# Supplementary material for: Systematic functional interrogation of SARS-CoV-2 host factors using Perturb-seq
Source: Nat Commun. 2023 Oct 6;14:6245. doi: 10.1038/s41467-023-41788-4 (PMC10558542; doi:10.1038/s41467-023-41788-4)
Supplement: Supplementary file 4 — Supplementary Dataset 1 [file 41467_2023_41788_MOESM4_ESM.xlsx]

## Sheet: library
library_element_id	target_gene	number_of_guides	type	sgRNA_id_1	protospacer_1	sgRNA_id_2	protospacer_2	number_of_cells	comment
CRISPRi_001_ACE2	ACE2	2	target	ACE2_-_15619013.23-P1P2_CR3-cs1	GTACAGCAACAAGGCTGAGA	ACE2_-_15618975.23-P1P2_CR1-cs1	GGTCTTGGCCTGTTCCTCAA	134
CRISPRi_002_ADCK4	ADCK4	2	target	ADCK4_+_41222752.23-P1P2_CR3-cs1	GGCGGCCAGGTATGCATCTA	ADCK4_-_41222769.23-P1P2_CR1-cs1	GGGTGCCCTAGATGCATACC	119
CRISPRi_003_AP3B1	AP3B1	2	target	AP3B1_-_77590315.23-P1P2_CR3-cs1	GAGAGGCCGAAGGCCCCCGA	AP3B1_-_77590427.23-P1P2_CR1-cs1	GCGCGGTGCTGGCGGGTGCG	73
CRISPRi_004_ARF1	ARF1	2	target	ARF1_-_228270444.23-P1P2_CR3-cs1	GTGGGAGCAAAACCAACGCC	ARF1_-_228270479.23-P1P2_CR1-cs1	GCCTCTGAGGTGAGGGCGAG	75
CRISPRi_005_ARFRP1	ARFRP1	2	target	ARFRP1_-_62338974.23-P1P2_CR3-cs1	GCCTGGGGGGAGCGGACTAC	ARFRP1_+_62339198.23-P1P2_CR1-cs1	GAGGTAGGCCGCAGGCTGTG	155
CRISPRi_006_ATF4	ATF4	2	target	ATF4_-_39916548.23-P1P2_CR3-cs1	GGACGAAGTCTATAAAGGGC	ATF4_-_39917038.23-P1P2_CR1-cs1	GGCTGTTGCCCCACGAAACG	95
CRISPRi_007_ATF6	ATF6	2	target	ATF6_-_161736215.23-P1P2_CR3-cs1	GTAGCCCGGGACTCTTTCAC	ATF6_+_161736350.23-P1P2_CR1-cs1	GCACGAACAGGAGTGACGAG	121
CRISPRi_008_ATG14	ATG14	2	target	ATG14_+_55878313.23-P1P2_CR3-cs1	GGCCGCGACCGGGAGAGGTA	ATG14_-_55878158.23-P1P2_CR1-cs1	GTGGCCCCTACGCTGTCCTC	118
CRISPRi_009_ATG9A	ATG9A	2	target	ATG9A_-_220093869.23-P1P2_CR3-cs1	GACCAGGGCCCGTGGAGCCC	ATG9A_+_220094211.23-P1P2_CR1-cs1	GGAATCCCAGGCCCCGTGTC	91
CRISPRi_010_ATP1A1	ATP1A1	2	target	ATP1A1_-_116915944.23-P1P2_CR3-cs1	GACAGCGGTAGCAGCCCGGG	ATP1A1_-_116915929.23-P1P2_CR1-cs1	GGGCGGACACGTGGCAACAG	76
CRISPRi_011_ATP6AP1	ATP6AP1	2	target	ATP6AP1_-_153657070.23-P1P2_CR3-cs1	GCATGGCGACGGCTCGAGTG	ATP6AP1_-_153657047.23-P1P2_CR1-cs1	GGAGGCTGAGGCTATGATGG	15	low cell numbers, likely targeting an essential gene in Calu-3; removed from downstream analysis
CRISPRi_012_ATP6V1A	ATP6V1A	2	target	ATP6V1A_-_113465930.23-P1P2_CR3-cs1	GCAGCCTCTGGGTCCTCGGT	ATP6V1A_+_113465895.23-P1P2_CR1-cs1	GAGAGGCTGTCACCACGGAG	5	low cell numbers, likely targeting an essential gene in Calu-3; removed from downstream analysis
CRISPRi_013_ATP6V1B2	ATP6V1B2	2	target	ATP6V1B2_-_20054940.23-P1P2_CR3-cs1	GGGCGCTGCGGGCGATGCGG	ATP6V1B2_+_20054954.23-P1P2_CR1-cs1	GGGCACGGGTAGCTCGGGTG	6	low cell numbers, likely targeting an essential gene in Calu-3; removed from downstream analysis
CRISPRi_014_B3GALT6	B3GALT6	2	target	B3GALT6_-_1167684.23-P1P2_CR3-cs1	GGCTGCTGCGGCGGGCGTGG	B3GALT6_+_1167824.23-P1P2_CR1-cs1	GACCAGCACTGCCAGGAAGG	148
CRISPRi_015_BAG6	BAG6	2	target	BAG6_+_31620398.23-P1P2_CR3-cs1	GGTCCCCCGGGCGACAGCGG	BAG6_+_31620419.23-P1P2_CR1-cs1	GGACGCACGCAGGCGTAGTA	78
CRISPRi_016_BAX	BAX	2	target	BAX_-_49458157.23-P1P2_CR3-cs1	GGCGGCCGCCCGCGCGGACC	BAX_-_49458192.23-P1P2_CR1-cs1	GCGGGAGCGGCGGTGATGGA	106
CRISPRi_017_BCKDK	BCKDK	2	target	BCKDK_+_31119819.23-P1P2_CR3-cs1	GGGGCCTCCGCGGACTGAGT	BCKDK_-_31119715.23-P1P2_CR1-cs1	GCGCCCACGCGACGTCACGG	138
CRISPRi_018_BCL2	BCL2	2	target	BCL2_+_60987184.23-P1P2_CR3-cs1	GGCGCGGCGGGAGCTCCGGG	BCL2_+_60987148.23-P1P2_CR1-cs1	GGCCGCCGCGCAGGACCAGG	105
CRISPRi_019_BCL2L1	BCL2L1	2	target	BCL2L1_-_30310581.23-P1_CR3-cs1	GCCGGAGGGATCATGCGACC	BCL2L1_+_30310660.23-P1_CR1-cs1	GGAGCGGCCGCCCTCGATCC	54
CRISPRi_020_BECN1	BECN1	2	target	BECN1_+_40976262.23-P1P2_CR3-cs1	GGTCGCTGAAGACAGAGCGA	BECN1_+_40976253.23-P1P2_CR1-cs1	GGACAGAGCGATGGTAGTTC	78
CRISPRi_021_BID	BID	2	target	BID_+_18257195.23-P1P2_CR3-cs1	GCGACCGTGTCCGCGCGCCT	BID_-_18257161.23-P1P2_CR1-cs1	GACTCACCACCCTCCAGCCG	147
CRISPRi_022_BRD2	BRD2	2	target	BRD2_+_32940426.23-P1_CR3-cs1	GATGGCGGCGGCCTCAGCTG	BRD2_+_32940409.23-P1_CR1-cs1	GTGAGGCGGGCAACTAAGGA	228
CRISPRi_023_BRD4	BRD4	2	target	BRD4_-_15391173.23-ENST00000263377.2_ENST00000371835.4_CR3-cs1	GACTTTGCTGTACCCATCAG	BRD4_-_15391126.23-ENST00000263377.2_ENST00000371835.4_CR1-cs1	GAGGCCCAGTCATCCTACAC	88
CRISPRi_024_BST2	BST2	2	target	BST2_+_17516392.23-P1P2_CR3-cs1	GTCCAGGCCAGACTCTAAAG	BST2_-_17516350.23-P1P2_CR1-cs1	GGCTTATCCCCGTCTTCCAT	137
CRISPRi_025_BTF3	BTF3	2	target	BTF3_-_72794314.23-P1P2_CR3-cs1	GCGTGTGTGCGCCTAATCTC	BTF3_+_72794288.23-P1P2_CR1-cs1	GGATTAGGCGCACACACGCG	55
CRISPRi_026_BZW2	BZW2	2	target	BZW2_+_16685811.23-P1P2_CR3-cs1	GCAGCAGTGGCGGCAGACAA	BZW2_+_16685808.23-P1P2_CR1-cs1	GCAGTGGCGGCAGACAATGG	62
CRISPRi_027_CASP3	CASP3	2	target	CASP3_+_185570612.23-P1P2_CR3-cs1	GGGAGCACATCTCCCGGCGG	CASP3_+_185570557.23-P1P2_CR1-cs1	GGATGGGTGCTATTGTGAGG	141
CRISPRi_028_CASP7	CASP7	2	target	CASP7_+_115439705.23-P1P2_CR3-cs1	GGCGGTAGGGCGGCTGGGAC	CASP7_+_115439715.23-P1P2_CR1-cs1	GCGTTCCCACGGCGGTAGGG	86
CRISPRi_029_CASP8	CASP8	2	target	CASP8_-_202125301.23-P1_CR3-cs1	GTGCTCAGATGGTAGTGGAT	CASP8_-_202125341.23-P1_CR1-cs1	GCCATCGTGAGAGTAAGGTA	138
CRISPRi_030_CASP9	CASP9	2	target	CASP9_+_15850704.23-P1P2_CR3-cs1	GGGCGGCCTGGAGTCTTAGT	CASP9_-_15850541.23-P1P2_CR1-cs1	GGGACCCGGCCGTGCAGCGC	122
CRISPRi_031_CDK6	CDK6	2	target	CDK6_-_92465893.23-P1_CR3-cs1	GAGCAGGTAATCAGACTCTG	CDK6_+_92465903.23-P1_CR1-cs1	GCCCTCGCCGGAGAGAGTGC	122
CRISPRi_032_CHD7	CHD7	2	target	CHD7_-_61591641.23-P1P2_CR3-cs1	GCGGAGGAGCCCGACCGACC	CHD7_-_61591622.23-P1P2_CR1-cs1	GTCCCCTCGGCACTAGGCAG	204
CRISPRi_033_CHEK2	CHEK2	2	target	CHEK2_-_29138399.23-P1P2_CR3-cs1	GCGAGAGGGGAGGACGGATC	CHEK2_+_29138256.23-P1P2_CR1-cs1	GCTGCAGCGCTCGGCACTGT	164
CRISPRi_034_CHMP4B	CHMP4B	2	target	CHMP4B_-_32399280.23-P1P2_CR3-cs1	GCGGCGAGCAGCAACCATGT	CHMP4B_-_32399446.23-P1P2_CR1-cs1	GTGACGGCCGCCAAGAAGCA	14	low cell numbers, likely targeting an essential gene in Calu-3; removed from downstream analysis
CRISPRi_035_CKM	CKM	2	target	CKM_+_45826065.23-P1_CR3-cs1	GCCCAGCCAGGTACTGCACG	CKM_-_45826081.23-P1_CR1-cs1	GTCCCGCCCCGTGCAGTACC	171
CRISPRi_036_COG5	COG5	2	target	COG5_+_107204337.23-P1P2_CR3-cs1	GAACCCGGCACCTGCCAACA	COG5_+_107204333.23-P1P2_CR1-cs1	GCGGCACCTGCCAACATGGA	103
CRISPRi_037_COG6	COG6	2	target	COG6_-_40229866.23-P1P2_CR3-cs1	GGGCGGGACGCGCAGCGCTA	COG6_+_40230096.23-P1P2_CR1-cs1	GGCCGGGACGAGGGAGACCG	60
CRISPRi_038_COPB1	COPB1	2	target	COPB1_-_14521337.23-P1P2_CR3-cs1	GGCCGCGGATCCGTCTACTG	COPB1_-_14521352.23-P1P2_CR1-cs1	GACTGCGGCTCCGTCTACTC	0	low cell numbers, likely targeting an essential gene in Calu-3; removed from downstream analysis
CRISPRi_039_COPB2	COPB2	2	target	COPB2_-_139108414.23-P1P2_CR3-cs1	GGCTGCGTCGGTCCAATCCC	COPB2_+_139108459.23-P1P2_CR1-cs1	GAGTCTGACGGTCAGTGGAT	1	low cell numbers, likely targeting an essential gene in Calu-3; removed from downstream analysis
CRISPRi_040_CTSB	CTSB	2	target	CTSB_+_11725568.23-P1P2_CR3-cs1	GAGGGCTCCGGCAACCGCTC	CTSB_-_11725558.23-P1P2_CR1-cs1	GCAGCCTGCGCGCAGCGGAG	108
CRISPRi_041_CTSL	CTSL	2	target	CTSL_-_90341061.23-P1_CR3-cs1	GCGACCTCCGCAACCTTGAG	CTSL_+_90341065.23-P1_CR1-cs1	GGCTGCGCAGGCGCACTCCA	179
CRISPRi_042_CUL2	CUL2	2	target	CUL2_+_35379233.23-P1P2_CR3-cs1	GATGGCAGCGCTGTGAGCAG	CUL2_+_35379513.23-P1P2_CR1-cs1	GGCGGAAGAAGGAGACCGGA	21	low cell numbers, likely targeting an essential gene in Calu-3; removed from downstream analysis
CRISPRi_043_CWC27	CWC27	2	target	CWC27_+_64064791.23-P1P2_CR3-cs1	GTGCCCAAAGGAGCCCCTCA	CWC27_-_64064784.23-P1P2_CR1-cs1	GCTCGGGTCCGGTAACAACA	184
CRISPRi_044_DDX1	DDX1	2	target	DDX1_-_15732017.23-P1P2_CR3-cs1	GCACGCCGTGTCAGTCGGGA	DDX1_-_15732021.23-P1P2_CR1-cs1	GCCGTGTCAGTCGGGAGGGA	78
CRISPRi_045_DDX58	DDX58	2	target	DDX58_+_32526165.23-P1P2_CR3-cs1	GGCTAGCTGCAAGCAGAGGC	DDX58_+_32526193.23-P1P2_CR1-cs1	GTAGTGAGGCACAGCCTGCG	136
CRISPRi_046_EEF1A1	EEF1A1	2	target	EEF1A1_+_74230493.23-P1P2_CR3-cs1	GCCGCCGCGTGCGAATCTGG	EEF1A1_-_74230714.23-P1P2_CR1-cs1	GGGCCCGCGGGAACCACACA	15	low cell numbers, likely targeting an essential gene in Calu-3; removed from downstream analysis
CRISPRi_047_EIF2AK2	EIF2AK2	2	target	EIF2AK2_+_37384076.23-P1P2_CR3-cs1	GGCCGCGGGTCTCCGGCCGG	EIF2AK2_+_37384079.23-P1P2_CR1-cs1	GGAAGCCGCGGGTCTCCGGC	117
CRISPRi_048_EIF2AK3	EIF2AK3	2	target	EIF2AK3_-_88926550.23-P1P2_CR3-cs1	GCGAGGCTCCTGCTCTCCCG	EIF2AK3_-_88926935.23-P1P2_CR1-cs1	GACAGCCAGCCGTGTTCCCC	158
CRISPRi_049_EIF3F	EIF3F	2	target	EIF3F_-_8009270.23-P1P2_CR3-cs1	GCGGGACCCTGTTGGGTGAG	EIF3F_+_8009255.23-P1P2_CR1-cs1	GCTCTGACCACTCACCCAAC	73
CRISPRi_050_EIF4B	EIF4B	2	target	EIF4B_+_53400192.23-P1P2_CR3-cs1	GATAGCGGGCGCGTCGAGCT	EIF4B_-_53400313.23-P1P2_CR1-cs1	GCCGAGCGCGGCCAAGGACT	111
CRISPRi_051_EIF4E2	EIF4E2	2	target	EIF4E2_-_233415423.23-P1P2_CR3-cs1	GCCTGAGGCAGTGGCGACAG	EIF4E2_-_233415783.23-P1P2_CR1-cs1	GGGAGGGGTGGGGACCTCGG	110
CRISPRi_052_EIF4H	EIF4H	2	target	EIF4H_-_73588899.23-P1P2_CR3-cs1	GGCCCGCGGAGGCCTAGGAG	EIF4H_-_73588703.23-P1P2_CR1-cs1	GACCCTGGTTCCTCTCGGAG	137
CRISPRi_053_EMC2	EMC2	2	target	EMC2_+_109455869.23-P1P2_CR3-cs1	GCCATCTTCCCAGAACCTAG	EMC2_-_109456069.23-P1P2_CR1-cs1	GACGGGCCAAGCTGAGGTGG	75
CRISPRi_054_EMC4	EMC4	2	target	EMC4_-_34517276.23-P1P2_CR3-cs1	GCCTGTTGTGGAGTACGCTT	EMC4_-_34517254.23-P1P2_CR1-cs1	GCAAAGCGGAGAACGCTGGT	118
CRISPRi_055_ERN1	ERN1	2	target	ERN1_-_62207482.23-P1P2_CR3-cs1	GGGCGGTGACCGAGCCTCAG	ERN1_-_62207499.23-P1P2_CR1-cs1	GAGCGGACGCAGAACTGACT	156
CRISPRi_056_EXOSC8	EXOSC8	2	target	EXOSC8_-_37574969.23-P1P2_CR3-cs1	GGCTGGGTTCAAGTGAGTGT	EXOSC8_-_37574976.23-P1P2_CR1-cs1	GTCAAGTGAGTGTTGGCGGG	25	low cell numbers, likely targeting an essential gene in Calu-3; removed from downstream analysis
CRISPRi_057_F2RL1	F2RL1	2	target	F2RL1_-_76114914.23-P1P2_CR3-cs1	GCCGATTCGGGGCAGGTGAG	F2RL1_+_76114867.23-P1P2_CR1-cs1	GTCTGCTGCGCGCCTCCCCA	131
CRISPRi_058_FURIN	FURIN	2	target	FURIN_-_91411855.23-P1_CR3-cs1	GCCCCGCCCTGTGAAGGGAT	FURIN_+_91411839.23-P1_CR1-cs1	GAGGCTCCTATCCCTTCACA	132
CRISPRi_059_G3BP1	G3BP1	2	target	G3BP1_+_151151548.23-P1P2_CR3-cs1	GGCTCTGCACCACAGCACCG	G3BP1_+_151151589.23-P1P2_CR1-cs1	GACACCCCGGCGTACCTACG	90
CRISPRi_060_G3BP2	G3BP2	2	target	G3BP2_+_76598520.23-P1P2_CR3-cs1	GTGTGAGGCAGACGAACTCG	G3BP2_+_76598272.23-P1P2_CR1-cs1	GCCGGGAGCCGGAGGTGTAG	130
CRISPRi_061_GBF1	GBF1	2	target	GBF1_-_104005325.23-P1P2_CR3-cs1	GAGCTGACAGGGAAGGTACC	GBF1_+_104005322.23-P1P2_CR1-cs1	GCCGGGACGGGCAGTAGAGC	4	low cell numbers, likely targeting an essential gene in Calu-3; removed from downstream analysis
CRISPRi_062_GOLGA7	GOLGA7	2	target	GOLGA7_-_41348095.23-P1P2_CR3-cs1	GTGCGGCAGGACGTAAGTGA	GOLGA7_-_41348104.23-P1P2_CR1-cs1	GACGTAAGTGACGGCGAAGG	52
CRISPRi_063_HDAC2	HDAC2	2	target	HDAC2_-_114292382.23-P1P2_CR3-cs1	GGGCCTCCACGGGGGAGGAA	HDAC2_-_114292259.23-P1P2_CR1-cs1	GGCTCGGTACCACCCGGCAG	76
CRISPRi_064_IFIH1	IFIH1	2	target	IFIH1_-_163175149.23-P1P2_CR3-cs1	GTCCTGCTGCACACTCGGGT	IFIH1_-_163175124.23-P1P2_CR1-cs1	GCGCCTGGGGTCCCGGACCG	100
CRISPRi_065_IFITM1	IFITM1	2	target	IFITM1_-_314087.23-P1P2_CR3-cs1	GTGAGCACCGTCCCAGCATC	IFITM1_+_314091.23-P1P2_CR1-cs1	GGTGGAGCGAAGGGCCGCTG	133
CRISPRi_066_IFITM2	IFITM2	2	target	IFITM2_+_308180.23-P1P2_CR3-cs1	GTGTGGTTCATGGTGACCAG	IFITM2_+_308197.23-P1P2_CR1-cs1	GAGAGAAGGTTTGCACAATG	151
CRISPRi_067_IFITM3	IFITM3	2	target	IFITM3_-_320890.23-P1P2_CR3-cs1	GTCCCTTTCCCCAGTAGTTT	IFITM3_+_320534.23-P1P2_CR1-cs1	GGGCCCCAGGGAATGCTCAG	102
CRISPRi_068_IFNAR1	IFNAR1	2	target	IFNAR1_-_34697352.23-P1P2_CR3-cs1	GTAACTGGTGGGATCTGCGG	IFNAR1_-_34697349.23-P1P2_CR1-cs1	GATGTAACTGGTGGGATCTG	83
CRISPRi_069_IFNAR2	IFNAR2	2	target	IFNAR2_+_34602250.23-P1P2_CR3-cs1	GCGCCGAGCCCCGGCCTACG	IFNAR2_+_34602240.23-P1P2_CR1-cs1	GCGGCCTACGAGGAGCGATA	162
CRISPRi_070_IRF3	IRF3	2	target	IRF3_+_50168857.23-P1P2_CR3-cs1	GGAAGAGCCCGGGAGAGCGT	IRF3_+_50168821.23-P1P2_CR1-cs1	GGAGGAGCGGGAAAGAGGAT	81
CRISPRi_071_IRF9	IRF9	2	target	IRF9_+_24630967.23-P1P2_CR3-cs1	GCCCGAGCATCAGCAGAGGT	IRF9_-_24630567.23-P1P2_CR1-cs1	GGGTAAGATCAGCCAAGGAT	122
CRISPRi_072_ISG15	ISG15	2	target	ISG15_-_948888.23-P1P2_CR3-cs1	GGCCGAAGCCGGCGGCTGAG	ISG15_+_948906.23-P1P2_CR1-cs1	GACGGCACAAGCTCCTGTAC	72
CRISPRi_073_JAK1	JAK1	2	target	JAK1_-_65432205.23-P1P2_CR3-cs1	GGCAGCTCCAGGATACTCCG	JAK1_+_65432190.23-P1P2_CR1-cs1	GCGGCGGCCGCGGAGTATCC	165
CRISPRi_074_KPNA2	KPNA2	2	target	KPNA2_-_66031874.23-P1P2_CR3-cs1	GCGGTCTTTGAGCTGAGTCG	KPNA2_+_66031880.23-P1P2_CR1-cs1	GGTAGGGCGACTGCGTTCAA	114
CRISPRi_075_LARP1	LARP1	2	target	LARP1_-_154092432.23-ENST00000336314.4_CR3-cs1	GAGGAGGCAGCTGTGCGATC	LARP1_-_154092586.23-ENST00000336314.4_CR1-cs1	GCTGCCCTGGCAGACTCCCA	125
CRISPRi_076_LY6E	LY6E	2	target	LY6E_-_144100014.23-P1P2_CR3-cs1	GCCGCCCGGCGGTGAGTCCG	LY6E_-_144099976.23-P1P2_CR1-cs1	GAGGTTCGGGGAGCTCGGCC	120
CRISPRi_077_MAPK8	MAPK8	2	target	MAPK8_-_49514791.23-P1P2_CR3-cs1	GCGCGAGCAGCGCTGGGTAA	MAPK8_-_49514766.23-P1P2_CR1-cs1	GGACGACGCGGCTTGGATTG	159
CRISPRi_078_MARK2	MARK2	2	target	MARK2_-_63606618.23-P1_CR3-cs1	GATGTTGGGAGCAGCAGGTC	MARK2_-_63606668.23-P1_CR1-cs1	GGCAGTGCCGCTGAGGGCAG	53
CRISPRi_079_MARK3	MARK3	2	target	MARK3_-_103851740.23-P1_CR3-cs1	GGGCAGCAGAGGAAGCCGAG	MARK3_-_103851762.23-P1_CR1-cs1	GCGGCCATCTTGGCTCCGTG	109
CRISPRi_080_MDN1	MDN1	2	target	MDN1_+_90529477.23-P1P2_CR3-cs1	GCCGTGTGCTCACCCACGTG	MDN1_-_90529439.23-P1P2_CR1-cs1	GGCAACTACGCCCGCAGGAA	33	low cell numbers, likely targeting an essential gene in Calu-3; removed from downstream analysis
CRISPRi_081_MEPCE	MEPCE	2	target	MEPCE_-_100026436.23-P1P2_CR3-cs1	GGAGAGGCCCGCGAACTGAC	MEPCE_-_100026461.23-P1P2_CR1-cs1	GGTGAGCGGGCGTCGGGAGT	99
CRISPRi_082_MIB1	MIB1	2	target	MIB1_+_19320789.23-P1P2_CR3-cs1	GGCGATCGCGGGAAGAAAGG	MIB1_+_19320792.23-P1P2_CR1-cs1	GCGCGCGATCGCGGGAAGAA	78
CRISPRi_083_MOV10	MOV10	2	target	MOV10_-_113217341.23-P1P2_CR3-cs1	GATAGGACGAAGAAACCGAA	MOV10_+_113217537.23-P1P2_CR1-cs1	GGCCGGCAGCTGAACTTACT	68
CRISPRi_084_MPP5	MPP5	2	target	MPP5_+_67708178.23-P1P2_CR3-cs1	GTGCAGAAGCGACAGCCCTC	MPP5_+_67708175.23-P1P2_CR1-cs1	GAGAAGCGACAGCCCTCCGG	102
CRISPRi_085_MYD88	MYD88	2	target	MYD88_-_38180194.23-P1_CR3-cs1	GGCTCCAGGACCGCCCGCCA	MYD88_-_38180405.23-P1_CR1-cs1	GAGACACAAGCGGACCCCAC	99
CRISPRi_086_NAE1	NAE1	2	target	NAE1_+_66864833.23-P1P2_CR3-cs1	GTGGTGGCGGCGCTCCGCAG	NAE1_+_66864757.23-P1P2_CR1-cs1	GCAAGGAGCAGAAGTACGAC	51
CRISPRi_087_NDFIP2	NDFIP2	2	target	NDFIP2_+_80055465.23-P1P2_CR3-cs1	GGGAAGCTCTTCACTTCCTG	NDFIP2_+_80055406.23-P1P2_CR1-cs1	GGGTTCCGCGGAGAAGCTCC	129
CRISPRi_088_NFKBIA	NFKBIA	2	target	NFKBIA_+_35873778.23-P1_CR3-cs1	GCGACGGGCTGAAGAAGGAG	NFKBIA_+_35873752.23-P1_CR1-cs1	GTGGACGACCGCCACGACAG	105
CRISPRi_089_NLRX1	NLRX1	2	target	NLRX1_-_119039431.23-P1P2_CR3-cs1	GCTGCAGAGGGCAGTACTAG	NLRX1_-_119039457.23-P1P2_CR1-cs1	GGCCCGCGGGGATGGAGGCA	105
CRISPRi_090_PABPC1	PABPC1	2	target	PABPC1_+_101734089.23-P1P2_CR3-cs1	GAGACCGACCCGCCCGCCCG	PABPC1_-_101734307.23-P1P2_CR1-cs1	GCTCTCAGCACTAACCGCCG	12	low cell numbers, likely targeting an essential gene in Calu-3; removed from downstream analysis
CRISPRi_091_PCBP1	PCBP1	2	target	PCBP1_+_70314830.23-P1P2_CR3-cs1	GGGGAGTTGGGCTCGTTACG	PCBP1_+_70314626.23-P1P2_CR1-cs1	GGGCGCGGCGGTGGCGACTC	8	low cell numbers, likely targeting an essential gene in Calu-3; removed from downstream analysis
CRISPRi_092_PCBP2	PCBP2	2	target	PCBP2_+_53846112.23-P1_CR3-cs1	GAAAGGGGAGCGGGCGGGAA	PCBP2_+_53846301.23-P1_CR1-cs1	GAGGGCCTCGCGTGAATGAC	35	low cell numbers, likely targeting an essential gene in Calu-3; removed from downstream analysis
CRISPRi_093_POLR2B	POLR2B	2	target	POLR2B_+_57845253.23-P1P2_CR3-cs1	GGTGCAGCCGGCGCATGGGA	POLR2B_+_57845291.23-P1P2_CR1-cs1	GTTCCCGGCCTGGTAAGTGT	1	low cell numbers, likely targeting an essential gene in Calu-3; removed from downstream analysis
CRISPRi_094_PPIA	PPIA	2	target	PPIA_+_44836735.23-P1P2_CR3-cs1	GCGGCGCCCAGGCCAAGCTA	PPIA_+_44836665.23-P1P2_CR1-cs1	GACGTGCGTCGGACAGGACA	140
CRISPRi_095_PPIG	PPIG	2	target	PPIG_-_170441066.23-P1P2_CR3-cs1	GAGTCCCTGCGTACGAAAGC	PPIG_-_170441134.23-P1P2_CR1-cs1	GGTTTACCGTCTTTCCCTCG	46	low cell numbers, likely targeting an essential gene in Calu-3; removed from downstream analysis
CRISPRi_096_PPIH	PPIH	2	target	PPIH_-_43124126.23-P1P2_CR3-cs1	GCGGGTCGGAGCCATGGCGG	PPIH_+_43124361.23-P1P2_CR1-cs1	GCCCAGTTCCTCCAGAAGCG	81
CRISPRi_097_PRKCI	PRKCI	2	target	PRKCI_-_169940251.23-P1P2_CR3-cs1	GGCCCGGGCGGCTGTAGAGG	PRKCI_-_169940398.23-P1P2_CR1-cs1	GCAGGCGGCGGAGTCCCCCA	100
CRISPRi_098_RAB7A	RAB7A	2	target	RAB7A_-_128445050.23-P1P2_CR3-cs1	GTTGGCCATAAAGCCTGAGG	RAB7A_+_128445197.23-P1P2_CR1-cs1	GCTGGGCCCGCTGCTTACCG	46	low cell numbers, likely targeting an essential gene in Calu-3; removed from downstream analysis
CRISPRi_099_RAE1	RAE1	2	target	RAE1_-_55926344.23-P1P2_CR3-cs1	GTCAGGGCAGTTTCTACCGC	RAE1_+_55926696.23-P1P2_CR1-cs1	GGCAATGTGACCCTTCCCAG	17	low cell numbers, likely targeting an essential gene in Calu-3; removed from downstream analysis
CRISPRi_100_RB1CC1	RB1CC1	2	target	RB1CC1_+_53626966.23-P1_CR3-cs1	GACAATAACAAACCAAGCCG	RB1CC1_-_53626971.23-P1_CR1-cs1	GAGGGCCGCGGACACCGCCG	108
CRISPRi_101_RBX1	RBX1	2	target	RBX1_-_41347436.23-P1P2_CR3-cs1	GTGGATGTGGATACCCCGAG	RBX1_+_41347427.23-P1P2_CR1-cs1	GCCGCTGTTGGTGCCGCTCG	10	low cell numbers, likely targeting an essential gene in Calu-3; removed from downstream analysis
CRISPRi_102_RELA	RELA	2	target	RELA_-_65430379.23-P1P2_CR3-cs1	GCAGACGAGCCATTCGCCAG	RELA_-_65430382.23-P1P2_CR1-cs1	GACGAGCCATTCGCCAGAGG	110
CRISPRi_103_RELB	RELB	2	target	RELB_+_45504764.23-P1P2_CR3-cs1	GGGTCGGACGAGCGGCGCAA	RELB_-_45505169.23-P1P2_CR1-cs1	GCCCGCTGTAGAGTGAGAGG	187
CRISPRi_104_RIPK1	RIPK1	2	target	RIPK1_-_3068799.23-P1_CR3-cs1	GCGGAGCGCGGCGACTCCAG	RIPK1_+_3068801.23-P1_CR1-cs1	GGCTCTGGCGCCCCAGCTGT	180
CRISPRi_105_RNF41	RNF41	2	target	RNF41_-_56615654.23-P1P2_CR3-cs1	GGCCTCTCCCGGGAAGGGAA	RNF41_+_56615615.23-P1P2_CR1-cs1	GAGGCTGGGACCCGGCACCA	100
CRISPRi_106_RSL24D1	RSL24D1	2	target	RSL24D1_-_55488919.23-P1P2_CR3-cs1	GGAGGAACCCGGGCCAAACA	RSL24D1_-_55488741.23-P1P2_CR1-cs1	GGACATCCAAGATTCCTGGT	22	low cell numbers, likely targeting an essential gene in Calu-3; removed from downstream analysis
CRISPRi_107_SCARB1	SCARB1	2	target	SCARB1_-_125348396.23-P1P2_CR3-cs1	GAGGCACGGTGGATCCGGGA	SCARB1_-_125348377.23-P1P2_CR1-cs1	GCCGGGCACGCAGGCCGCAG	46	low cell numbers, likely targeting an essential gene in Calu-3; removed from downstream analysis
CRISPRi_108_SEC62	SEC62	2	target	SEC62_-_169684596.23-P1P2_CR3-cs1	GCTCCACGTCAGAGGGAACC	SEC62_-_169684666.23-P1P2_CR1-cs1	GGGTAGCAAAGCCGAGCTCT	84
CRISPRi_109_SGTA	SGTA	2	target	SGTA_+_2783218.23-P1P2_CR3-cs1	GCGCCTGAGAGGTGAGTGAG	SGTA_+_2783252.23-P1P2_CR1-cs1	GCGCAAGCGCAACCGTCGGT	110
CRISPRi_110_SIGMAR1	SIGMAR1	2	target	SIGMAR1_+_34637739.23-P1P2_CR3-cs1	GGCCGTGAGCGCAAAGCCTC	SIGMAR1_-_34637726.23-P1P2_CR1-cs1	GGCCTGGCACGGCGCAGCTC	190
CRISPRi_111_SIRT1	SIRT1	2	target	SIRT1_+_69644549.23-P1P2_CR3-cs1	GTCCCCGGCGGGGGACGACG	SIRT1_-_69644482.23-P1P2_CR1-cs1	GCAGAGAGGCAGTTGGAAGA	140
CRISPRi_112_SKIV2L	SKIV2L	2	target	SKIV2L_+_31927098.23-P1P2_CR3-cs1	GCTCCACGGCCCGAAGGGGT	SKIV2L_+_31926230.23-P1P2_CR1-cs1	GTGGGCCCTGCCCCTGAACT	21	low cell numbers, likely targeting an essential gene in Calu-3; removed from downstream analysis
CRISPRi_113_SLC35B2	SLC35B2	2	target	SLC35B2_-_44225181.23-P1P2_CR3-cs1	GTGGGGTGGAGGGGGAACCG	SLC35B2_-_44225253.23-P1P2_CR1-cs1	GGGAGCGGCCAGCGAGCCAG	83
CRISPRi_114_SMAD3	SMAD3	2	target	SMAD3_+_67358180.23-P1P2_CR3-cs1	GGCGGCCGCGAGACTCCAAG	SMAD3_+_67358262.23-P1P2_CR1-cs1	GCCCACGGCGAAGAGAAGAG	107
CRISPRi_115_SMOC1	SMOC1	2	target	SMOC1_-_70346325.23-P1P2_CR3-cs1	GCCCCGAGCGAAGGAAGGAA	SMOC1_+_70346211.23-P1P2_CR1-cs1	GGTCATGAACCGCGCAGGAG	121
CRISPRi_116_SPNS1	SPNS1	2	target	SPNS1_+_28986129.23-P1P2_CR3-cs1	GCAGCCCGGGCGCTGCACCA	SPNS1_-_28986147.23-P1P2_CR1-cs1	GCTGCCGTGGTGCAGCGCCC	177
CRISPRi_117_SREBF1	SREBF1	2	target	SREBF1_-_17739874.23-P1_CR3-cs1	GGACGCTAGCGCGGGAACCA	SREBF1_+_17740225.23-P1_CR1-cs1	GACACGAACGCGCGGAGCGG	10	low cell numbers, likely targeting an essential gene in Calu-3; removed from downstream analysis
CRISPRi_118_SREBF2	SREBF2	2	target	SREBF2_+_42229156.23-P1P2_CR3-cs1	GCCGGCACCGCCTCACCGAC	SREBF2_-_42229287.23-P1P2_CR1-cs1	GGCCGGGCGATGGACGACAG	40	low cell numbers, likely targeting an essential gene in Calu-3; removed from downstream analysis
CRISPRi_119_SRP54	SRP54	2	target	SRP54_-_35452258.23-P1P2_CR3-cs1	GCTGGTGGGAGTTGACGACG	SRP54_-_35452459.23-P1P2_CR1-cs1	GCCCGCCCCAGACTACGGAG	6	low cell numbers, likely targeting an essential gene in Calu-3; removed from downstream analysis
CRISPRi_120_STAT1	STAT1	2	target	STAT1_-_191878853.23-P1P2_CR3-cs1	GCTGCCAGGCGCGATCCCCC	STAT1_+_191878864.23-P1P2_CR1-cs1	GCTGCGCAGAGTCTGCGGAG	138
CRISPRi_121_STAT2	STAT2	2	target	STAT2_+_56753865.23-P1P2_CR3-cs1	GCGCGACCAGAGCCATTGGA	STAT2_+_56753891.23-P1P2_CR1-cs1	GCCGAGCTCATACTAGGGAC	138
CRISPRi_122_STK16	STK16	2	target	STK16_+_220110286.23-P1P2_CR3-cs1	GGCAGGGCCCACCCCGGTCT	STK16_+_220110240.23-P1P2_CR1-cs1	GCTGCACTGCCGGACTGACC	165
CRISPRi_123_TBCB	TBCB	2	target	TBCB_-_36606452.23-P1P2_CR3-cs1	GCGCGCTGCAGGCATCCGCA	TBCB_-_36606424.23-P1P2_CR1-cs1	GCTGCGGAGCGGGTGTGAGG	135
CRISPRi_124_TBK1	TBK1	2	target	TBK1_-_64845923.23-P1P2_CR3-cs1	GAGTGTCCTGAGTCTCGAGG	TBK1_-_64845920.23-P1P2_CR1-cs1	GGGAAGTGTCCTGAGTCTCG	59
CRISPRi_125_TBKBP1	TBKBP1	2	target	TBKBP1_+_45772693.23-P1P2_CR3-cs1	GAATGGGGAACCCTACGAGG	TBKBP1_+_45773174.23-P1P2_CR1-cs1	GTAAGCCAGGCCGGCAGCAG	16	low cell numbers, likely targeting an essential gene in Calu-3; removed from downstream analysis
CRISPRi_126_TCEB1	TCEB1	2	target	TCEB1_+_74884343.23-P1P2_CR3-cs1	GTAGGGGCTGTGGCAGTACG	TCEB1_+_74884299.23-P1P2_CR1-cs1	GGGACTGACGAGTGAGTCTC	32	low cell numbers, likely targeting an essential gene in Calu-3; removed from downstream analysis
CRISPRi_127_TCEB2	TCEB2	2	target	TCEB2_+_2827236.23-P1P2_CR3-cs1	GGGAGAGGCAGCAGCCGCGA	TCEB2_+_2827251.23-P1P2_CR1-cs1	GGCCGGCGCGTCGAGGGGAG	20	low cell numbers, likely targeting an essential gene in Calu-3; removed from downstream analysis
CRISPRi_128_TICAM1	TICAM1	2	target	TICAM1_-_4831517.23-P1P2_CR3-cs1	GCCGCACCGGGGCCCTAAGA	TICAM1_+_4831695.23-P1P2_CR1-cs1	GTCAGCGCGCTACGGTCCGC	126
CRISPRi_129_TLE1	TLE1	2	target	TLE1_+_84304442.23-P1P2_CR3-cs1	GTTAATGTAAGCGGCGCGAG	TLE1_+_84304353.23-P1P2_CR1-cs1	GTCTGTGCCCCGCGTCCCGG	83
CRISPRi_130_TLE3	TLE3	2	target	TLE3_-_70389664.23-P1P2_CR3-cs1	GGCTCGCGGCGAGAAGAGGA	TLE3_-_70389168.23-P1P2_CR1-cs1	GGGTCGTGATTCCGAGAGCG	137
CRISPRi_131_TLR3	TLR3	2	target	TLR3_+_186990333.23-P1P2_CR3-cs1	GATTTCATCAGGGAAGTGTG	TLR3_-_186990582.23-P1P2_CR1-cs1	GAGGGATATGATATGGGCAT	82
CRISPRi_132_TMEM97	TMEM97	2	target	TMEM97_-_26646271.23-P1P2_CR3-cs1	GCCCAACCGACAGACTATGG	TMEM97_+_26646401.23-P1P2_CR1-cs1	GCAGCGGGCCGGGATAAGAG	154
CRISPRi_133_TMPRSS2	TMPRSS2	2	target	TMPRSS2_-_42879996.23-P1P2_CR3-cs1	GCGAGCCGGGACCCTGGTAC	TMPRSS2_+_42879999.23-P1P2_CR1-cs1	GCTGGAGCGCGGCAGGTGAG	184
CRISPRi_134_TOLLIP	TOLLIP	2	target	TOLLIP_+_1330802.23-P1P2_CR3-cs1	GTGACAACTGTCTCCGTCGC	TOLLIP_+_1330689.23-P1P2_CR1-cs1	GCACTCAGCGCGGGCCGGTG	87
CRISPRi_135_TRIM59	TRIM59	2	target	TRIM59_-_160167519.23-P1P2_CR3-cs1	GACTCACCGCGGGGAGGAAG	TRIM59_-_160167568.23-P1P2_CR1-cs1	GCAGCGCCACGAGCTCCAGG	94
CRISPRi_136_TRMT1	TRMT1	2	target	TRMT1_-_13227169.23-P1P2_CR3-cs1	GCGGGCTCTAGAGAGCACCC	TRMT1_-_13227186.23-P1P2_CR1-cs1	GCCGGGCGGAGCGGAAAGTG	183
CRISPRi_137_TTC37	TTC37	2	target	TTC37_-_94890435.23-P1P2_CR3-cs1	GCCTGAGGCGGTCCACCCAG	TTC37_+_94890492.23-P1P2_CR1-cs1	GGGCGAGAGCGTGAACTGGG	114
CRISPRi_138_TYK2	TYK2	2	target	TYK2_+_10491184.23-P1P2_CR3-cs1	GAGCTTGTGTTCCCCCGGAA	TYK2_-_10491130.23-P1P2_CR1-cs1	GCAAGCGCAGCCAGTCCCCG	111
CRISPRi_139_TYRO3	TYRO3	2	target	TYRO3_+_41851449.23-P1P2_CR3-cs1	GTCCGCCTCAGCGCCATCGG	TYRO3_-_41851466.23-P1P2_CR1-cs1	GGTCGCCGCCGATGGCGCTG	113
CRISPRi_140_UPF1	UPF1	2	target	UPF1_+_18942771.23-P1P2_CR3-cs1	GGCCGCTCGCAGCCTAGAGC	UPF1_-_18942807.23-P1P2_CR1-cs1	GGAGCGGCTGGCGGCTTCGA	16	low cell numbers, likely targeting an essential gene in Calu-3; removed from downstream analysis
CRISPRi_141_USO1	USO1	2	target	USO1_-_76649876.23-P1P2_CR3-cs1	GGCTGGAGTGGCCGCCGAGT	USO1_-_76649855.23-P1P2_CR1-cs1	GGGCTGTTTCCGGGCTTAGA	81
CRISPRi_142_UVRAG	UVRAG	2	target	UVRAG_-_75526284.23-P1P2_CR3-cs1	GGCTCTTCCTTAGCCAGCGG	UVRAG_-_75526290.23-P1P2_CR1-cs1	GCCTTAGCCAGCGGCGGCAA	13	low cell numbers, likely targeting an essential gene in Calu-3; removed from downstream analysis
CRISPRi_143_VCP	VCP	2	target	VCP_-_35072566.23-P1P2_CR3-cs1	GCGCGAGGTGGCAGTGGCAG	VCP_-_35072535.23-P1P2_CR1-cs1	GGGCGTCGGGCGAACAACGC	0	low cell numbers, likely targeting an essential gene in Calu-3; removed from downstream analysis
CRISPRi_144_VPS11	VPS11	2	target	VPS11_-_118938519.23-P1P2_CR3-cs1	GTGACAAAGCTCCCGGAGGT	VPS11_+_118938747.23-P1P2_CR1-cs1	GTCTCTTCGGGATCCCGGGA	15	low cell numbers, likely targeting an essential gene in Calu-3; removed from downstream analysis
CRISPRi_145_VPS16	VPS16	2	target	VPS16_-_2821435.23-P1P2_CR3-cs1	GCCAGCCATGGACTGCTACA	VPS16_+_2821405.23-P1P2_CR1-cs1	GAGTCCATGGCTGGTGCAGA	15	low cell numbers, likely targeting an essential gene in Calu-3; removed from downstream analysis
CRISPRi_146_VPS33A	VPS33A	2	target	VPS33A_+_122750974.23-P1P2_CR3-cs1	GGGACTCGGTTGGCGTTGTG	VPS33A_+_122750997.23-P1P2_CR1-cs1	GGTGGTCCTCCCGTAGGAAC	62
CRISPRi_147_VPS39	VPS39	2	target	VPS39_-_42500464.23-P1P2_CR3-cs1	GGATCCGGCCAGGAACCCCC	VPS39_+_42500498.23-P1P2_CR1-cs1	GCTAACTAGCAGGAAGTCCG	80
CRISPRi_148_WDR61	WDR61	2	target	WDR61_+_78591885.23-P1P2_CR3-cs1	GAGTGGTGAGTTGGAGCGCA	WDR61_-_78591737.23-P1P2_CR1-cs1	GGTACACCGAGGAACAGCCA	57
CRISPRi_149_XBP1	XBP1	2	target	XBP1_+_29196516.23-P1P2_CR3-cs1	GCGGTGCGCGGTGCGTAGTC	XBP1_+_29196499.23-P1P2_CR1-cs1	GTCTGGAGCTATGGTGGTGG	140
CRISPRi_150_YKT6	YKT6	2	target	YKT6_+_44240680.23-P1P2_CR3-cs1	GGCTGCGGGACCCGTTCTCA	YKT6_-_44240662.23-P1P2_CR1-cs1	GTAGGCGGCGGCGGTCCCGA	5	low cell numbers, likely targeting an essential gene in Calu-3; removed from downstream analysis
CRISPRi_151_ZCRB1	ZCRB1	2	target	ZCRB1_+_42719871.23-P1P2_CR3-cs1	GCAGTCGGGAAGAAGCACCG	ZCRB1_-_42719876.23-P1P2_CR1-cs1	GGAGCAGATAATAGCAGCCA	121
CRISPRi_152_ZDHHC5	ZDHHC5	2	target	ZDHHC5_-_57435631.23-P1P2_CR3-cs1	GGAGGCGGCGGTGACAACGA	ZDHHC5_-_57435496.23-P1P2_CR1-cs1	GGACCCGGCACTGAGGGCAA	159
CRISPRi_153_ZYG11B	ZYG11B	2	target	ZYG11B_-_53192205.23-P1P2_CR3-cs1	GCTCCTAGCTTGAGGGAAAG	ZYG11B_+_53192439.23-P1P2_CR1-cs1	GCGAGGGGACACCAGAGACA	140
CRISPRi_154_ANPEP	ANPEP	2	target	ANPEP_+_90358037.23-P1_CR3-cs1	GCGCAGCTCGGAACCCGCCA	ANPEP_-_90358028.23-P1_CR1-cs1	GGCCGCCGGGCGCTGGAACC	191
CRISPRi_155_ASNA1	ASNA1	2	target	ASNA1_+_12848373.23-P1P2_CR3-cs1	GGCTCCAGCGGCTCCACATC	ASNA1_+_12848657.23-P1P2_CR1-cs1	GCACGGATGGTCCAACTCAG	49	low cell numbers, likely targeting an essential gene in Calu-3; removed from downstream analysis
CRISPRi_156_C18orf8	C18orf8	2	target	C18orf8_+_21083490.23-P1P2_CR3-cs1	GCCGGCCCGGACTGTAGCGG	C18orf8_-_21083506.23-P1P2_CR1-cs1	GCGCAGCCGCCGCTACAGTC	178
CRISPRi_157_CCZ1	CCZ1	2	target	CCZ1_-_5938597.23-P1P2_CR3-cs1	GGGGCGGCGCCGGTGTTCCC	CCZ1_-_5938613.23-P1P2_CR1-cs1	GCCCCGGGAAGGTGGCCCTG	190
CRISPRi_158_CCZ1B	CCZ1B	2	target	CCZ1B_+_6865985.23-ENST00000316731.8_CR3-cs1	GCAGACAACAAGGCCACCCG	CCZ1B_+_6865923.23-ENST00000316731.8_CR1-cs1	GGCCTGCGGCGAGTGCTTCC	154
CRISPRi_159_CYB5B	CYB5B	2	target	CYB5B_-_69458573.23-P1P2_CR3-cs1	GGTCGCGGAATCTCAGTTAG	CYB5B_-_69458630.23-P1P2_CR1-cs1	GGGAAGCTAGCGGCAGCGAT	109
CRISPRi_160_DHX33	DHX33	2	target	DHX33_-_5372196.23-P1P2_CR3-cs1	GGCATGTCGGGAGGGCACCG	DHX33_-_5371956.23-P1P2_CR1-cs1	GGCCCCCGCGCTTGGAAGAT	43	low cell numbers, likely targeting an essential gene in Calu-3; removed from downstream analysis
CRISPRi_161_DPP4	DPP4	2	target	DPP4_-_162930550.23-P1P2_CR3-cs1	GGCGCAGGCAGAAGTCACCG	DPP4_+_162930574.23-P1P2_CR1-cs1	GACTCCACCGCCCGGAGCAG	158
CRISPRi_162_GPR89A	GPR89A	2	target	GPR89A_-_145826754.23-ENST00000313835.9_CR3-cs1	GGCAAATCGCACACCCTCTC	GPR89A_+_145826745.23-ENST00000313835.9_CR1-cs1	GTCACTCTGGCACCCAGAGA	107
CRISPRi_163_GPR89B	GPR89B	2	target	GPR89B_-_147400800.23-P1P2_CR3-cs1	GGTCTCGCTCCTCTCTTACG	GPR89B_+_147400602.23-P1P2_CR1-cs1	GCTCCACTTCCCACTCCCGG	147
CRISPRi_164_KEAP1	KEAP1	2	target	KEAP1_-_10613269.23-P1P2_CR3-cs1	GGTCCTGGCGGGGAACTCGG	KEAP1_-_10613538.23-P1P2_CR1-cs1	GGCCCTGGCCTCAGGCGGTA	126
CRISPRi_165_M6PR	M6PR	2	target	M6PR_+_9102212.23-P1P2_CR3-cs1	GGGCACAGCGAGGCGCTAGG	M6PR_+_9102204.23-P1P2_CR1-cs1	GGAGGCGCTAGGGGGAACGC	132
CRISPRi_166_NBAS	NBAS	2	target	NBAS_+_15701258.23-P1P2_CR3-cs1	GCTTGGCGCGGGCGCTTCGT	NBAS_+_15701407.23-P1P2_CR1-cs1	GCATGGCGGCCCCCGAGTCA	45	low cell numbers, likely targeting an essential gene in Calu-3; removed from downstream analysis
CRISPRi_167_NRIP1	NRIP1	2	target	NRIP1_+_16437292.23-P1P2_CR3-cs1	GGCAGCAGAGCCCCGAACTC	NRIP1_+_16437286.23-P1P2_CR1-cs1	GGAGCCCCGAACTCGGGAGG	25	low cell numbers, likely targeting an essential gene in Calu-3; removed from downstream analysis
CRISPRi_168_RTN4	RTN4	2	target	RTN4_-_55237467.23-ENST00000394609.2_CR3-cs1	GCGCAGTGCAATCTGTAACT	RTN4_+_55237415.23-ENST00000394609.2_CR1-cs1	GTCCACACCCAGAAGACGTC	167
CRISPRi_169_STX5	STX5	2	target	STX5_+_62599500.23-P1P2_CR3-cs1	GGTCTTTGGTCGGGTTTCGG	STX5_+_62599448.23-P1P2_CR1-cs1	GCCGGTGAGATTGGAAGTGG	24	low cell numbers, likely targeting an essential gene in Calu-3; removed from downstream analysis
CRISPRi_170_TMEM41B	TMEM41B	2	target	TMEM41B_+_9336156.23-P1P2_CR3-cs1	GTAGCCTGTGGTGGGCGCTG	TMEM41B_+_9336110.23-P1P2_CR1-cs1	GCGCTGGGCTGAGGTCGTCT	99
CRISPRi_171_VMP1	VMP1	2	target	VMP1_-_57785061.23-P1P2_CR3-cs1	GGCGGGTGTGAGAGTCCGTA	VMP1_-_57785088.23-P1P2_CR1-cs1	GCTTCCAGGATCCTGAGATC	115
CRISPRi_172_ACE2_TMPRSS2	ACE2_TMPRSS2	2	target	ACE2_-_15619013.23-P1P2_CR3-cs1	GTACAGCAACAAGGCTGAGA	TMPRSS2_-_42879996.23-P1P2_CR1-cs1	GCGAGCCGGGACCCTGGTAC	158
CRISPRi_173_ACE2_FURIN	ACE2_FURIN	2	target	ACE2_-_15619013.23-P1P2_CR3-cs1	GTACAGCAACAAGGCTGAGA	FURIN_-_91411855.23-P1_CR1-cs1	GCCCCGCCCTGTGAAGGGAT	168
CRISPRi_174_TMPRSS2_FURIN	TMPRSS2_FURIN	2	target	TMPRSS2_-_42879996.23-P1P2_CR3-cs1	GCGAGCCGGGACCCTGGTAC	FURIN_-_91411855.23-P1_CR1-cs1	GCCCCGCCCTGTGAAGGGAT	223
CRISPRi_175_CTSL_CTSB	CTSL_CTSB	2	target	CTSL_-_90341061.23-P1_CR3-cs1	GCGACCTCCGCAACCTTGAG	CTSB_+_11725568.23-P1P2_CR1-cs1	GAGGGCTCCGGCAACCGCTC	147
CRISPRi_176_SREBF1_SREBF2	SREBF1_SREBF2	2	target	SREBF1_-_17739874.23-P1_CR3-cs1	GGACGCTAGCGCGGGAACCA	SREBF2_+_42229156.23-P1P2_CR1-cs1	GCCGGCACCGCCTCACCGAC	6	low cell numbers, likely targeting an essential gene in Calu-3; removed from downstream analysis
CRISPRi_177_SKIV2L_WDR61	SKIV2L_WDR61	2	target	SKIV2L_+_31927098.23-P1P2_CR3-cs1	GCTCCACGGCCCGAAGGGGT	WDR61_+_78591885.23-P1P2_CR1-cs1	GAGTGGTGAGTTGGAGCGCA	14	low cell numbers, likely targeting an essential gene in Calu-3; removed from downstream analysis
CRISPRi_178_PCBP1_PCBP2	PCBP1_PCBP2	2	target	PCBP1_+_70314830.23-P1P2_CR3-cs1	GGGGAGTTGGGCTCGTTACG	PCBP2_+_53846112.23-P1_CR1-cs1	GAAAGGGGAGCGGGCGGGAA	12	low cell numbers, likely targeting an essential gene in Calu-3; removed from downstream analysis
CRISPRi_179_RELA_RELB	RELA_RELB	2	target	RELA_-_65430379.23-P1P2_CR3-cs1	GCAGACGAGCCATTCGCCAG	RELB_+_45504764.23-P1P2_CR1-cs1	GGGTCGGACGAGCGGCGCAA	134
CRISPRi_180_IFNAR1_IFNAR2	IFNAR1_IFNAR2	2	target	IFNAR1_-_34697352.23-P1P2_CR3-cs1	GTAACTGGTGGGATCTGCGG	IFNAR2_+_34602250.23-P1P2_CR1-cs1	GCGCCGAGCCCCGGCCTACG	147
CRISPRi_181_STAT1_STAT2	STAT1_STAT2	2	target	STAT1_-_191878853.23-P1P2_CR3-cs1	GCTGCCAGGCGCGATCCCCC	STAT2_+_56753865.23-P1P2_CR1-cs1	GCGCGACCAGAGCCATTGGA	138
CRISPRi_182_IRF9_IRF3	IRF9_IRF3	2	target	IRF9_+_24630967.23-P1P2_CR3-cs1	GCCCGAGCATCAGCAGAGGT	IRF3_+_50168857.23-P1P2_CR1-cs1	GGAAGAGCCCGGGAGAGCGT	133
CRISPRi_183_EMC2_EMC4	EMC2_EMC4	2	target	EMC2_+_109455869.23-P1P2_CR3-cs1	GCCATCTTCCCAGAACCTAG	EMC4_-_34517276.23-P1P2_CR1-cs1	GCCTGTTGTGGAGTACGCTT	101
CRISPRi_184_BRD4_BRD2	BRD4_BRD2	2	target	BRD4_-_15391173.23-ENST00000263377.2_ENST00000371835.4_CR3-cs1	GACTTTGCTGTACCCATCAG	BRD2_+_32940426.23-P1_CR1-cs1	GATGGCGGCGGCCTCAGCTG	189
CRISPRi_185_SIGMAR1_TMEM97	SIGMAR1_TMEM97	2	target	SIGMAR1_+_34637739.23-P1P2_CR3-cs1	GGCCGTGAGCGCAAAGCCTC	TMEM97_-_26646271.23-P1P2_CR1-cs1	GCCCAACCGACAGACTATGG	121
CRISPRi_186_GOLGA7_ZDHHC5	GOLGA7_ZDHHC5	2	target	GOLGA7_-_41348095.23-P1P2_CR3-cs1	GTGCGGCAGGACGTAAGTGA	ZDHHC5_-_57435631.23-P1P2_CR1-cs1	GGAGGCGGCGGTGACAACGA	124
CRISPRi_187_TCEB1_TCEB2	TCEB1_TCEB2	2	target	TCEB1_+_74884343.23-P1P2_CR3-cs1	GTAGGGGCTGTGGCAGTACG	TCEB2_+_2827236.23-P1P2_CR1-cs1	GGGAGAGGCAGCAGCCGCGA	60
CRISPRi_188_SLC35B2_B3GALT6	SLC35B2_B3GALT6	2	target	SLC35B2_-_44225181.23-P1P2_CR3-cs1	GTGGGGTGGAGGGGGAACCG	B3GALT6_-_1167684.23-P1P2_CR1-cs1	GGCTGCTGCGGCGGGCGTGG	69
CRISPRi_189_COG6_COG5	COG6_COG5	2	target	COG6_-_40229866.23-P1P2_CR3-cs1	GGGCGGGACGCGCAGCGCTA	COG5_+_107204337.23-P1P2_CR1-cs1	GAACCCGGCACCTGCCAACA	130
CRISPRi_190_CCZ1_CCZ1B	CCZ1_CCZ1B	2	target	CCZ1_-_5938597.23-P1P2_CR3-cs1	GGGGCGGCGCCGGTGTTCCC	CCZ1B_+_6865923.23-ENST00000316731.8_CR1-cs1	GGCCTGCGGCGAGTGCTTCC	137
CRISPRi_191_TMPRSS2_CTSB	TMPRSS2_CTSB	2	target	TMPRSS2_-_42879996.23-P1P2_CR3-cs1	GCGAGCCGGGACCCTGGTAC	CTSB_-_11725558.23-P1P2_CR1-cs1	GCAGCCTGCGCGCAGCGGAG	174
CRISPRi_192_TMPRSS2_CTSL	TMPRSS2_CTSL	2	target	TMPRSS2_-_42879996.23-P1P2_CR3-cs1	GCGAGCCGGGACCCTGGTAC	CTSL_+_90341065.23-P1_CR1-cs1	GGCTGCGCAGGCGCACTCCA	205
CRISPRi_193_GPR89A_GPR89B	GPR89A_GPR89B	2	target	GPR89A_-_145826754.23-ENST00000313835.9_CR3-cs1	GGCAAATCGCACACCCTCTC	GPR89B_+_147400602.23-P1P2_CR1-cs1	GCTCCACTTCCCACTCCCGG	173
CRISPRi_194_non_targeting_pair_01	non_targeting_pair_01	2	control	non-targeting_02521_CR3-cs1	GAACATCAAACGGCTCCGCC	non-targeting_01091_CR1-cs1	GAGGTGCCCCGTCGCCGGGG	100
CRISPRi_195_non_targeting_pair_02	non_targeting_pair_02	2	control	non-targeting_02465_CR3-cs1	GAACCTCCTCCGCCACGATA	non-targeting_01624_CR1-cs1	GCCGTAGCGGATGGAGGCGT	89
CRISPRi_196_non_targeting_pair_03	non_targeting_pair_03	2	control	non-targeting_03114_CR3-cs1	GTACCAACCCCGGGCACCAT	non-targeting_00481_CR1-cs1	GGATGGTGCCGGGAACCCGT	145
CRISPRi_197_non_targeting_pair_04	non_targeting_pair_04	2	control	non-targeting_00186_CR3-cs1	GCCACCCGGTGGGTGACGGG	non-targeting_01726_CR1-cs1	GGGGGCCGCAGTGTACGACG	112
CRISPRi_198_non_targeting_pair_05	non_targeting_pair_05	2	control	non-targeting_02166_CR3-cs1	GAGCGCGCTAGGGGCCTTGT	non-targeting_01584_CR1-cs1	GAAGCGTACACTCATTCAAG	27	low cell numbers; removed from downstream analysis
CRISPRi_199_non_targeting_pair_06	non_targeting_pair_06	2	control	non-targeting_01725_CR3-cs1	GGGGCGGCGTCGCTTCACGG	non-targeting_00813_CR1-cs1	GCGGACGTTCGCAACTCACC	119
CRISPRi_200_non_targeting_pair_07	non_targeting_pair_07	2	control	non-targeting_00612_CR3-cs1	GGAGCCAAAGCACGAGCGGG	non-targeting_03415_CR1-cs1	GGGGAAGACGGAGTAACATT	128
CRISPRi_201_non_targeting_pair_08	non_targeting_pair_08	2	control	non-targeting_03758_CR3-cs1	GCAAAAGAAACGAATAACGC	non-targeting_00493_CR1-cs1	GCCCGACGTAGCACCAATGG	130
CRISPRi_202_non_targeting_pair_09	non_targeting_pair_09	2	control	non-targeting_00024_CR3-cs1	GTACTCCCCGAATGCAGCGG	non-targeting_03061_CR1-cs1	GCGCCTACAACAAAGAGCTC	132
CRISPRi_203_non_targeting_pair_10	non_targeting_pair_10	2	control	non-targeting_02155_CR3-cs1	GGCCCGAAGAGCGTCGGAAG	non-targeting_00500_CR1-cs1	GAGGTGGCGGACGCCCGCAT	101
CRISPRi_204_non_targeting_pair_11	non_targeting_pair_11	2	control	non-targeting_01196_CR3-cs1	GGAACAGGAGAAGGGAACGT	non-targeting_03048_CR1-cs1	GGGTCGACCCTTAAGTTGGG	156
CRISPRi_205_non_targeting_pair_12	non_targeting_pair_12	2	control	non-targeting_03240_CR3-cs1	GGCTCAATGAACGCTGATCG	non-targeting_03788_CR1-cs1	GCTCGACAGCGACTGAAGAG	70
CRISPRi_206_non_targeting_pair_13	non_targeting_pair_13	2	control	non-targeting_02191_CR3-cs1	GGTTCGCAACCGACAGAGCG	non-targeting_03218_CR1-cs1	GGGGATACCTAACCCCCGAC	117
CRISPRi_207_non_targeting_pair_14	non_targeting_pair_14	2	control	non-targeting_00792_CR3-cs1	GCCACCGTGTGAACCGCCCA	non-targeting_02296_CR1-cs1	GGAGCCGGCTGCCGTAAGTG	124
CRISPRi_208_non_targeting_pair_15	non_targeting_pair_15	2	control	non-targeting_03129_CR3-cs1	GACCGGCATCAGCCGAGGGG	non-targeting_01952_CR1-cs1	GGGCCTACGGAAGCGCGGTT	87
CRISPRi_209_non_targeting_pair_16	non_targeting_pair_16	2	control	non-targeting_00161_CR3-cs1	GCGGGCGTTAACGCGTGCAA	non-targeting_02254_CR1-cs1	GGGGTATACGGCGCTGCGAG	158
CRISPRi_210_non_targeting_pair_17	non_targeting_pair_17	2	control	non-targeting_01908_CR3-cs1	GGGATCGGGACTTCGCACGG	non-targeting_03776_CR1-cs1	GAATAGTCCGAGCATAGCTC	92
CRISPRi_211_non_targeting_pair_18	non_targeting_pair_18	2	control	non-targeting_02294_CR3-cs1	GGAGCCACGGGTGTCCGAGC	non-targeting_00535_CR1-cs1	GGCTAGTGCACAACATTTGC	138
CRISPRi_212_non_targeting_pair_19	non_targeting_pair_19	2	control	non-targeting_02760_CR3-cs1	GCGGGATGGGCCGAAAAGGG	non-targeting_00683_CR1-cs1	GCGGAAGGCTAGGTGCAACT	45	low cell numbers; removed from downstream analysis
CRISPRi_213_non_targeting_pair_20	non_targeting_pair_20	2	control	non-targeting_00977_CR3-cs1	GCCAGGCGCATAGTAATCGA	non-targeting_01748_CR1-cs1	GCAAAGGGGGAACTCAACGC	174
CRISPRi_214_non_targeting_pair_21	non_targeting_pair_21	2	control	non-targeting_00447_CR3-cs1	GCGGGCCCGACTCAGTAGCC	non-targeting_03431_CR1-cs1	GGGTCTGATTTCGTGGATTG	98
CRISPRi_215_non_targeting_pair_22	non_targeting_pair_22	2	control	non-targeting_00771_CR3-cs1	GTGCCTCAGGCCCACAACGG	non-targeting_02865_CR1-cs1	GCATTAGCACCGCCCGAAAA	158
CRISPRi_216_C19orf66	C19orf66	1	target	C19orf66_-_10197533.23-P1P2_CR1-cs1	GCAAGTTCGGGCCGGGAGAA	n/a	n/a	329
CRISPRi_217_C19orf66	C19orf66	1	target	C19orf66_+_10197572.23-P1P2_CR1-cs1	GGACAGGGGGGTTCCGGTGG	n/a	n/a	185
CRISPRi_218_CNBP	CNBP	1	target	CNBP_-_128902692.23-P1P2_CR1-cs1	GAAGACGGCTCGCAAGGTAG	n/a	n/a	213
CRISPRi_219_CNBP	CNBP	1	target	CNBP_+_128902721.23-P1P2_CR1-cs1	GCCGTGTGCAGACCCGCGTG	n/a	n/a	495
CRISPRi_220_EXOC2	EXOC2	1	target	EXOC2_+_693074.23-P1P2_CR1-cs1	GCTGGCGGCCGCGGAGTCTT	n/a	n/a	128
CRISPRi_221_EXOC2	EXOC2	1	target	EXOC2_+_693061.23-P1P2_CR1-cs1	GAGTCTTCGGCGAGACCTAC	n/a	n/a	56
CRISPRi_222_EXOC8	EXOC8	1	target	EXOC8_-_231473564.23-P1P2_CR1-cs1	GGGCTGTCTAGACCCACCCA	n/a	n/a	443
CRISPRi_223_EXOC8	EXOC8	1	target	EXOC8_-_231473581.23-P1P2_CR1-cs1	GCAAGGCCAACCGAGCTCCT	n/a	n/a	240
CRISPRi_224_FYCO1	FYCO1	1	target	FYCO1_-_46037275.23-P1P2_CR1-cs1	GGGGCCAAGCGGAAGAGGAC	n/a	n/a	179
CRISPRi_225_FYCO1	FYCO1	1	target	FYCO1_-_46037113.23-P1P2_CR1-cs1	GGGATGGGCGGGGACTGTAA	n/a	n/a	273
CRISPRi_226_LDLR	LDLR	1	target	LDLR_-_11200228.23-P1P2_CR1-cs1	GTGGCAGAGGCTGCGAGCAT	n/a	n/a	396
CRISPRi_227_LDLR	LDLR	1	target	LDLR_+_11200273.23-P1P2_CR1-cs1	GTTACCTGCAGTCCCCGCCG	n/a	n/a	271
CRISPRi_228_MBTPS2	MBTPS2	1	target	MBTPS2_-_21857794.23-P1P2_CR1-cs1	GGGCGCGCGCGGTCAGCTGT	n/a	n/a	366
CRISPRi_229_MBTPS2	MBTPS2	1	target	MBTPS2_-_21857766.23-P1P2_CR1-cs1	GGGTTCCTGAGCGGATGCTG	n/a	n/a	215
CRISPRi_230_MFSD12	MFSD12	1	target	MFSD12_+_3557541.23-P1P2_CR1-cs1	GACGCGGCGGACGTGGGTGA	n/a	n/a	154
CRISPRi_231_MFSD12	MFSD12	1	target	MFSD12_+_3557566.23-P1P2_CR1-cs1	GGGCTGCAGAGTCGAGCGTG	n/a	n/a	264
CRISPRi_232_SCAP	SCAP	1	target	SCAP_-_47517316.23-P1P2_CR1-cs1	GGGCAGCACCTCCCAAGCTG	n/a	n/a	87
CRISPRi_233_SCAP	SCAP	1	target	SCAP_-_47517296.23-P1P2_CR1-cs1	GCGCGTGACGGTACCTGTGG	n/a	n/a	41	low cell numbers, likely targeting an essential gene in Calu-3; removed from downstream analysis
CRISPRi_234_TMEM106B	TMEM106B	1	target	TMEM106B_+_12250990.23-P1P2_CR1-cs1	GGCGGACAGGGCCGAGGACA	n/a	n/a	259
CRISPRi_235_TMEM106B	TMEM106B	1	target	TMEM106B_+_12250968.23-P1P2_CR1-cs1	GTCGTGGAGTCCACAGTCCC	n/a	n/a	380
CRISPRi_236_TOM1	TOM1	1	target	TOM1_+_35695890.23-P1P2_CR1-cs1	GCGCCGCTGCCACCAACCCC	n/a	n/a	113
CRISPRi_237_TOM1	TOM1	1	target	TOM1_-_35695895.23-P1P2_CR1-cs1	GTTGCTGTCAGCTGATTCCC	n/a	n/a	302
CRISPRi_238_VAC14	VAC14	1	target	VAC14_-_70835027.23-P1P2_CR1-cs1	GAACTCCCGCCCGGCACTAG	n/a	n/a	201
CRISPRi_239_VAC14	VAC14	1	target	VAC14_+_70835011.23-P1P2_CR1-cs1	GGAGTCCCGCTAGTGCCGGG	n/a	n/a	588

## Sheet: host factor metadata
gene_name	gene_name_synonym	protein_name	function_(GO)	manual_annotation
ACE2		Angiotensin-converting enzyme 2	angiotensin maturation [GO:0002003]; angiotensin-mediated drinking behavior [GO:0003051]; blood vessel diameter maintenance [GO:0097746]; negative regulation of signaling receptor activity [GO:2000272]; positive regulation of amino acid transport [GO:0051957]; positive regulation of cardiac muscle contraction [GO:0060452]; positive regulation of gap junction assembly [GO:1903598]; positive regula…	receptor for SARS-CoV-2 [Hoffmann2020] and SARS-CoV-1 [Li2003];interactor of SARS-CoV-1 S (Y2H) [Pfefferle2011]; protective when knocked out (SARS-CoV-2, Calu-3) [Biering2021]; protective when knocked out (SARS-CoV-2, Vero-E6) [Wei2021]; protective when knocked out (SARS-CoV-2, Huh-7.5.1) [Wang2021]; protective when knocked out (SARS-CoV-2, Huh-7.5; 33°C) [Schneider2021]; protective when knocked …
ADCK4	COQ8B	Atypical kinase COQ8B, mitochondrial	cerebellar Purkinje cell layer morphogenesis [GO:0021692]; protein phosphorylation [GO:0006468]; ubiquinone biosynthetic process [GO:0006744]	interactor of SARS-CoV-2 M [Gordon2020a]; interactor of SARS-CoV-2, SARS-CoV-1 M [Gordon2020b]; interactor of SARS-CoV-2 M [Stukalov2021]; proviral factor for SARS-CoV-1 [deWilde2015];
ANPEP		Aminopeptidase N	angiogenesis [GO:0001525]; cell differentiation [GO:0030154]; neutrophil degranulation [GO:0043312]; peptide catabolic process [GO:0043171]; proteolysis [GO:0006508]; regulation of blood pressure [GO:0008217]; signal transduction [GO:0007165]	protective when knocked out (hCoV-229E, Huh-7.5.1) [Wang2021]; protective when knocked out (hCoV-229E, Huh-7.5, 33°C) [Schneider2021];
AP3B1		AP-3 complex subunit beta-1	anterograde axonal transport [GO:0008089]; anterograde synaptic vesicle transport [GO:0048490]; antigen processing and presentation, exogenous lipid antigen via MHC class Ib [GO:0048007]; blood coagulation [GO:0007596]; cell morphogenesis [GO:0000902]; cellular protein modification process [GO:0006464]; cellular zinc ion homeostasis [GO:0006882]; establishment of protein localization to mitochond…	interactor of SARS-CoV-2 E [Gordon2020a]; interactor of SARS-CoV-2, SARS-CoV-1 E [Gordon2020b];
ARF1		ADP-ribosylation factor 1	actin filament organization [GO:0007015]; antigen processing and presentation of exogenous peptide antigen via MHC class II [GO:0019886]; cellular copper ion homeostasis [GO:0006878]; cellular response to virus [GO:0098586]; dendritic spine organization [GO:0097061]; Golgi to transport vesicle transport [GO:0055108]; interleukin-12-mediated signaling pathway [GO:0035722]; intracellular protein tr…	dependency factor for MHV [Verheije2008];
ARFRP1		ADP-ribosylation factor-related protein 1	gastrulation [GO:0007369]; Golgi to plasma membrane protein transport [GO:0043001]; intracellular protein transport [GO:0006886]; protein localization to Golgi apparatus [GO:0034067]; protein localization to organelle [GO:0033365]; retrograde transport, endosome to Golgi [GO:0042147]; signal transduction [GO:0007165]	dependency factor for HCV and LCMV [Lim2016; Liu2022];
ASNA1	GET3	ATPase GET3	posttranslational protein targeting to endoplasmic reticulum membrane [GO:0006620]; tail-anchored membrane protein insertion into ER membrane [GO:0071816]	protective when knocked out (hCoV-229E, Huh751) [Wang2021]; protective when knocked out (SARS-CoV-2, Huh-7.5; 37°C) [Schneider2021];
ATF4		Cyclic AMP-dependent transcription factor ATF-4	bone mineralization [GO:0030282]; cellular calcium ion homeostasis [GO:0006874]; cellular response to amino acid starvation [GO:0034198]; cellular response to dopamine [GO:1903351]; cellular response to glucose starvation [GO:0042149]; cellular response to oxidative stress [GO:0034599]; cellular response to oxygen-glucose deprivation [GO:0090650]; cellular response to UV [GO:0034644]; circadian r…	pan-coronavirus host factor involved in UPR [Lim2016];
ATF6		Cyclic AMP-dependent transcription factor ATF-6 alpha	ATF6-mediated unfolded protein response [GO:0036500]; endoplasmic reticulum unfolded protein response [GO:0030968]; eye development [GO:0001654]; positive regulation of apoptotic process [GO:0043065]; positive regulation of ATF6-mediated unfolded protein response [GO:1903893]; positive regulation of autophagy [GO:0010508]; positive regulation of transcription by RNA polymerase II [GO:0045944]; po…	pan-coronavirus host factor involved in UPR [Lim2016];
ATG14		Beclin 1-associated autophagy-related key regulator	autophagosome assembly [GO:0000045]; autophagosome membrane docking [GO:0016240]; cellular response to glucose starvation [GO:0042149]; cellular response to starvation [GO:0009267]; endosome to lysosome transport [GO:0008333]; macroautophagy [GO:0016236]; mitophagy [GO:0000423]; negative regulation of protein phosphorylation [GO:0001933]; positive regulation of phosphatidylinositol 3-kinase activ…	involved in autophagy;
ATG9A		Autophagy-related protein 9A	autophagosome assembly [GO:0000045]; autophagy of mitochondrion [GO:0000422]; late nucleophagy [GO:0044805]; protein localization to phagophore assembly site [GO:0034497]; protein transport [GO:0015031]	interactor of SARS-CoV-2 M, SARS-CoV-2 NSP6 [Stukalov2021];
ATP1A1		Sodium/potassium-transporting ATPase subunit alpha-1	cardiac muscle cell action potential involved in contraction [GO:0086002]; cell communication by electrical coupling involved in cardiac conduction [GO:0086064]; cellular potassium ion homeostasis [GO:0030007]; cellular response to mechanical stimulus [GO:0071260]; cellular response to steroid hormone stimulus [GO:0071383]; cellular sodium ion homeostasis [GO:0006883]; ion transmembrane transport…	dependency factor for MHV [Burkard2015];
ATP6AP1		V-type proton ATPase subunit S1	cellular iron ion homeostasis [GO:0006879]; cellular response to increased oxygen levels [GO:0036295]; establishment of organelle localization [GO:0051656]; insulin receptor signaling pathway [GO:0008286]; ion transmembrane transport [GO:0034220]; pH reduction [GO:0045851]; positive regulation of bone resorption [GO:0045780]; positive regulation of ERK1 and ERK2 cascade [GO:0070374]; positive reg…	interactor of SARS-CoV-2 NSP6 [Gordon2020a]; interactor of SARS-CoV-2, MERS-CoV NSP6 [Gordon2020b]; interactor of SARS-CoV-2 NSP6, SARS-CoV-2 ORF3, SARS-CoV-2 ORF7b [Stukalov2021];
ATP6V1A		V-type proton ATPase catalytic subunit A	cellular iron ion homeostasis [GO:0006879]; cellular response to amino acid starvation [GO:0034198]; cellular response to increased oxygen levels [GO:0036295]; insulin receptor signaling pathway [GO:0008286]; ion transmembrane transport [GO:0034220]; phagosome acidification [GO:0090383]; proton transmembrane transport [GO:1902600]; regulation of macroautophagy [GO:0016241]; transferrin transport …	interactor of SARS-CoV-2 M [Gordon2020a]; interactor of SARS-CoV-2, SARS-CoV-1 M [Gordon2020b];
ATP6V1B2		V-type proton ATPase subunit B, brain isoform	ATP metabolic process [GO:0046034]; cellular response to amino acid starvation [GO:0034198]; insulin receptor signaling pathway [GO:0008286]; ion transmembrane transport [GO:0034220]; phagosome acidification [GO:0090383]; proton transmembrane transport [GO:1902600]; regulation of macroautophagy [GO:0016241]; transferrin transport [GO:0033572]	interactor of MERS-CoV NSP9 [Gordon2020b];
B3GALT6		Beta-1,3-galactosyltransferase 6	chondroitin sulfate biosynthetic process [GO:0030206]; glycosaminoglycan biosynthetic process [GO:0006024]; glycosaminoglycan metabolic process [GO:0030203]; heparan sulfate proteoglycan biosynthetic process [GO:0015012]; protein glycosylation [GO:0006486]; proteoglycan biosynthetic process [GO:0030166]	interactor of SARS-CoV-2 ORF7b [Stukalov2021]; protective when knocked out (hCoV-OC43, Huh-7.5.1) [Wang2021]; protective when knocked out (SARS-CoV-2, Huh-7.5.1) [Wang2021]; protective when knocked out (SARS-CoV-2, Huh-7.5; 37°C) [Schneider2021]; protective when knocked out (SARS-CoV-2, Huh-7.5; 33°C) [Schneider2021]; protective when knocked out (hCoV-OC43, Huh-7.5, 33°C) [Schneider2021];
BAG6	BAT3	Large proline-rich protein BAG6	apoptotic process [GO:0006915]; brain development [GO:0007420]; cell differentiation [GO:0030154]; chromatin organization [GO:0006325]; endoplasmic reticulum stress-induced pre-emptive quality control [GO:0061857]; ER-associated misfolded protein catabolic process [GO:0071712]; immune response-activating cell surface receptor signaling pathway [GO:0002429]; internal peptidyl-lysine acetylation [G…	interactor of SARS-CoV-2 orf5 [Gordon2020b]; interactor of SARS-CoV-2 ORF3b [Stukalov2021]; interactor of SARS-CoV-1 ORF8a (Y2H) [Pfefferle2011];
BAX		Apoptosis regulator BAX	activation of cysteine-type endopeptidase activity involved in apoptotic process [GO:0006919]; activation of cysteine-type endopeptidase activity involved in apoptotic process by cytochrome c [GO:0008635]; activation of cysteine-type endopeptidase activity involved in apoptotic signaling pathway [GO:0097296]; apoptotic mitochondrial changes [GO:0008637]; apoptotic process [GO:0006915]; apoptotic …	pan-coronavirus host factor involved in apoptosis [Lim2016];
BCKDK		[3-methyl-2-oxobutanoate dehydrogenase [lipoamide]] kinase, mitochondrial	branched-chain amino acid catabolic process [GO:0009083]; cellular amino acid catabolic process [GO:0009063]; isoleucine catabolic process [GO:0006550]; leucine catabolic process [GO:0006552]; negative regulation of cellular amino acid metabolic process [GO:0045763]; phosphorylation [GO:0016310]; protein phosphorylation [GO:0006468]; regulation of glucose metabolic process [GO:0010906]; spermatog…	interactor of SARS-CoV-2 NSP12 [Gordon2020a]; interactor of SARS-CoV-2 NSP12 [Gordon2020b]; proviral factor for SARS-CoV-1 [deWilde2015];
BCL2		Apoptosis regulator Bcl-2	actin filament organization [GO:0007015]; apoptotic process [GO:0006915]; axonogenesis [GO:0007409]; axon regeneration [GO:0031103]; B cell homeostasis [GO:0001782]; B cell lineage commitment [GO:0002326]; B cell proliferation [GO:0042100]; B cell receptor signaling pathway [GO:0050853]; behavioral fear response [GO:0001662]; branching involved in ureteric bud morphogenesis [GO:0001658]; CD8-posi…	pan-coronavirus host factor involved in apoptosis [Lim2016]; interactor of SARS-CoV-1 X4/Orf7a (Y2H) [Pfefferle2011];
BCL2L1	BCL-XL	Bcl-2-like protein 1	apoptotic mitochondrial changes [GO:0008637]; cytokine-mediated signaling pathway [GO:0019221]; defense response to virus [GO:0051607]; endocytosis [GO:0006897]; extrinsic apoptotic signaling pathway in absence of ligand [GO:0097192]; intrinsic apoptotic signaling pathway in response to DNA damage [GO:0008630]; MAPK cascade [GO:0000165]; mitotic cell cycle checkpoint [GO:0007093]; negative regula…	pan-coronavirus host factor involved in apoptosis [Lim2016]; interactor of SARS-CoV-1 E,X4/Orf7a (Y2H) [Pfefferle2011]; protective when knocked out (SARS-CoV-2, Huh-7.5; 33°C) [Schneider2021];
BECN1		Beclin-1	aging [GO:0007568]; amyloid-beta metabolic process [GO:0050435]; apoptotic process [GO:0006915]; autophagosome assembly [GO:0000045]; autophagy [GO:0006914]; autophagy of mitochondrion [GO:0000422]; cell division [GO:0051301]; cellular defense response [GO:0006968]; cellular response to aluminum ion [GO:0071275]; cellular response to amino acid starvation [GO:0034198]; cellular response to copper…	involved in autophagy; protective when knocked out (hCoV-OC43, Huh-7.5.1) [Wang2021];
BID		BH3-interacting domain death agonist	activation of cysteine-type endopeptidase activity involved in apoptotic process [GO:0006919]; apoptotic mitochondrial changes [GO:0008637]; establishment of protein localization to membrane [GO:0090150]; extrinsic apoptotic signaling pathway via death domain receptors [GO:0008625]; hepatocyte apoptotic process [GO:0097284]; mitochondrial ATP synthesis coupled electron transport [GO:0042775]; mit…	pan-coronavirus host factor involved in apoptosis [Lim2016];
BRD2		Bromodomain-containing protein 2	neural tube closure [GO:0001843]; nucleosome assembly [GO:0006334]; protein phosphorylation [GO:0006468]; regulation of transcription by RNA polymerase II [GO:0006357]; spermatogenesis [GO:0007283]; viral process [GO:0016032]	interactor of SARS-CoV-2 E [Gordon2020a]; interactor of SARS-CoV-2, SARS-CoV-1 E [Gordon2020b]; protective when knocked out (SARS-CoV-2, Vero-E6) [Wei2021];
BRD4		Bromodomain-containing protein 4	cellular response to DNA damage stimulus [GO:0006974]; chromatin organization [GO:0006325]; chromatin remodeling [GO:0006338]; negative regulation by host of viral transcription [GO:0043922]; negative regulation of DNA damage checkpoint [GO:2000002]; positive regulation of G2/M transition of mitotic cell cycle [GO:0010971]; positive regulation of histone H3-K36 trimethylation [GO:2001255]; positi…	interactor of SARS-CoV-2 E [Gordon2020a]; interactor of SARS-CoV-2 E [Gordon2020b];
BST2	Tetherin	Bone marrow stromal antigen 2	B cell activation [GO:0042113]; defense response to virus [GO:0051607]; innate immune response [GO:0045087]; negative regulation of cell growth [GO:0030308]; negative regulation of cell migration [GO:0030336]; negative regulation of intracellular transport of viral material [GO:1901253]; negative regulation of plasmacytoid dendritic cell cytokine production [GO:0002737]; negative regulation of vi…	interactor of and inhibited by SARS-CoV-1 ORF7A [Taylor2015]
BTF3		Transcription factor BTF3	in utero embryonic development [GO:0001701]; protein transport [GO:0015031]; transcription by RNA polymerase II [GO:0006366]	interactor of SARS-CoV-1 NSP10 (Y2H) [Pfefferle2011]; proviral factor of MHV in the proximity interactome of the replication/transcription complex [Vkovski2019];
BZW2		Basic leucine zipper and W2 domain-containing protein 2	cell differentiation [GO:0030154]; nervous system development [GO:0007399]	interactor of SARS-CoV-2 M [Gordon2020a]; interactor of SARS-CoV-2 M [Gordon2020b]; interactor of hCoV-229E ORF4a [Stukalov2021]; interactor of SARS-CoV-1 NSP8 (Y2H) [Pfefferle2011];
C18orf8	RMC1	Regulator of MON1-CCZ1 complex	autophagy [GO:0006914]; regulation of autophagy [GO:0010506]	protective when knocked out (hCoV-229E, Huh-7.5.1) [Wang2021]; protective when knocked out (hCoV-OC43, Huh-7.5, 33°C) [Schneider2021];
C19orf66	SHFL; RYDEN	Shiftless antiviral inhibitor of ribosomal frameshifting protein	defense response to virus [GO:0051607]; innate immune response [GO:0045087]; negative regulation of translational frameshifting [GO:2001125]; negative regulation of viral genome replication [GO:0045071]; regulation of translational termination [GO:0006449]; response to interferon-beta [GO:0035456]; response to interferon-gamma [GO:0034341]; response to type III interferon [GO:0034342]; response t…	binds to SARS-CoV-2 RNA [Schmidt2020];
CASP3		Caspase-3	anterior neural tube closure [GO:0061713]; apoptotic DNA fragmentation [GO:0006309]; apoptotic process [GO:0006915]; apoptotic signaling pathway [GO:0097190]; axonal fasciculation [GO:0007413]; B cell homeostasis [GO:0001782]; cell fate commitment [GO:0045165]; cellular response to DNA damage stimulus [GO:0006974]; cellular response to staurosporine [GO:0072734]; cytokine-mediated signaling pathw…	pan-coronavirus host factor involved in apoptosis [Lim2016];
CASP7		Caspase-7	apoptotic process [GO:0006915]; cellular response to staurosporine [GO:0072734]; execution phase of apoptosis [GO:0097194]; proteolysis [GO:0006508]	pan-coronavirus host factor involved in apoptosis [Lim2016];
CASP8		Caspase-8	activation of cysteine-type endopeptidase activity [GO:0097202]; activation of cysteine-type endopeptidase activity involved in apoptotic process [GO:0006919]; activation of cysteine-type endopeptidase activity involved in apoptotic signaling pathway [GO:0097296]; angiogenesis [GO:0001525]; apoptotic process [GO:0006915]; apoptotic signaling pathway [GO:0097190]; B cell activation [GO:0042113]; c…	pan-coronavirus host factor involved in apoptosis [Lim2016];
CASP9		Caspase-9	activation of cysteine-type endopeptidase activity involved in apoptotic process [GO:0006919]; activation of cysteine-type endopeptidase activity involved in apoptotic process by cytochrome c [GO:0008635]; apoptotic process [GO:0006915]; cellular response to DNA damage stimulus [GO:0006974]; cellular response to UV [GO:0034644]; extrinsic apoptotic signaling pathway in absence of ligand [GO:00971…	pan-coronavirus host factor involved in apoptosis [Lim2016];
CCZ1		Vacuolar fusion protein CCZ1 homolog	vesicle-mediated transport [GO:0016192]	protective when knocked out (hCoV-229E, Huh-7.5.1) [Wang2021]; protective when knocked out (hCoV-OC43, Huh-7.5, 33°C) [Schneider2021];
CCZ1B		Vacuolar fusion protein CCZ1 homolog B	vesicle-mediated transport [GO:0016192]	protective when knocked out (hCoV-OC43, Huh-7.5.1) [Wang2021]; protective when knocked out (hCoV-229E, Huh-7.5.1) [Wang2021]; protective when knocked out (hCoV-OC43, Huh-7.5, 33°C) [Schneider2021]; protective when knocked out (hCoV-229E, Huh-7.5, 33°C) [Schneider2021];
CDK6		Cyclin-dependent kinase 6	astrocyte development [GO:0014002]; cell cycle arrest [GO:0007050]; cell dedifferentiation [GO:0043697]; cell division [GO:0051301]; dentate gyrus development [GO:0021542]; G1/S transition of mitotic cell cycle [GO:0000082]; generation of neurons [GO:0048699]; gliogenesis [GO:0042063]; lateral ventricle development [GO:0021670]; negative regulation of cell cycle [GO:0045786]; negative regulation …	antiviral factor for SARS-CoV-1 [deWilde2015];
CHD7		Chromodomain-helicase-DNA-binding protein 7	adult heart development [GO:0007512]; adult walking behavior [GO:0007628]; aorta morphogenesis [GO:0035909]; atrioventricular canal development [GO:0036302]; blood circulation [GO:0008015]; blood vessel remodeling [GO:0001974]; cardiac septum morphogenesis [GO:0060411]; central nervous system development [GO:0007417]; chromatin remodeling [GO:0006338]; cognition [GO:0050890]; cranial nerve develo…	proviral factor of MHV in the proximity interactome of the replication/transcription complex [Vkovski2019];
CHEK2		Serine/threonine-protein kinase Chk2	cell division [GO:0051301]; cellular protein catabolic process [GO:0044257]; cellular response to bisphenol A [GO:1903926]; cellular response to DNA damage stimulus [GO:0006974]; cellular response to drug [GO:0035690]; cellular response to gamma radiation [GO:0071480]; DNA damage checkpoint [GO:0000077]; DNA damage induced protein phosphorylation [GO:0006975]; DNA damage response, signal transduc…	interactor of SARS-CoV-1 NSP13 (Y2H) [Pfefferle2011]; antiviral factor for SARS-CoV-1 [deWilde2015];
CHMP4B		Charged multivesicular body protein 4b	autophagy [GO:0006914]; endosomal transport [GO:0016197]; exit from mitosis [GO:0010458]; late endosome to vacuole transport via multivesicular body sorting pathway [GO:0032511]; macroautophagy [GO:0016236]; maintenance of lens transparency [GO:0036438]; membrane fission [GO:0090148]; midbody abscission [GO:0061952]; mitotic cytokinesis [GO:0000281]; mitotic metaphase plate congression [GO:000708…	proviral factor for IBV [Wong2015]; proviral factor of MHV in the proximity interactome of the replication/transcription complex [Vkovski2019];
CKM		Creatine kinase M-type	creatine metabolic process [GO:0006600]; phosphocreatine biosynthetic process [GO:0046314]	proviral factor for IBV [Wong2015]; proviral factor for SARS-CoV-1 [deWilde2015];
CNBP		Cellular nucleic acid-binding protein	cholesterol homeostasis [GO:0042632]; G-quadruplex DNA formation [GO:0071919]; negative regulation of transcription by RNA polymerase II [GO:0000122]; positive regulation of cell population proliferation [GO:0008284]; positive regulation of cytoplasmic translation [GO:2000767]; positive regulation of transcription, DNA-templated [GO:0045893]; positive regulation of transcription by RNA polymerase…	binds to SARS-CoV-2 RNA [Schmidt2020];
COG5		Conserved oligomeric Golgi complex subunit 5	endoplasmic reticulum to Golgi vesicle-mediated transport [GO:0006888]; inter-Golgi cisterna vesicle-mediated transport [GO:0048219]; intra-Golgi vesicle-mediated transport [GO:0006891]; protein transport [GO:0015031]	interactor of hCoV-229E ORF4a [Stukalov2021]; protective when knocked out (hCoV-OC43, Huh-7.5, 33°C) [Schneider2021];
COG6		Conserved oligomeric Golgi complex subunit 6	endoplasmic reticulum to Golgi vesicle-mediated transport [GO:0006888]; glycosylation [GO:0070085]; intra-Golgi vesicle-mediated transport [GO:0006891]; protein transport [GO:0015031]	interactor of hCoV-229E ORF4a [Stukalov2021]; protective when knocked out (hCoV-OC43, Huh-7.5.1) [Wang2021]; protective when knocked out (hCoV-229E, Huh-7.5.1) [Wang2021]; protective when knocked out (hCoV-OC43, Huh-7.5, 33°C) [Schneider2021];
COPB1		Coatomer subunit beta	endoplasmic reticulum to Golgi vesicle-mediated transport [GO:0006888]; intracellular protein transport [GO:0006886]; intra-Golgi vesicle-mediated transport [GO:0006891]; neutrophil degranulation [GO:0043312]; retrograde vesicle-mediated transport, Golgi to endoplasmic reticulum [GO:0006890]; viral process [GO:0016032]	proviral factor for SARS-CoV-1 [deWilde2015];
COPB2		Coatomer subunit beta'	endoplasmic reticulum to Golgi vesicle-mediated transport [GO:0006888]; intracellular protein transport [GO:0006886]; intra-Golgi vesicle-mediated transport [GO:0006891]; retrograde vesicle-mediated transport, Golgi to endoplasmic reticulum [GO:0006890]; toxin transport [GO:1901998]	proviral factor for SARS-CoV-1 [deWilde2015]; proviral factor of MHV in the proximity interactome of the replication/transcription complex [Vkovski2019];
CTSB		Cathepsin B	cellular response to thyroid hormone stimulus [GO:0097067]; collagen catabolic process [GO:0030574]; epithelial cell differentiation [GO:0030855]; neutrophil degranulation [GO:0043312]; proteolysis [GO:0006508]; proteolysis involved in cellular protein catabolic process [GO:0051603]; regulation of apoptotic process [GO:0042981]; regulation of catalytic activity [GO:0050790]; toll-like receptor si…	interactor of SARS-CoV-2 M, SARS-CoV-2 NSP16 [Stukalov2021];
CTSL		Procathepsin L	adaptive immune response [GO:0002250]; antigen processing and presentation [GO:0019882]; antigen processing and presentation of exogenous peptide antigen via MHC class II [GO:0019886]; antigen processing and presentation of peptide antigen [GO:0048002]; CD4-positive, alpha-beta T cell lineage commitment [GO:0043373]; cellular response to thyroid hormone stimulus [GO:0097067]; collagen catabolic p…	protective when knocked out (SARS-CoV-2, Vero-E6) [Wei2021]; protective when knocked out (SARS-CoV-2, Huh-7.5; 37°C) [Schneider2021]; protective when knocked out (SARS-CoV-2, Huh-7.5; 33°C) [Schneider2021];
CUL2		Cullin-2	G1/S transition of mitotic cell cycle [GO:0000082]; intrinsic apoptotic signaling pathway [GO:0097193]; post-translational protein modification [GO:0043687]; protein ubiquitination [GO:0016567]; regulation of transcription from RNA polymerase II promoter in response to hypoxia [GO:0061418]; SCF-dependent proteasomal ubiquitin-dependent protein catabolic process [GO:0031146]; viral process [GO:001…	interactor of SARS-CoV-2 orf10 [Gordon2020a]; interactor of SARS-CoV-2 orf10 [Gordon2020b];
CWC27		Spliceosome-associated protein CWC27 homolog	mRNA splicing, via spliceosome [GO:0000398]; protein folding [GO:0006457]; protein peptidyl-prolyl isomerization [GO:0000413]	interactor of SARS-CoV-2 E [Gordon2020a]; interactor of SARS-CoV-2, SARS-CoV-1 E [Gordon2020b];
CYB5B		Cytochrome b5 type B	nitric oxide biosynthetic process [GO:0006809]; response to oxidative stress [GO:0006979]; xenobiotic metabolic process [GO:0006805]	interactor of SARS-CoV-2 NSP7 [Gordon2020a]; interactor of SARS-CoV-2, SARS-CoV-1, MERS-CoV NSP7 [Gordon2020b];
DDX1		ATP-dependent RNA helicase DDX1	defense response to virus [GO:0051607]; DNA duplex unwinding [GO:0032508]; double-strand break repair [GO:0006302]; innate immune response [GO:0045087]; multicellular organism development [GO:0007275]; nucleic acid phosphodiester bond hydrolysis [GO:0090305]; positive regulation of I-kappaB kinase/NF-kappaB signaling [GO:0043123]; protein localization to cytoplasmic stress granule [GO:1903608]; r…	pan-coronavirus host factor involved in viral transcription [Lim2016]; protective when knocked out (SARS-CoV-2, Huh-7.5; 37°C) [Schneider2021]; protective when knocked out (SARS-CoV-2, Huh-7.5; 33°C) [Schneider2021]; protective when knocked out (hCoV-OC43, Huh-7.5, 33°C) [Schneider2021];
DDX58	RIG-I	Antiviral innate immune response receptor RIG-I	antiviral innate immune response [GO:0140374]; cellular response to exogenous dsRNA [GO:0071360]; cytoplasmic pattern recognition receptor signaling pathway in response to virus [GO:0039528]; defense response to virus [GO:0051607]; detection of virus [GO:0009597]; innate immune response [GO:0045087]; negative regulation of type I interferon production [GO:0032480]; positive regulation of defense …	Cytoplasmic sensor of dsRNA;
DHX33		ATP-dependent RNA helicase DHX33	positive regulation of MAPK cascade [GO:0043410]; positive regulation of NF-kappaB transcription factor activity [GO:0051092]; positive regulation of NLRP3 inflammasome complex assembly [GO:1900227]; positive regulation of transcription by RNA polymerase I [GO:0045943]; positive regulation of type I interferon production [GO:0032481]; translational initiation [GO:0006413]	protective when knocked out (hCoV-229E, Huh751) [Wang2021];
DPP4		Dipeptidyl peptidase 4	behavioral fear response [GO:0001662]; cell adhesion [GO:0007155]; endothelial cell migration [GO:0043542]; locomotory exploration behavior [GO:0035641]; negative regulation of extracellular matrix disassembly [GO:0010716]; negative regulation of neutrophil chemotaxis [GO:0090024]; positive regulation of cell population proliferation [GO:0008284]; proteolysis [GO:0006508]; psychomotor behavior [G…	receptor for MERS-CoV [Raj2013];
EEF1A1		Elongation factor 1-alpha 1	cellular response to epidermal growth factor stimulus [GO:0071364]; neutrophil degranulation [GO:0043312]; regulation of chaperone-mediated autophagy [GO:1904714]; regulation of D-erythro-sphingosine kinase activity [GO:1900022]; translation [GO:0006412]; translational elongation [GO:0006414]	interactor of SARS-CoV-1 N (Y2H) [Pfefferle2011];
EIF2AK2	PRKR	Interferon-induced, double-stranded RNA-activated protein kinase	activation of MAPKK activity [GO:0000186]; cellular response to amino acid starvation [GO:0034198]; defense response to virus [GO:0051607]; innate immune response [GO:0045087]; mitigation of host immune response by virus [GO:0030683]; negative regulation of cell population proliferation [GO:0008285]; negative regulation of osteoblast proliferation [GO:0033689]; negative regulation of translation …	antiviral factor for SARS-CoV-1 [deWilde2015];
EIF2AK3	PERK	Eukaryotic translation initiation factor 2-alpha kinase 3	activation of cysteine-type endopeptidase activity involved in apoptotic process [GO:0006919]; angiogenesis [GO:0001525]; bone mineralization [GO:0030282]; calcium-mediated signaling [GO:0019722]; cellular response to amino acid starvation [GO:0034198]; cellular response to cold [GO:0070417]; cellular response to glucose starvation [GO:0042149]; chondrocyte development [GO:0002063]; eiF2alpha pho…	pan-coronavirus host factor involved in UPR [Lim2016]; antiviral factor for SARS-CoV-1 [deWilde2015];
EIF3F		Eukaryotic translation initiation factor 3 subunit F	formation of cytoplasmic translation initiation complex [GO:0001732]; IRES-dependent viral translational initiation [GO:0075522]; protein deubiquitination [GO:0016579]; translational initiation [GO:0006413]	interactor of SARS-CoV-1, MERS-CoV NSP2 [Gordon2020b]; interactor of SARS-CoV-1 S (Y2H) [Pfefferle2011]; proviral factor for IBV [Wong2015]; proviral factor of MHV in the proximity interactome of the replication/transcription complex [Vkovski2019];
EIF4B		Eukaryotic translation initiation factor 4B	eukaryotic translation initiation factor 4F complex assembly [GO:0097010]; formation of translation preinitiation complex [GO:0001731]; regulation of translational initiation [GO:0006446]; translational initiation [GO:0006413]	interactor of SARS-CoV-1 NSP8 (Y2H) [Pfefferle2011];
EIF4E2		Eukaryotic translation initiation factor 4E type 2	gene silencing by RNA [GO:0031047]; negative regulation of translation [GO:0017148]; positive regulation of miRNA mediated inhibition of translation [GO:1905618]	interactor of SARS-CoV-2 NSP2 [Gordon2020a]; interactor of SARS-CoV-2, SARS-CoV-1, MERS-CoV NSP2 [Gordon2020b];
EIF4H		Eukaryotic translation initiation factor 4H	developmental growth [GO:0048589]; eukaryotic translation initiation factor 4F complex assembly [GO:0097010]; formation of translation preinitiation complex [GO:0001731]; regulation of translational initiation [GO:0006446]; sexual reproduction [GO:0019953]; translational initiation [GO:0006413]; viral process [GO:0016032]	interactor of SARS-CoV-2 NSP9 [Gordon2020a]; interactor of SARS-CoV-2 NSP9 [Gordon2020b];
EMC2		ER membrane protein complex subunit 2	protein insertion into ER membrane by stop-transfer membrane-anchor sequence [GO:0045050]; tail-anchored membrane protein insertion into ER membrane [GO:0071816]	pan-flavivirus host-factor [Ngo2019]; interactor of SARS-CoV-2 orf8a [Gordon2020b]; interactor of SARS-CoV-2 NSP6 [Stukalov2021]; protective when knocked out (hCoV-OC43, Huh-7.5, 33°C) [Schneider2021];
EMC4		ER membrane protein complex subunit 4	apoptotic process [GO:0006915]; protein insertion into ER membrane by stop-transfer membrane-anchor sequence [GO:0045050]; tail-anchored membrane protein insertion into ER membrane [GO:0071816]	pan-flavivirus host-factor [Ngo2019]; interactor of SARS-CoV-2 NSP6 [Stukalov2021]; protective when knocked out (hCoV-OC43, Huh-7.5, 33°C) [Schneider2021];
ERN1	IRE1	Serine/threonine-protein kinase/endoribonuclease IRE1	activation of JUN kinase activity [GO:0007257]; cell cycle arrest [GO:0007050]; cellular response to glucose stimulus [GO:0071333]; cellular response to hydrogen peroxide [GO:0070301]; cellular response to unfolded protein [GO:0034620]; cellular response to vascular endothelial growth factor stimulus [GO:0035924]; endothelial cell proliferation [GO:0001935]; insulin metabolic process [GO:1901142]…	pan-coronavirus host factor involved in UPR [Lim2016];
EXOC2		Exocyst complex component 2	cilium assembly [GO:0060271]; exocytosis [GO:0006887]; Golgi to plasma membrane transport [GO:0006893]; protein transport [GO:0015031]; regulation of entry of bacterium into host cell [GO:2000535]	protective when knocked out (SARS-CoV-2, Huh-7.5.1) [Wang2021]; protective when knocked out (SARS-CoV-2, Huh-7.5; 37°C) [Schneider2021]; protective when knocked out (SARS-CoV-2, Huh-7.5; 33°C) [Schneider2021];
EXOC8		Exocyst complex component 8	cellular protein localization [GO:0034613]; cilium assembly [GO:0060271]; endosome organization [GO:0007032]; exocytosis [GO:0006887]; extracellular matrix disassembly [GO:0022617]; Golgi to plasma membrane transport [GO:0006893]; protein localization [GO:0008104]; protein transport [GO:0015031]; regulation of macroautophagy [GO:0016241]	interactor of hCoV-229E ORF4a [Stukalov2021]; protective when knocked out (SARS-CoV-2, Huh-7.5.1) [Wang2021];
EXOSC8		Exosome complex component RRP43	exonucleolytic catabolism of deadenylated mRNA [GO:0043928]; exonucleolytic trimming to generate mature 3'-end of 5.8S rRNA from tricistronic rRNA transcript (SSU-rRNA, 5.8S rRNA, LSU-rRNA) [GO:0000467]; nuclear mRNA surveillance [GO:0071028]; nuclear polyadenylation-dependent mRNA catabolic process [GO:0071042]; nuclear polyadenylation-dependent rRNA catabolic process [GO:0071035]; nuclear polya…	interactor of SARS-CoV-2 NSP8 [Gordon2020a]; interactor of MERS-CoV NSP2 [Gordon2020b]; protective when knocked out (SARS-CoV-2, Huh-7.5; 33°C) [Schneider2021];
F2RL1		Proteinase-activated receptor 2	blood coagulation [GO:0007596]; cell-cell junction maintenance [GO:0045217]; defense response to virus [GO:0051607]; establishment of endothelial barrier [GO:0061028]; G protein-coupled receptor signaling pathway [GO:0007186]; inflammatory response [GO:0006954]; innate immune response [GO:0045087]; leukocyte migration [GO:0050900]; leukocyte proliferation [GO:0070661]; mature conventional dendrit…	interactor of SARS-CoV-2 orf9c [Gordon2020a]; interactor of SARS-CoV-2 orf9c [Gordon2020b];
FURIN		Furin	amyloid fibril formation [GO:1990000]; blastocyst formation [GO:0001825]; collagen catabolic process [GO:0030574]; cornification [GO:0070268]; dibasic protein processing [GO:0090472]; extracellular matrix disassembly [GO:0022617]; extracellular matrix organization [GO:0030198]; negative regulation of inflammatory response to antigenic stimulus [GO:0002862]; negative regulation of low-density lipo…	interactor of SARS-CoV-2 ORF3 [Stukalov2021];
FYCO1		FYVE and coiled-coil domain-containing protein 1	plus-end-directed vesicle transport along microtubule [GO:0072383]; positive regulation of autophagosome maturation [GO:1901098]	interactor of SARS-CoV-2 NSP13 [Gordon2020a]; interactor of SARS-CoV-2, MERS-CoV NSP13 [Gordon2020b];
G3BP1		Ras GTPase-activating protein-binding protein 1	defense response to virus [GO:0051607]; innate immune response [GO:0045087]; positive regulation of stress granule assembly [GO:0062029]; positive regulation of type I interferon production [GO:0032481]; Ras protein signal transduction [GO:0007265]; stress granule assembly [GO:0034063]; viral process [GO:0016032]	interactor of SARS-CoV-2 N [Gordon2020a]; interactor of SARS-CoV-2, SARS-CoV-1 N [Gordon2020b]; interactor of SARS-CoV-2 N [Stukalov2021];
G3BP2		Ras GTPase-activating protein-binding protein 2	cytoplasmic sequestering of NF-kappaB [GO:0007253]; innate immune response [GO:0045087]; mRNA transport [GO:0051028]; positive regulation of stress granule assembly [GO:0062029]; protein homooligomerization [GO:0051260]; Ras protein signal transduction [GO:0007265]; stress granule assembly [GO:0034063]; viral process [GO:0016032]	interactor of SARS-CoV-2 N [Gordon2020a]; interactor of SARS-CoV-2, SARS-CoV-1 N [Gordon2020b]; interactor of SARS-CoV-2 N [Stukalov2021];
GBF1		Golgi-specific brefeldin A-resistance guanine nucleotide exchange factor 1	cell activation involved in immune response [GO:0002263]; cellular response to virus [GO:0098586]; cilium assembly [GO:0060271]; COPI coating of Golgi vesicle [GO:0048205]; endoplasmic reticulum-Golgi intermediate compartment organization [GO:0097111]; endoplasmic reticulum to Golgi vesicle-mediated transport [GO:0006888]; establishment of monopolar cell polarity [GO:0061162]; Golgi disassembly […	dependency factor for MHV [Verheije2008]; interactor of SARS-CoV-2 M [Stukalov2021]; proviral factor for IBV [Wong2015]; proviral factor for SARS-CoV-1 [deWilde2015]; proviral factor of MHV in the proximity interactome of the replication/transcription complex [Vkovski2019];
GOLGA7		Golgin subfamily A member 7	Golgi to plasma membrane protein transport [GO:0043001]; Golgi to plasma membrane transport [GO:0006893]; MAPK cascade [GO:0000165]; neutrophil degranulation [GO:0043312]; peptidyl-L-cysteine S-palmitoylation [GO:0018230]; protein phosphopantetheinylation [GO:0018215]; protein stabilization [GO:0050821]; protein targeting to membrane [GO:0006612]	interactor of SARS-CoV-2 S [Gordon2020a]; interactor of SARS-CoV-2 S [Gordon2020b]; interactor of SARS-CoV-2 ORF3, SARS-CoV-2 ORF3a, SARS-CoV-2 S [Stukalov2021];
GPR89A		Golgi pH regulator A	intracellular pH reduction [GO:0051452]; positive regulation of I-kappaB kinase/NF-kappaB signaling [GO:0043123]; protein transport [GO:0015031]; regulation of ion transmembrane transport [GO:0034765]; T cell differentiation [GO:0030217]	interactor of SARS-CoV-2 M, SARS-CoV-2 NSP6, SARS-CoV-2 ORF7b [Stukalov2021]; protective when knocked out (hCoV-229E, Huh-7.5.1) [Wang2021]; protective when knocked out (SARS-CoV-2, Huh-7.5; 37°C) [Schneider2021]; protective when knocked out (SARS-CoV-2, Huh-7.5; 33°C) [Schneider2021]; protective when knocked out (hCoV-OC43, Huh-7.5, 33°C) [Schneider2021]; protective when knocked out (hCoV-229E, …
GPR89B		Golgi pH regulator B	intracellular pH reduction [GO:0051452]; protein transport [GO:0015031]; regulation of ion transmembrane transport [GO:0034765]; T cell differentiation [GO:0030217]	protective when knocked out (hCoV-229E, Huh-7.5.1) [Wang2021]; protective when knocked out (SARS-CoV-2, Huh-7.5; 33°C) [Schneider2021]; protective when knocked out (hCoV-OC43, Huh-7.5, 33°C) [Schneider2021]; protective when knocked out (hCoV-229E, Huh-7.5, 33°C) [Schneider2021];
HDAC2		Histone deacetylase 2	ATP-dependent chromatin remodeling [GO:0043044]; behavioral response to ethanol [GO:0048149]; blood coagulation [GO:0007596]; cardiac muscle hypertrophy [GO:0003300]; cellular response to dopamine [GO:1903351]; cellular response to heat [GO:0034605]; cellular response to hydrogen peroxide [GO:0070301]; cellular response to retinoic acid [GO:0071300]; cellular response to transforming growth facto…	interactor of SARS-CoV-2 NSP5 [Gordon2020a]; interactor of SARS-CoV-2 NSP5 [Gordon2020b];
IFIH1	MDA-5	Interferon-induced helicase C domain-containing protein 1	cellular response to exogenous dsRNA [GO:0071360]; cellular response to virus [GO:0098586]; cytoplasmic pattern recognition receptor signaling pathway in response to virus [GO:0039528]; defense response to virus [GO:0051607]; detection of virus [GO:0009597]; innate immune response [GO:0045087]; MDA-5 signaling pathway [GO:0039530]; negative regulation of type I interferon production [GO:0032480];…	Cytoplasmic sensor of dsRNA;
IFITM1		Interferon-induced transmembrane protein 1	cell surface receptor signaling pathway [GO:0007166]; defense response to virus [GO:0051607]; negative regulation of cell migration [GO:0030336]; negative regulation of cell population proliferation [GO:0008285]; negative regulation of viral entry into host cell [GO:0046597]; negative regulation of viral genome replication [GO:0045071]; ossification [GO:0001503]; positive regulation of osteoblast…	pan-coronavirus host factor involved in interferon response [Lim2016]; interactor of SARS-CoV-2 ORF3, SARS-CoV-2 ORF3b, SARS-CoV-2 ORF7b [Stukalov2021];
IFITM2		Interferon-induced transmembrane protein 2	cellular response to interferon-beta [GO:0035458]; defense response to virus [GO:0051607]; immune response [GO:0006955]; negative regulation of viral entry into host cell [GO:0046597]; negative regulation of viral genome replication [GO:0045071]; response to interferon-alpha [GO:0035455]; response to interferon-beta [GO:0035456]; response to interferon-gamma [GO:0034341]; response to virus [GO:00…	pan-coronavirus host factor involved in interferon response [Lim2016];
IFITM3		Interferon-induced transmembrane protein 3	defense response to virus [GO:0051607]; immune response [GO:0006955]; negative regulation of viral entry into host cell [GO:0046597]; negative regulation of viral genome replication [GO:0045071]; negative regulation of viral transcription [GO:0032897]; response to interferon-alpha [GO:0035455]; response to interferon-beta [GO:0035456]; response to interferon-gamma [GO:0034341]; response to virus …	pan-coronavirus host factor involved in interferon response [Lim2016]; protective when knocked out (hCoV-OC43, Huh-7.5.1) [Wang2021];
IFNAR1		Interferon alpha/beta receptor 1	cellular response to interferon-alpha [GO:0035457]; cytokine-mediated signaling pathway [GO:0019221]; positive regulation of cellular respiration [GO:1901857]; receptor signaling pathway via JAK-STAT [GO:0007259]; response to lipopolysaccharide [GO:0032496]; response to virus [GO:0009615]; type I interferon signaling pathway [GO:0060337]	pan-coronavirus host factor involved in interferon response [Lim2016]; protective when knocked out (SARS-CoV-2, Calu-3) [Biering2021];
IFNAR2		Interferon alpha/beta receptor 2	cell surface receptor signaling pathway [GO:0007166]; cytokine-mediated signaling pathway [GO:0019221]; defense response to virus [GO:0051607]; receptor signaling pathway via JAK-STAT [GO:0007259]; regulation of type I interferon-mediated signaling pathway [GO:0060338]; response to interferon-alpha [GO:0035455]; response to interferon-beta [GO:0035456]; response to virus [GO:0009615]; type I inte…	pan-coronavirus host factor involved in interferon response [Lim2016]; protective when knocked out (SARS-CoV-2, Calu-3) [Biering2021];
IRF3		Interferon regulatory factor 3	apoptotic process [GO:0006915]; cellular response to DNA damage stimulus [GO:0006974]; cellular response to exogenous dsRNA [GO:0071360]; cellular response to virus [GO:0098586]; defense response to virus [GO:0051607]; immune system process [GO:0002376]; interferon-gamma-mediated signaling pathway [GO:0060333]; lipopolysaccharide-mediated signaling pathway [GO:0031663]; macrophage apoptotic proce…	innate immune factor; interactor of SARS-CoV-1 NSP3 (Y2H) [Pfefferle2011]; protective when knocked out (SARS-CoV-2, Vero-E6) [Wei2021];
IRF9		Interferon regulatory factor 9	cell surface receptor signaling pathway [GO:0007166]; defense response to virus [GO:0051607]; immune system process [GO:0002376]; interferon-gamma-mediated signaling pathway [GO:0060333]; regulation of transcription by RNA polymerase II [GO:0006357]; transcription by RNA polymerase II [GO:0006366]; type I interferon signaling pathway [GO:0060337]	innate immune factor; protective when knocked out (SARS-CoV-2, Calu-3) [Biering2021];
ISG15		Ubiquitin-like protein ISG15	defense response to bacterium [GO:0042742]; defense response to virus [GO:0051607]; integrin-mediated signaling pathway [GO:0007229]; ISG15-protein conjugation [GO:0032020]; modification-dependent protein catabolic process [GO:0019941]; negative regulation of protein ubiquitination [GO:0031397]; negative regulation of type I interferon-mediated signaling pathway [GO:0060339]; negative regulation …	pan-coronavirus host factor involved in interferon response [Lim2016];
JAK1		Tyrosine-protein kinase JAK1	cytokine-mediated signaling pathway [GO:0019221]; interferon-gamma-mediated signaling pathway [GO:0060333]; interleukin-12-mediated signaling pathway [GO:0035722]; interleukin-15-mediated signaling pathway [GO:0035723]; interleukin-21-mediated signaling pathway [GO:0038114]; interleukin-27-mediated signaling pathway [GO:0070106]; interleukin-2-mediated signaling pathway [GO:0038110]; interleukin-…	pan-coronavirus host factor involved in interferon response [Lim2016]; interactor of SARS-CoV-2 ORF3b [Stukalov2021]; protective when knocked out (hCoV-OC43, Huh-7.5.1) [Wang2021];
KEAP1		Kelch-like ECH-associated protein 1	cellular response to interleukin-4 [GO:0071353]; cellular response to oxidative stress [GO:0034599]; cytoplasmic sequestering of transcription factor [GO:0042994]; in utero embryonic development [GO:0001701]; negative regulation of DNA-binding transcription factor activity [GO:0043433]; positive regulation of proteasomal ubiquitin-dependent protein catabolic process [GO:0032436]; post-translation…	interactor of SARS-CoV-2 orf3 [Gordon2020b]; protective when knocked out (SARS-CoV-2, Vero-E6) [Wei2021]; protective when knocked out (hCoV-OC43, Huh-7.5.1) [Wang2021]; protective when knocked out (hCoV-229E, Huh-7.5.1) [Wang2021]; protective when knocked out (hCoV-NL63, Huh-7.5, 33°C) [Schneider2021];
KPNA2		Importin subunit alpha-1	DNA metabolic process [GO:0006259]; double-strand break repair [GO:0006302]; entry of viral genome into host nucleus through nuclear pore complex via importin [GO:0075506]; modulation by virus of host cellular process [GO:0019054]; NLS-bearing protein import into nucleus [GO:0006607]; positive regulation of viral life cycle [GO:1903902]; postsynapse to nucleus signaling pathway [GO:0099527]; regu…	interactor of SARS-CoV-2 orf4b [Gordon2020b]; interactor of SARS-CoV-1 Orf6 (Y2H) [Pfefferle2011];
LARP1		La-related protein 1	cell population proliferation [GO:0008283]; cellular response to rapamycin [GO:0072752]; mRNA stabilization [GO:0048255]; negative regulation of translation [GO:0017148]; negative regulation of translational initiation [GO:0045947]; positive regulation of macroautophagy [GO:0016239]; positive regulation of translational initiation [GO:0045948]; positive regulation of viral genome replication [GO:…	interactor of SARS-CoV-2 N [Gordon2020a]; interactor of SARS-CoV-2, SARS-CoV-1, MERS-CoV N [Gordon2020b];
LDLR		Low-density lipoprotein receptor	amyloid-beta clearance [GO:0097242]; amyloid-beta clearance by cellular catabolic process [GO:0150094]; cellular response to low-density lipoprotein particle stimulus [GO:0071404]; cholesterol homeostasis [GO:0042632]; cholesterol import [GO:0070508]; cholesterol metabolic process [GO:0008203]; cholesterol transport [GO:0030301]; chylomicron remnant clearance [GO:0034382]; endocytosis [GO:0006897…	interactor of hCoV-NL63, SARS-CoV-2 ORF3, SARS-CoV-2 ORF7b [Stukalov2021]; protective when knocked out (hCoV-229E, Huh-7.5.1) [Wang2021]; protective when knocked out (SARS-CoV-2, Huh-7.5.1) [Wang2021];
LY6E		Lymphocyte antigen 6E	cell surface receptor signaling pathway [GO:0007166]; negative regulation of viral entry into host cell [GO:0046597]	pan-coronavirus restriction factor [Pfaender2020];
M6PR		Cation-dependent mannose-6-phosphate receptor	endosome to lysosome transport [GO:0008333]; lysosomal transport [GO:0007041]; membrane organization [GO:0061024]; protein targeting to lysosome [GO:0006622]; receptor-mediated endocytosis [GO:0006898]; secretion of lysosomal enzymes [GO:0033299]	protective when knocked out (hCoV-OC43, Huh-7.5.1) [Wang2021]; protective when knocked out (hCoV-229E, Huh-7.5.1) [Wang2021];
MAPK8	JNK	Mitogen-activated protein kinase 8	cellular response to amino acid starvation [GO:0034198]; cellular response to cadmium ion [GO:0071276]; cellular response to cytokine stimulus [GO:0071345]; cellular response to lipopolysaccharide [GO:0071222]; cellular response to mechanical stimulus [GO:0071260]; cellular response to reactive oxygen species [GO:0034614]; double-strand break repair [GO:0006302]; Fc-epsilon receptor signaling pat…	pan-coronavirus host factor involved in UPR [Lim2016];
MARK2		Serine/threonine-protein kinase MARK2	activation of protein kinase activity [GO:0032147]; autophagy of mitochondrion [GO:0000422]; axon development [GO:0061564]; establishment of cell polarity [GO:0030010]; establishment or maintenance of cell polarity regulating cell shape [GO:0071963]; establishment or maintenance of epithelial cell apical/basal polarity [GO:0045197]; intracellular signal transduction [GO:0035556]; microtubule cyto…	interactor of SARS-CoV-2 orf9b [Gordon2020a]; interactor of SARS-CoV-2 orf9b [Gordon2020b]; interactor of SARS-CoV-2 ORF9b [Stukalov2021]; interactor of SARS-CoV-1 NSP13 (Y2H) [Pfefferle2011];
MARK3		MAP/microtubule affinity-regulating kinase 3	intracellular signal transduction [GO:0035556]; MAPK cascade [GO:0000165]; microtubule cytoskeleton organization [GO:0000226]; negative regulation of hippo signaling [GO:0035331]; peptidyl-serine autophosphorylation [GO:0036289]; peptidyl-serine phosphorylation [GO:0018105]; positive regulation of protein binding [GO:0032092]; protein phosphorylation [GO:0006468]	interactor of SARS-CoV-2 orf9b [Gordon2020a]; interactor of SARS-CoV-2 orf9b [Gordon2020b]; interactor of SARS-CoV-1 NSP13,ORF9b (Y2H) [Pfefferle2011];
MBTPS2		Membrane-bound transcription factor site-2 protease	ATF6-mediated unfolded protein response [GO:0036500]; bone maturation [GO:0070977]; cholesterol metabolic process [GO:0008203]; endoplasmic reticulum unfolded protein response [GO:0030968]; membrane protein intracellular domain proteolysis [GO:0031293]; positive regulation of DNA-binding transcription factor activity [GO:0051091]; positive regulation of transcription from RNA polymerase II promot…	protective when knocked out (SARS-CoV-2, Huh-7.5.1) [Wang2021]; protective when knocked out (SARS-CoV-2, Huh-7.5; 37°C) [Schneider2021]; protective when knocked out (SARS-CoV-2, Huh-7.5; 33°C) [Schneider2021]; protective when knocked out (hCoV-OC43, Huh-7.5, 33°C) [Schneider2021];
MDN1		Midasin	protein-containing complex assembly [GO:0065003]; ribosomal large subunit assembly [GO:0000027]; rRNA processing [GO:0006364]	interactor of SARS-CoV-2 orf7a [Gordon2020a]; interactor of SARS-CoV-2 orf7a [Gordon2020b]; interactor of SARS-CoV-2 ORF7a [Stukalov2021];
MEPCE		7SK snRNA methylphosphate capping enzyme	negative regulation of chromatin binding [GO:0035562]; negative regulation of transcription by RNA polymerase II [GO:0000122]; positive regulation of G1/S transition of mitotic cell cycle [GO:1900087]; positive regulation of protein localization to Cajal body [GO:1904871]; positive regulation of snRNA transcription by RNA polymerase II [GO:1905382]; RNA methylation [GO:0001510]; snRNA metabolic p…	interactor of SARS-CoV-2 NSP8 [Gordon2020a]; interactor of SARS-CoV-2, SARS-CoV-1, MERS-CoV NSP8 [Gordon2020b]; protective when knocked out (SARS-CoV-2, Huh-7.5; 33°C) [Schneider2021]; proviral factor of MHV in the proximity interactome of the replication/transcription complex [Vkovski2019];
MFSD12		Major facilitator superfamily domain-containing protein 12	carbohydrate transport [GO:0008643]; cysteine transmembrane transport [GO:1903712]; melanin biosynthetic process [GO:0042438]; negative regulation of melanin biosynthetic process [GO:0048022]; organic substance transport [GO:0071702]; pigment metabolic process involved in pigmentation [GO:0043474]; regulation of melanin biosynthetic process [GO:0048021]	protective when knocked out (hCoV-OC43, Huh-7.5.1) [Wang2021]; protective when knocked out (hCoV-229E, Huh-7.5.1) [Wang2021]; protective when knocked out (hCoV-OC43, Huh-7.5, 33°C) [Schneider2021];
MIB1		E3 ubiquitin-protein ligase MIB1	blood vessel development [GO:0001568]; endocytosis [GO:0006897]; heart looping [GO:0001947]; in utero embryonic development [GO:0001701]; negative regulation of neuron differentiation [GO:0045665]; neural tube formation [GO:0001841]; Notch signaling pathway [GO:0007219]; positive regulation of endocytosis [GO:0045807]; protein ubiquitination [GO:0016567]; somitogenesis [GO:0001756]; ubiquitin-dep…	interactor of SARS-CoV-2 NSP9 [Gordon2020a]; interactor of SARS-CoV-2, SARS-CoV-1, MERS-CoV NSP9 [Gordon2020b];
MOV10		Helicase MOV-10	3'-UTR-mediated mRNA destabilization [GO:0061158]; defense response to virus [GO:0051607]; gene silencing by miRNA [GO:0035195]; intracellular receptor signaling pathway [GO:0030522]; mRNA cleavage involved in gene silencing by miRNA [GO:0035279]; negative regulation of gene expression [GO:0010629]; negative regulation of transposition, RNA-mediated [GO:0010526]; positive regulation of gene expre…	interactor of SARS-CoV-2 N [Gordon2020a]; interactor of SARS-CoV-2, SARS-CoV-1, MERS-CoV N [Gordon2020b];
MPP5	PALS1	Protein PALS1	bicellular tight junction assembly [GO:0070830]; central nervous system neuron development [GO:0021954]; cerebral cortex development [GO:0021987]; gene expression [GO:0010467]; morphogenesis of an epithelial sheet [GO:0002011]; myelin assembly [GO:0032288]; peripheral nervous system myelin maintenance [GO:0032287]; protein localization to myelin sheath abaxonal region [GO:0035750]; protein locali…	protective when knocked out (SARS-CoV-2, Huh-7.5.1) [Wang2021];
MYD88		Myeloid differentiation primary response protein MyD88	3'-UTR-mediated mRNA stabilization [GO:0070935]; apoptotic process [GO:0006915]; cell surface receptor signaling pathway [GO:0007166]; cellular response to lipopolysaccharide [GO:0071222]; cellular response to mechanical stimulus [GO:0071260]; cellular response to oxidised low-density lipoprotein particle stimulus [GO:0140052]; defense response to bacterium [GO:0042742]; defense response to Gram-…	pan-coronavirus host factor involved in immunity [Lim2016];
NAE1		NEDD8-activating enzyme E1 regulatory subunit	mitotic DNA replication checkpoint [GO:0033314]; neuron apoptotic process [GO:0051402]; post-translational protein modification [GO:0043687]; protein modification by small protein conjugation [GO:0032446]; protein neddylation [GO:0045116]; regulation of apoptotic process [GO:0042981]; regulation of neuron apoptotic process [GO:0043523]; signal transduction [GO:0007165]	interactor of SARS-CoV-1 NSP7 (Y2H) [Pfefferle2011];
NBAS		Neuroblastoma-amplified sequence	negative regulation of nuclear-transcribed mRNA catabolic process, nonsense-mediated decay [GO:2000623]; nuclear-transcribed mRNA catabolic process [GO:0000956]; protein transport [GO:0015031]; retrograde vesicle-mediated transport, Golgi to endoplasmic reticulum [GO:0006890]	interactor of hCoV-229E ORF4a [Stukalov2021]; protective when knocked out (hCoV-229E, Huh-7.5.1) [Wang2021];
NDFIP2		NEDD4 family-interacting protein 2	metal ion transport [GO:0030001]; negative regulation of gene expression [GO:0010629]; negative regulation of protein transport [GO:0051224]; negative regulation of transporter activity [GO:0032410]; positive regulation of I-kappaB kinase/NF-kappaB signaling [GO:0043123]; positive regulation of protein ubiquitination [GO:0031398]; ubiquitin-dependent protein catabolic process [GO:0006511]; vacuol…	interactor of SARS-CoV-2 orf9c [Gordon2020a]; interactor of SARS-CoV-2 orf9c [Gordon2020b]; interactor of hCoV-NL63, SARS-CoV-2 ORF3, SARS-CoV-2 ORF3b, SARS-CoV-2 ORF7b [Stukalov2021];
NFKBIA		NF-kappa-B inhibitor alpha	apoptotic process [GO:0006915]; cellular response to cold [GO:0070417]; cytoplasmic sequestering of NF-kappaB [GO:0007253]; cytoplasmic sequestering of transcription factor [GO:0042994]; I-kappaB kinase/NF-kappaB signaling [GO:0007249]; interleukin-1-mediated signaling pathway [GO:0070498]; lipopolysaccharide-mediated signaling pathway [GO:0031663]; negative regulation of apoptotic process [GO:00…	pan-coronavirus host factor involved in immunity [Lim2016];
NLRX1		NLR family member X1	innate immune response [GO:0045087]; intracellular signal transduction [GO:0035556]; negative regulation of I-kappaB kinase/NF-kappaB signaling [GO:0043124]; negative regulation of inflammatory response [GO:0050728]; negative regulation of innate immune response [GO:0045824]; negative regulation of interferon-beta production [GO:0032688]; negative regulation of interleukin-6 production [GO:003271…	interactor of SARS-CoV-2 orf9c [Gordon2020a]; interactor of SARS-CoV-2 orf9c [Gordon2020b]; interactor of SARS-CoV-2 M, SARS-CoV-2 ORF7a [Stukalov2021];
NRIP1		Nuclear receptor-interacting protein 1	cellular response to estradiol stimulus [GO:0071392]; circadian regulation of gene expression [GO:0032922]; circadian rhythm [GO:0007623]; intracellular receptor signaling pathway [GO:0030522]; lipid storage [GO:0019915]; negative regulation of transcription by RNA polymerase II [GO:0000122]; ovarian follicle rupture [GO:0001543]; positive regulation of transcription by RNA polymerase II [GO:0045…	protective when knocked out (hCoV-OC43, Huh-7.5.1) [Wang2021]; protective when knocked out (hCoV-229E, Huh-7.5.1) [Wang2021]; protective when knocked out (hCoV-OC43, Huh-7.5, 33°C) [Schneider2021]; protective when knocked out (hCoV-229E, Huh-7.5, 33°C) [Schneider2021]; protective when knocked out (hCoV-NL63, Huh-7.5, 33°C) [Schneider2021];
PABPC1	PABP	Polyadenylate-binding protein 1	gene silencing by RNA [GO:0031047]; mRNA polyadenylation [GO:0006378]; mRNA splicing, via spliceosome [GO:0000398]; mRNA stabilization [GO:0048255]; negative regulation of nuclear-transcribed mRNA catabolic process, nonsense-mediated decay [GO:2000623]; nuclear-transcribed mRNA catabolic process, nonsense-mediated decay [GO:0000184]; positive regulation of nuclear-transcribed mRNA catabolic proce…	pan-coronavirus host factor involved in viral transcription [Lim2016]; interactor of SARS-CoV-2 N [Gordon2020a]; interactor of SARS-CoV-2, SARS-CoV-1, MERS-CoV N [Gordon2020b];
PCBP1		Poly(rC)-binding protein 1	mRNA splicing, via spliceosome [GO:0000398]; positive regulation of transcription by RNA polymerase II [GO:0045944]; regulation of gene expression [GO:0010468]; regulation of RNA metabolic process [GO:0051252]; RNA metabolic process [GO:0016070]; viral RNA genome replication [GO:0039694]	pan-coronavirus host factor involved in viral transcription [Lim2016];
PCBP2		Poly(rC)-binding protein 2	defense response to virus [GO:0051607]; innate immune response [GO:0045087]; IRES-dependent viral translational initiation [GO:0075522]; mRNA metabolic process [GO:0016071]; mRNA splicing, via spliceosome [GO:0000398]; negative regulation of defense response to virus [GO:0050687]; negative regulation of type I interferon production [GO:0032480]; positive regulation of transcription by RNA polymer…	pan-coronavirus host factor involved in viral transcription [Lim2016];
POLR2B		DNA-directed RNA polymerase II subunit RPB2	7-methylguanosine mRNA capping [GO:0006370]; fibroblast growth factor receptor signaling pathway [GO:0008543]; mRNA splicing, via spliceosome [GO:0000398]; negative regulation of DNA recombination at telomere [GO:0048239]; positive regulation of viral transcription [GO:0050434]; regulation of gene silencing by miRNA [GO:0060964]; RNA metabolic process [GO:0016070]; snRNA transcription by RNA poly…	interactor of SARS-CoV-1 NSP12 (Y2H) [Pfefferle2011]; proviral factor of MHV in the proximity interactome of the replication/transcription complex [Vkovski2019];
PPIA		Peptidyl-prolyl cis-trans isomerase A	activation of MAPK activity [GO:0000187]; activation of protein kinase B activity [GO:0032148]; apoptotic process [GO:0006915]; cell adhesion molecule production [GO:0060352]; cellular response to oxidative stress [GO:0034599]; endothelial cell activation [GO:0042118]; entry into host [GO:0044409]; establishment of integrated proviral latency [GO:0075713]; fusion of virus membrane with host plasm…	interactor of SARS-CoV-1 NSP1,NSP15 (Y2H) [Pfefferle2011];
PPIG		Peptidyl-prolyl cis-trans isomerase G	protein folding [GO:0006457]; protein peptidyl-prolyl isomerization [GO:0000413]; RNA splicing [GO:0008380]	interactor of SARS-CoV-1 NSP1 (Y2H) [Pfefferle2011];
PPIH		Peptidyl-prolyl cis-trans isomerase H	mRNA splicing, via spliceosome [GO:0000398]; positive regulation of viral genome replication [GO:0045070]; protein-containing complex assembly [GO:0065003]; protein folding [GO:0006457]; protein peptidyl-prolyl isomerization [GO:0000413]	interactor of SARS-CoV-1 NSP1 (Y2H) [Pfefferle2011];
PRKCI		Protein kinase C iota type	actin filament organization [GO:0007015]; bicellular tight junction assembly [GO:0070830]; cell-cell junction organization [GO:0045216]; cell migration [GO:0016477]; cellular response to insulin stimulus [GO:0032869]; cytoskeleton organization [GO:0007010]; establishment of apical/basal cell polarity [GO:0035089]; establishment or maintenance of epithelial cell apical/basal polarity [GO:0045197];…	proviral factor for SARS-CoV-1 [deWilde2015];
RAB7A		Ras-related protein Rab-7a	antigen processing and presentation of exogenous peptide antigen via MHC class II [GO:0019886]; autophagosome assembly [GO:0000045]; early endosome to late endosome transport [GO:0045022]; endocytosis [GO:0006897]; endosome to lysosome transport [GO:0008333]; endosome to plasma membrane protein transport [GO:0099638]; epidermal growth factor catabolic process [GO:0007174]; lipid catabolic process…	interactor of SARS-CoV-2 NSP7 [Gordon2020a]; interactor of SARS-CoV-2, SARS-CoV-1 NSP7 [Gordon2020b]; interactor of hCoV-NL63, SARS-CoV-2 ORF3, SARS-CoV-2 ORF3a, SARS-CoV-2 ORF7b [Stukalov2021]; protective when knocked out (hCoV-OC43, Huh-7.5.1) [Wang2021]; protective when knocked out (hCoV-229E, Huh-7.5.1) [Wang2021]; protective when knocked out (hCoV-OC43, Huh-7.5, 33°C) [Schneider2021]; protec…
RAE1		mRNA export factor	cell cycle [GO:0007049]; cell division [GO:0051301]; intracellular transport of virus [GO:0075733]; mRNA export from nucleus [GO:0006406]; protein sumoylation [GO:0016925]; regulation of cellular response to heat [GO:1900034]; regulation of gene silencing by miRNA [GO:0060964]; regulation of glycolytic process [GO:0006110]; regulation of mitotic spindle organization [GO:0060236]; RNA export from …	interactor of SARS-CoV-2 orf6 [Gordon2020a]; interactor of SARS-CoV-2 orf6 [Gordon2020b];
RB1CC1	FIP200	RB1-inducible coiled-coil protein 1	autophagosome assembly [GO:0000045]; autophagy [GO:0006914]; autophagy of mitochondrion [GO:0000422]; autophagy of peroxisome [GO:0030242]; cell cycle [GO:0007049]; glycophagy [GO:0061723]; heart development [GO:0007507]; liver development [GO:0001889]; macroautophagy [GO:0016236]; negative regulation of extrinsic apoptotic signaling pathway [GO:2001237]; piecemeal microautophagy of the nucleus […	interactor of SARS-CoV-2 NSP13 [Stukalov2021];
RBX1		E3 ubiquitin-protein ligase RBX1	DNA damage response, detection of DNA damage [GO:0042769]; global genome nucleotide-excision repair [GO:0070911]; interleukin-1-mediated signaling pathway [GO:0070498]; MAPK cascade [GO:0000165]; negative regulation of canonical Wnt signaling pathway [GO:0090090]; negative regulation of G2/M transition of mitotic cell cycle [GO:0010972]; nucleotide-excision repair, DNA damage recognition [GO:0000…	interactor of SARS-CoV-2 orf10 [Gordon2020a]; interactor of SARS-CoV-2 orf10 [Gordon2020b]; proviral factor for IBV [Wong2015];
RELA		Transcription factor p65	acetaldehyde metabolic process [GO:0006117]; aging [GO:0007568]; animal organ morphogenesis [GO:0009887]; cellular defense response [GO:0006968]; cellular response to angiotensin [GO:1904385]; cellular response to hepatocyte growth factor stimulus [GO:0035729]; cellular response to hydrogen peroxide [GO:0070301]; cellular response to interleukin-1 [GO:0071347]; cellular response to interleukin-6 …	pan-coronavirus host factor involved in immunity [Lim2016];
RELB		Transcription factor RelB	antigen processing and presentation [GO:0019882]; cellular response to osmotic stress [GO:0071470]; circadian regulation of gene expression [GO:0032922]; I-kappaB kinase/NF-kappaB signaling [GO:0007249]; inflammatory response [GO:0006954]; innate immune response [GO:0045087]; lymphocyte differentiation [GO:0030098]; myeloid dendritic cell differentiation [GO:0043011]; negative regulation of inter…	pan-coronavirus host factor involved in immunity [Lim2016];
RIPK1		Receptor-interacting serine/threonine-protein kinase 1	activation of cysteine-type endopeptidase activity involved in apoptotic process [GO:0006919]; activation of JUN kinase activity [GO:0007257]; amyloid fibril formation [GO:1990000]; apoptotic process [GO:0006915]; apoptotic signaling pathway [GO:0097190]; cell death [GO:0008219]; cellular protein catabolic process [GO:0044257]; cellular response to hydrogen peroxide [GO:0070301]; cellular respons…	pan-coronavirus host factor involved in immunity [Lim2016]; interactor of SARS-CoV-2 NSP12 [Gordon2020a]; interactor of SARS-CoV-2 NSP12 [Gordon2020b];
RNF41		E3 ubiquitin-protein ligase NRDP1	autophagy [GO:0006914]; extrinsic apoptotic signaling pathway [GO:0097191]; negative regulation of cell migration [GO:0030336]; negative regulation of cell population proliferation [GO:0008285]; negative regulation of mitophagy [GO:1901525]; positive regulation of DNA-binding transcription factor activity [GO:0051091]; positive regulation of protein catabolic process [GO:0045732]; positive regula…	interactor of SARS-CoV-2 NSP15 [Gordon2020a]; interactor of SARS-CoV-2 NSP15 [Gordon2020b];
RSL24D1		Probable ribosome biogenesis protein RLP24	assembly of large subunit precursor of preribosome [GO:1902626]; ribosomal large subunit assembly [GO:0000027]; translation [GO:0006412]	interactor of SARS-CoV-2 orf4a [Gordon2020b]; proviral factor for IBV [Wong2015]; proviral factor of MHV in the proximity interactome of the replication/transcription complex [Vkovski2019];
RTN4		Reticulon-4	apoptotic process [GO:0006915]; axonal fasciculation [GO:0007413]; blastocyst formation [GO:0001825]; cardiac epithelial to mesenchymal transition [GO:0060317]; cell adhesion involved in sprouting angiogenesis [GO:0120078]; cell migration involved in vasculogenesis [GO:0035441]; cellular response to hypoxia [GO:0071456]; cellular sphingolipid homeostasis [GO:0090156]; central nervous system vascu…	interactor of SARS-CoV-2 M [Gordon2020a]; interactor of SARS-CoV-2, SARS-CoV-1 M [Gordon2020b]; interactor of SARS-CoV-2 M [Stukalov2021];
SCAP		Sterol regulatory element-binding protein cleavage-activating protein	aging [GO:0007568]; cellular lipid metabolic process [GO:0044255]; cholesterol metabolic process [GO:0008203]; COPII-coated vesicle cargo loading [GO:0090110]; immune response [GO:0006955]; negative regulation of cholesterol biosynthetic process [GO:0045541]; positive regulation of cholesterol biosynthetic process [GO:0045542]; regulation of fatty acid biosynthetic process [GO:0042304]; response …	interactor of SARS-CoV-2 orf9c [Gordon2020a]; interactor of SARS-CoV-2 orf9c [Gordon2020b]; interactor of SARS-CoV-2 ORF7b [Stukalov2021]; protective when knocked out (SARS-CoV-2, Huh-7.5.1) [Wang2021]; protective when knocked out (SARS-CoV-2, Huh-7.5; 37°C) [Schneider2021]; protective when knocked out (SARS-CoV-2, Huh-7.5; 33°C) [Schneider2021]; protective when knocked out (hCoV-OC43, Huh-7.5, 3…
SCARB1		Scavenger receptor class B member 1	adhesion of symbiont to host [GO:0044406]; androgen biosynthetic process [GO:0006702]; blood vessel endothelial cell migration [GO:0043534]; cholesterol catabolic process [GO:0006707]; cholesterol efflux [GO:0033344]; cholesterol homeostasis [GO:0042632]; cholesterol import [GO:0070508]; detection of lipopolysaccharide [GO:0032497]; endothelial cell proliferation [GO:0001935]; high-density lipopr…	interactor of SARS-CoV-2 NSP7 [Gordon2020a]; interactor of SARS-CoV-2, SARS-CoV-1 NSP7 [Gordon2020b]; interactor of SARS-CoV-2 ORF3, SARS-CoV-2 ORF3a, SARS-CoV-2 ORF7b [Stukalov2021];
SEC62		Translocation protein SEC62	cotranslational protein targeting to membrane [GO:0006613]; posttranslational protein targeting to endoplasmic reticulum membrane [GO:0006620]; posttranslational protein targeting to membrane, translocation [GO:0031204]	protective when knocked out (hCoV-OC43, Huh-7.5.1) [Wang2021];
SGTA		Small glutamine-rich tetratricopeptide repeat-containing protein alpha	negative regulation of ER-associated ubiquitin-dependent protein catabolic process [GO:1903070]; negative regulation of ubiquitin-dependent protein catabolic process [GO:2000059]; positive regulation of chaperone-mediated protein folding [GO:1903646]; positive regulation of ER-associated ubiquitin-dependent protein catabolic process [GO:1903071]; posttranslational protein targeting to endoplasmic…	interactor of SARS-CoV-1 X4/Orf7a (Y2H) [Pfefferle2011];
SIGMAR1		Sigma non-opioid intracellular receptor 1	cell death in response to hydrogen peroxide [GO:0036474]; lipid transport [GO:0006869]; nervous system development [GO:0007399]; protein homotrimerization [GO:0070207]; regulation of neuron apoptotic process [GO:0043523]	interactor of SARS-CoV-2 NSP6 [Gordon2020a]; interactor of SARS-CoV-2, SARS-CoV-1 NSP6 [Gordon2020b]; interactor of SARS-CoV-2 NSP6 [Stukalov2021];
SIRT1		NAD-dependent protein deacetylase sirtuin-1	angiogenesis [GO:0001525]; behavioral response to starvation [GO:0042595]; cell aging [GO:0007569]; cellular glucose homeostasis [GO:0001678]; cellular response to DNA damage stimulus [GO:0006974]; cellular response to hydrogen peroxide [GO:0070301]; cellular response to hypoxia [GO:0071456]; cellular response to ionizing radiation [GO:0071479]; cellular response to leukemia inhibitory factor [GO…	dependency factor for MERS-CoV [Weston2019];
SKIV2L		Helicase SKI2W	exonucleolytic catabolism of deadenylated mRNA [GO:0043928]; nuclear-transcribed mRNA catabolic process, 3'-5' exonucleolytic nonsense-mediated decay [GO:0070478]; RNA catabolic process [GO:0006401]	dependency factor for MERS-CoV [Weston2019];
SLC35B2		Adenosine 3'-phospho 5'-phosphosulfate transporter 1	3'-phosphoadenosine 5'-phosphosulfate biosynthetic process [GO:0050428]; 3'-phosphoadenosine 5'-phosphosulfate transport [GO:0046963]; positive regulation of I-kappaB kinase/NF-kappaB signaling [GO:0043123]	protective when knocked out (hCoV-OC43, Huh-7.5.1) [Wang2021]; protective when knocked out (SARS-CoV-2, Huh-7.5; 37°C) [Schneider2021]; protective when knocked out (SARS-CoV-2, Huh-7.5; 33°C) [Schneider2021]; protective when knocked out (hCoV-OC43, Huh-7.5, 33°C) [Schneider2021];
SMAD3		Mothers against decapentaplegic homolog 3	activation of cysteine-type endopeptidase activity involved in apoptotic process [GO:0006919]; activation of cysteine-type endopeptidase activity involved in apoptotic signaling pathway [GO:0097296]; activin receptor signaling pathway [GO:0032924]; adrenal gland development [GO:0030325]; anatomical structure morphogenesis [GO:0009653]; BMP signaling pathway [GO:0030509]; cell-cell junction organi…	protective when knocked out (SARS-CoV-2, Vero-E6) [Wei2021];
SMOC1		SPARC-related modular calcium-binding protein 1	cell differentiation [GO:0030154]; extracellular matrix organization [GO:0030198]; eye development [GO:0001654]; limb development [GO:0060173]; regulation of osteoblast differentiation [GO:0045667]	interactor of SARS-CoV-2 orf8 [Gordon2020a]; interactor of SARS-CoV-2 orf8 [Gordon2020b]; interactor of SARS-CoV-1 ORF7a (Y2H) [Pfefferle2011];
SPNS1		Protein spinster homolog 1	lipid transport [GO:0006869]	interactor of SARS-CoV-2 ORF7b [Stukalov2021]; protective when knocked out (hCoV-OC43, Huh-7.5.1) [Wang2021]; protective when knocked out (hCoV-229E, Huh-7.5.1) [Wang2021]; protective when knocked out (hCoV-OC43, Huh-7.5, 33°C) [Schneider2021]; protective when knocked out (hCoV-229E, Huh-7.5, 33°C) [Schneider2021];
SREBF1		Sterol regulatory element-binding protein 1	aging [GO:0007568]; cellular response to fatty acid [GO:0071398]; cellular response to starvation [GO:0009267]; cholesterol metabolic process [GO:0008203]; circadian rhythm [GO:0007623]; fat cell differentiation [GO:0045444]; insulin receptor signaling pathway [GO:0008286]; intracellular receptor signaling pathway [GO:0030522]; lipid biosynthetic process [GO:0008610]; lipid localization [GO:00108…	dependency factor for MERS-CoV [Yuan2019];
SREBF2		Sterol regulatory element-binding protein 2	cellular response to laminar fluid shear stress [GO:0071499]; cellular response to low-density lipoprotein particle stimulus [GO:0071404]; cellular response to starvation [GO:0009267]; cholesterol homeostasis [GO:0042632]; cholesterol metabolic process [GO:0008203]; lipid metabolic process [GO:0006629]; negative regulation of cholesterol efflux [GO:0090370]; negative regulation of transcription b…	dependency factor for MERS-CoV [Yuan2019]; protective when knocked out (SARS-CoV-2, Huh-7.5; 37°C) [Schneider2021];
SRP54		Signal recognition particle 54 kDa protein	exocrine pancreas development [GO:0031017]; granulocyte differentiation [GO:0030851]; neutrophil chemotaxis [GO:0030593]; protein targeting to ER [GO:0045047]; SRP-dependent cotranslational protein targeting to membrane [GO:0006614]; SRP-dependent cotranslational protein targeting to membrane, signal sequence recognition [GO:0006617]; SRP-dependent cotranslational protein targeting to membrane, t…	interactor of SARS-CoV-2 NSP8 [Gordon2020a]; interactor of SARS-CoV-2, SARS-CoV-1, MERS-CoV NSP8 [Gordon2020b];
STAT1		Signal transducer and activator of transcription 1-alpha/beta	blood circulation [GO:0008015]; cellular response to interferon-beta [GO:0035458]; cellular response to interferon-gamma [GO:0071346]; cytokine-mediated signaling pathway [GO:0019221]; defense response [GO:0006952]; defense response to virus [GO:0051607]; interferon-gamma-mediated signaling pathway [GO:0060333]; interleukin-21-mediated signaling pathway [GO:0038114]; interleukin-27-mediated signa…	pan-coronavirus host factor involved in interferon response [Lim2016]; protective when knocked out (SARS-CoV-2, Calu-3) [Biering2021];
STAT2		Signal transducer and activator of transcription 2	cytokine-mediated signaling pathway [GO:0019221]; defense response [GO:0006952]; defense response to virus [GO:0051607]; negative regulation of type I interferon-mediated signaling pathway [GO:0060339]; receptor signaling pathway via JAK-STAT [GO:0007259]; regulation of cell population proliferation [GO:0042127]; regulation of mitochondrial fission [GO:0090140]; regulation of protein phosphorylat…	pan-coronavirus host factor involved in interferon response [Lim2016]; protective when knocked out (SARS-CoV-2, Calu-3) [Biering2021];
STK16		Serine/threonine-protein kinase 16	protein autophosphorylation [GO:0046777]	proviral factor for SARS-CoV-1 [deWilde2015];
STX5		Syntaxin-5	COPII vesicle coating [GO:0048208]; early endosome to Golgi transport [GO:0034498]; endoplasmic reticulum to Golgi vesicle-mediated transport [GO:0006888]; Golgi disassembly [GO:0090166]; intracellular protein transport [GO:0006886]; positive regulation of protein catabolic process [GO:0045732]; protein insertion into ER membrane [GO:0045048]; regulation of Golgi organization [GO:1903358]; retrog…	interactor of SARS-CoV-2 ORF7b [Stukalov2021];
TBCB		Tubulin-folding cofactor B	cell differentiation [GO:0030154]; nervous system development [GO:0007399]	interactor of SARS-CoV-2 ORF3 [Stukalov2021]; interactor of SARS-CoV-1 NSP12 (Y2H) [Pfefferle2011]; proviral factor of MHV in the proximity interactome of the replication/transcription complex [Vkovski2019];
TBK1		Serine/threonine-protein kinase TBK1	activation of innate immune response [GO:0002218]; cellular response to cytokine stimulus [GO:0071345]; defense response to Gram-positive bacterium [GO:0050830]; defense response to virus [GO:0051607]; dendritic cell proliferation [GO:0044565]; I-kappaB kinase/NF-kappaB signaling [GO:0007249]; inflammatory response [GO:0006954]; innate immune response [GO:0045087]; negative regulation of type I i…	interactor of SARS-CoV-2 NSP13 [Gordon2020a]; interactor of SARS-CoV-2, SARS-CoV-1 NSP13 [Gordon2020b];
TBKBP1		TANK-binding kinase 1-binding protein 1	I-kappaB kinase/NF-kappaB signaling [GO:0007249]; innate immune response [GO:0045087]; viral process [GO:0016032]	interactor of SARS-CoV-2 NSP13 [Gordon2020a]; interactor of SARS-CoV-2, SARS-CoV-1 NSP13 [Gordon2020b];
TCEB1	ELOC	Elongin-C	positive regulation of transcription elongation from RNA polymerase II promoter [GO:0032968]; post-translational protein modification [GO:0043687]; protein ubiquitination [GO:0016567]; regulation of transcription by RNA polymerase II [GO:0006357]; regulation of transcription from RNA polymerase II promoter in response to hypoxia [GO:0061418]; transcription by RNA polymerase II [GO:0006366]; trans…	interactor of SARS-CoV-2 orf10 [Gordon2020a]; interactor of SARS-CoV-2 orf10 [Gordon2020b];
TCEB2	ELOB	Elongin-B	positive regulation of proteasomal ubiquitin-dependent protein catabolic process [GO:0032436]; post-translational protein modification [GO:0043687]; protein-containing complex assembly [GO:0065003]; protein ubiquitination [GO:0016567]; regulation of transcription from RNA polymerase II promoter in response to hypoxia [GO:0061418]; transcription by RNA polymerase II [GO:0006366]; transcription elo…	interactor of SARS-CoV-2 orf10 [Gordon2020a]; interactor of SARS-CoV-2 orf10 [Gordon2020b];
TICAM1	TRIF	TIR domain-containing adapter molecule 1	apoptotic signaling pathway [GO:0097190]; cellular response to lipopolysaccharide [GO:0071222]; cellular response to oxidised low-density lipoprotein particle stimulus [GO:0140052]; defense response to virus [GO:0051607]; I-kappaB kinase/NF-kappaB signaling [GO:0007249]; inflammatory response [GO:0006954]; innate immune response [GO:0045087]; lipopolysaccharide-mediated signaling pathway [GO:0031…	pan-coronavirus host factor involved in immunity [Lim2016];
TLE1		Transducin-like enhancer protein 1	animal organ morphogenesis [GO:0009887]; beta-catenin-TCF complex assembly [GO:1904837]; multicellular organism development [GO:0007275]; negative regulation of anoikis [GO:2000811]; negative regulation of canonical Wnt signaling pathway [GO:0090090]; negative regulation of I-kappaB kinase/NF-kappaB signaling [GO:0043124]; negative regulation of transcription, DNA-templated [GO:0045892]; negative…	interactor of SARS-CoV-2 NSP13 [Gordon2020a]; interactor of SARS-CoV-2, SARS-CoV-1 NSP13 [Gordon2020b];
TLE3		Transducin-like enhancer protein 3	animal organ morphogenesis [GO:0009887]; beta-catenin-TCF complex assembly [GO:1904837]; negative regulation of canonical Wnt signaling pathway [GO:0090090]; negative regulation of cold-induced thermogenesis [GO:0120163]; signal transduction [GO:0007165]; Wnt signaling pathway [GO:0016055]	interactor of SARS-CoV-2 NSP13 [Gordon2020a]; interactor of SARS-CoV-2, SARS-CoV-1 NSP13 [Gordon2020b];
TLR3		Toll-like receptor 3	activation of NF-kappaB-inducing kinase activity [GO:0007250]; apoptotic signaling pathway [GO:0097190]; cellular response to drug [GO:0035690]; cellular response to exogenous dsRNA [GO:0071360]; cellular response to interferon-beta [GO:0035458]; cellular response to interferon-gamma [GO:0071346]; cellular response to mechanical stimulus [GO:0071260]; defense response to bacterium [GO:0042742]; d…	Endosomal sensor of dsRNA;
TMEM106B		Transmembrane protein 106B	dendrite morphogenesis [GO:0048813]; lysosomal transport [GO:0007041]; lysosome localization [GO:0032418]; lysosome organization [GO:0007040]	protective when knocked out (SARS-CoV-2, Huh-7.5.1) [Wang2021]; protective when knocked out (SARS-CoV-2, Huh-7.5; 37°C) [Schneider2021]; protective when knocked out (SARS-CoV-2, Huh-7.5; 33°C) [Schneider2021];
TMEM41B		Transmembrane protein 41B	autophagosome assembly [GO:0000045]; nervous system development [GO:0007399]	protective when knocked out (hCoV-229E, Huh-7.5.1) [Wang2021]; protective when knocked out (SARS-CoV-2, Huh-7.5; 37°C) [Schneider2021]; protective when knocked out (SARS-CoV-2, Huh-7.5; 33°C) [Schneider2021]; protective when knocked out (hCoV-OC43, Huh-7.5, 33°C) [Schneider2021]; protective when knocked out (hCoV-229E, Huh-7.5, 33°C) [Schneider2021];
TMEM97	SIGMAR2	Sigma intracellular receptor 2	cholesterol homeostasis [GO:0042632]; regulation of cell growth [GO:0001558]	interactor of SARS-CoV-2 orf9c [Gordon2020a]; interactor of SARS-CoV-2 orf9c [Gordon2020b]; interactor of hCoV-NL63 ORF3, hCoV-229E ORF4a [Stukalov2021];
TMPRSS2		Transmembrane protease serine 2	positive regulation of viral entry into host cell [GO:0046598]; protein autoprocessing [GO:0016540]; proteolysis [GO:0006508]	critical entry factor for SARS-CoV-2 [Hoffmann2020] and SARS-CoV-1 [Matsuyama2010]; protective when knocked out (SARS-CoV-2, Calu-3) [Biering2021]; proviral factor for IBV [Wong2015];
TOLLIP		Toll-interacting protein	autophagy [GO:0006914]; epithelial cell differentiation [GO:0030855]; inflammatory response [GO:0006954]; innate immune response [GO:0045087]; interleukin-1-mediated signaling pathway [GO:0070498]; leukocyte activation [GO:0045321]; neutrophil degranulation [GO:0043312]; phosphorylation [GO:0016310]; positive regulation of protein sumoylation [GO:0033235]; protein localization to endosome [GO:003…	interactor of SARS-CoV-1, MERS-CoV NSP13 [Gordon2020b]; protective when knocked out (hCoV-OC43, Huh-7.5.1) [Wang2021];
TOM1		Target of Myb protein 1	endocytosis [GO:0006897]; endosomal transport [GO:0016197]; intracellular protein transport [GO:0006886]; neutrophil degranulation [GO:0043312]; protein transport [GO:0015031]; signal transduction [GO:0007165]	interactor of SARS-CoV-1, MERS-CoV NSP13 [Gordon2020b]; protective when knocked out (hCoV-229E, Huh-7.5.1) [Wang2021]; protective when knocked out (SARS-CoV-2, Huh-7.5; 37°C) [Schneider2021]; protective when knocked out (SARS-CoV-2, Huh-7.5; 33°C) [Schneider2021];
TRIM59		Tripartite motif-containing protein 59	innate immune response [GO:0045087]; negative regulation of I-kappaB kinase/NF-kappaB signaling [GO:0043124]	interactor of SARS-CoV-2 orf3a [Gordon2020a]; interactor of MERS-CoV NSP16 [Gordon2020b]; interactor of hCoV-229E ORF4a, SARS-CoV-2 ORF7b [Stukalov2021];
TRMT1		tRNA (guanine(26)-N(2))-dimethyltransferase	tRNA modification [GO:0006400]; tRNA N2-guanine methylation [GO:0002940]	interactor of SARS-CoV-2 NSP5_C145A [Gordon2020a]; interactor of SARS-CoV-2 NSP5_C145A [Gordon2020b];
TTC37		Tetratricopeptide repeat protein 37	exonucleolytic catabolism of deadenylated mRNA [GO:0043928]; nuclear-transcribed mRNA catabolic process, exonucleolytic, 3'-5' [GO:0034427]	dependency factor for MERS-CoV [Weston2020];
TYK2		Non-receptor tyrosine-protein kinase TYK2	cytokine-mediated signaling pathway [GO:0019221]; interleukin-12-mediated signaling pathway [GO:0035722]; interleukin-23-mediated signaling pathway [GO:0038155]; interleukin-27-mediated signaling pathway [GO:0070106]; intracellular signal transduction [GO:0035556]; protein phosphorylation [GO:0006468]; type I interferon signaling pathway [GO:0060337]	pan-coronavirus host factor involved in interferon response [Lim2016];
TYRO3		Tyrosine-protein kinase receptor TYRO3	apoptotic cell clearance [GO:0043277]; cell adhesion [GO:0007155]; cell migration [GO:0016477]; forebrain cell migration [GO:0021885]; multicellular organism development [GO:0007275]; natural killer cell differentiation [GO:0001779]; negative regulation of inflammatory response [GO:0050728]; negative regulation of innate immune response [GO:0045824]; negative regulation of lymphocyte activation […	flavivirus receptor (DENV, ZIKV);
UPF1		Regulator of nonsense transcripts 1	3'-UTR-mediated mRNA destabilization [GO:0061158]; cell cycle phase transition [GO:0044770]; cellular response to interleukin-1 [GO:0071347]; cellular response to lipopolysaccharide [GO:0071222]; DNA repair [GO:0006281]; DNA replication [GO:0006260]; dosage compensation by inactivation of X chromosome [GO:0009048]; histone mRNA catabolic process [GO:0071044]; mRNA export from nucleus [GO:0006406]…	interactor of SARS-CoV-2 N [Gordon2020a]; interactor of SARS-CoV-2, SARS-CoV-1 N [Gordon2020b];
USO1		General vesicular transport factor p115	COPII vesicle coating [GO:0048208]; endoplasmic reticulum to Golgi vesicle-mediated transport [GO:0006888]; Golgi organization [GO:0007030]; Golgi vesicle docking [GO:0048211]; intracellular protein transport [GO:0006886]; membrane fusion [GO:0061025]; regulation of cellular response to insulin stimulus [GO:1900076]; secretory granule localization [GO:0032252]; small GTPase mediated signal transd…	interactor of SARS-CoV-2 N [Stukalov2021]; protective when knocked out (SARS-CoV-2, Huh-7.5; 33°C) [Schneider2021];
UVRAG		UV radiation resistance-associated gene protein	autophagosome maturation [GO:0097352]; autophagy [GO:0006914]; centrosome cycle [GO:0007098]; chromosome segregation [GO:0007059]; DNA repair [GO:0006281]; double-strand break repair via classical nonhomologous end joining [GO:0097680]; maintenance of Golgi location [GO:0051684]; multivesicular body sorting pathway [GO:0071985]; positive regulation of autophagosome maturation [GO:1901098]; recept…	protective when knocked out (hCoV-OC43, Huh-7.5.1) [Wang2021]; protective when knocked out (hCoV-229E, Huh-7.5.1) [Wang2021]; protective when knocked out (hCoV-OC43, Huh-7.5, 33°C) [Schneider2021]; protective when knocked out (hCoV-229E, Huh-7.5, 33°C) [Schneider2021];
VAC14		Protein VAC14 homolog	phosphatidylinositol biosynthetic process [GO:0006661]; positive regulation of kinase activity [GO:0033674]; signal transduction [GO:0007165]; viral process [GO:0016032]	protective when knocked out (SARS-CoV-2, Huh-7.5.1) [Wang2021]; protective when knocked out (SARS-CoV-2, Huh-7.5; 37°C) [Schneider2021]; protective when knocked out (SARS-CoV-2, Huh-7.5; 33°C) [Schneider2021]; protective when knocked out (hCoV-OC43, Huh-7.5, 33°C) [Schneider2021];
VCP		Transitional endoplasmic reticulum ATPase	activation of cysteine-type endopeptidase activity involved in apoptotic process [GO:0006919]; aggresome assembly [GO:0070842]; ATP metabolic process [GO:0046034]; autophagosome maturation [GO:0097352]; autophagy [GO:0006914]; cellular response to arsenite ion [GO:1903843]; cellular response to DNA damage stimulus [GO:0006974]; cellular response to heat [GO:0034605]; DNA repair [GO:0006281]; doub…	pan-coronavirus host factor involved in assembly and egress [Lim2016]; proviral factor for IBV [Wong2015];
VMP1		Vacuole membrane protein 1	autophagosome assembly [GO:0000045]; autophagosome membrane docking [GO:0016240]; autophagy [GO:0006914]; cell-cell adhesion [GO:0098609]; cell junction assembly [GO:0034329]; embryo implantation [GO:0007566]; Golgi organization [GO:0007030]; lipoprotein transport [GO:0042953]; mitochondrion-endoplasmic reticulum membrane tethering [GO:1990456]; organelle localization by membrane tethering [GO:01…	interactor of SARS-CoV-2 NSP6 [Stukalov2021]; protective when knocked out (hCoV-229E, Huh-7.5, 33°C) [Schneider2021];
VPS11		Vacuolar protein sorting-associated protein 11 homolog	autophagy [GO:0006914]; endosomal vesicle fusion [GO:0034058]; endosome organization [GO:0007032]; endosome to lysosome transport [GO:0008333]; intracellular protein transport [GO:0006886]; negative regulation of intracellular estrogen receptor signaling pathway [GO:0033147]; positive regulation of cellular protein catabolic process [GO:1903364]; positive regulation of early endosome to late endo…	interactor of SARS-CoV-2 orf3a [Gordon2020a]; interactor of SARS-CoV-2 orf3a [Gordon2020b]; interactor of SARS-CoV-2 ORF3 [Stukalov2021]; protective when knocked out (hCoV-OC43, Huh-7.5.1) [Wang2021]; protective when knocked out (hCoV-229E, Huh-7.5.1) [Wang2021]; protective when knocked out (hCoV-OC43, Huh-7.5, 33°C) [Schneider2021]; protective when knocked out (hCoV-229E, Huh-7.5, 33°C) [Schneid…
VPS16		Vacuolar protein sorting-associated protein 16 homolog	autophagosome maturation [GO:0097352]; endosomal transport [GO:0016197]; endosome to lysosome transport [GO:0008333]; intracellular protein transport [GO:0006886]; vacuole fusion, non-autophagic [GO:0042144]	interactor of SARS-CoV-2 ORF3, hCoV-229E ORF4a [Stukalov2021]; protective when knocked out (hCoV-OC43, Huh-7.5.1) [Wang2021]; protective when knocked out (hCoV-229E, Huh-7.5.1) [Wang2021]; protective when knocked out (hCoV-OC43, Huh-7.5, 33°C) [Schneider2021];
VPS33A		Vacuolar protein sorting-associated protein 33A	autophagosome maturation [GO:0097352]; endosome to lysosome transport [GO:0008333]; intracellular protein transport [GO:0006886]; lysosome localization [GO:0032418]; melanosome localization [GO:0032400]; platelet formation [GO:0030220]; regulation of developmental pigmentation [GO:0048070]; regulation of lysosomal lumen pH [GO:0035751]; vesicle-mediated transport [GO:0016192]	protective when knocked out (hCoV-OC43, Huh-7.5.1) [Wang2021]; protective when knocked out (hCoV-229E, Huh-7.5.1) [Wang2021]; protective when knocked out (hCoV-OC43, Huh-7.5, 33°C) [Schneider2021];
VPS39		Vam6/Vps39-like protein	autophagosome-lysosome fusion [GO:0061909]; autophagy [GO:0006914]; endocytic recycling [GO:0032456]; endosomal vesicle fusion [GO:0034058]; endosome to lysosome transport [GO:0008333]; intracellular protein transport [GO:0006886]; late endosome to lysosome transport [GO:1902774]	interactor of SARS-CoV-2 orf3a [Gordon2020a]; interactor of SARS-CoV-2 orf3a [Gordon2020b]; interactor of SARS-CoV-2 ORF3 [Stukalov2021]; protective when knocked out (hCoV-OC43, Huh-7.5.1) [Wang2021]; protective when knocked out (hCoV-OC43, Huh-7.5, 33°C) [Schneider2021];
WDR61		WD repeat-containing protein 61	exonucleolytic catabolism of deadenylated mRNA [GO:0043928]; histone H3-K4 trimethylation [GO:0080182]; negative regulation of myeloid cell differentiation [GO:0045638]; positive regulation of histone H3-K4 methylation [GO:0051571]; positive regulation of histone H3-K79 methylation [GO:2001162]; protein ubiquitination [GO:0016567]; transcription by RNA polymerase II [GO:0006366]; transcription el…	dependency factor for MERS-CoV [Weston2020];
XBP1		X-box-binding protein 1	adipose tissue development [GO:0060612]; angiogenesis [GO:0001525]; apoptotic process [GO:0006915]; ATF6-mediated unfolded protein response [GO:0036500]; autophagy [GO:0006914]; cellular response to amino acid stimulus [GO:0071230]; cellular response to fluid shear stress [GO:0071498]; cellular response to fructose stimulus [GO:0071332]; cellular response to glucose starvation [GO:0042149]; cellu…	pan-coronavirus host factor involved in UPR [Lim2016];
YKT6		Synaptobrevin homolog YKT6	endoplasmic reticulum to Golgi vesicle-mediated transport [GO:0006888]; protein transport [GO:0015031]; retrograde transport, endosome to Golgi [GO:0042147]; vesicle docking involved in exocytosis [GO:0006904]; vesicle targeting [GO:0006903]	interactor of SARS-CoV-2 NSP13 [Stukalov2021]; proviral factor of MHV in the proximity interactome of the replication/transcription complex [Vkovski2019];
ZCRB1	MADP1	Zinc finger CCHC-type and RNA-binding motif-containing protein 1	mRNA splicing, via spliceosome [GO:0000398]; RNA splicing [GO:0008380]	pan-coronavirus host factor involved in viral transcription [Lim2016];
ZDHHC5		Palmitoyltransferase ZDHHC5	positive regulation of pattern recognition receptor signaling pathway [GO:0062208]; positive regulation of protein localization to phagocytic vesicle [GO:1905171]; positive regulation of protein localization to plasma membrane [GO:1903078]; protein palmitoylation [GO:0018345]	interactor of SARS-CoV-2 S [Gordon2020a]; interactor of SARS-CoV-2 S [Gordon2020b]; interactor of SARS-CoV-2 ORF3, SARS-CoV-2 ORF7b, SARS-CoV-2 S [Stukalov2021];
ZYG11B		Protein zyg-11 homolog B	positive regulation of proteasomal ubiquitin-dependent protein catabolic process [GO:0032436]; protein quality control for misfolded or incompletely synthesized proteins [GO:0006515]	interactor of SARS-CoV-2 orf10 [Gordon2020a]; interactor of SARS-CoV-2, SARS-CoV-1 NSP11 [Gordon2020b];
