# Supplementary material for: Systematic functional interrogation of SARS-CoV-2 host factors using Perturb-seq
Source: Nat Commun. 2023 Oct 6;14:6245. doi: 10.1038/s41467-023-41788-4 (PMC10558542; doi:10.1038/s41467-023-41788-4)
Supplement: Supplementary file 5 — Supplementary Dataset 2 [file 41467_2023_41788_MOESM5_ESM.xlsx]

## Sheet: cell metadata
cell_barcode	guide_identity	number_of_guides	guide_read_count	guide_UMI_count	guide_coverage	gem_group	CRISPRi_library_element	viral_load	log_viral_load	infection_status	cell_cycle_phase	leiden_cluster_id	umap_coord1	umap_coord2
AAACCTGAGTACGTTC-1	STAT2_+_56753865.23-P1P2_CR1-cs1;STAT1_-_191878853.23-P1P2_CR3-cs1	2	877;1597	669;1160	1.3109118086696563;1.3767241379310344	1	CRISPRi_181_STAT1_STAT2	0.00148431	-2.81626	bystander	S	A	1.57745	12.3749
AAACCTGAGTGAACGC-1	STAT2_+_56753865.23-P1P2_CR1-cs1;STAT1_-_191878853.23-P1P2_CR3-cs1	2	1301;706	936;528	1.389957264957265;1.3371212121212122	1	CRISPRi_181_STAT1_STAT2	0.00138981	-2.84684	bystander	G2M	A	-2.0533	11.4772
AAACCTGAGTTGTCGT-1	IFITM2_+_308180.23-P1P2_CR3-cs1;IFITM2_+_308197.23-P1P2_CR1-cs1	2	504;1370	400;1042	1.26;1.3147792706333974	1	CRISPRi_066_IFITM2	0.015631	-1.79571	bystander	G1	L	6.24405	-1.31888
AAACCTGCAAATCCGT-1	TOM1_+_35695890.23-P1P2_CR1-cs1	1	299	214	1.3972	1	CRISPRi_236_TOM1	0.630509	-0.200261	infected	G1	S	10.5079	5.9854
AAACCTGCATGATCCA-1	MIB1_+_19320792.23-P1P2_CR1-cs1;MIB1_+_19320789.23-P1P2_CR3-cs1	2	505;717	389;512	1.2982005141388175;1.400390625	1	CRISPRi_082_MIB1	0.00198974	-2.68995	bystander	G2M	A	-3.65904	12.008
AAACCTGGTGTGCGTC-1	TMEM97_+_26646401.23-P1P2_CR1-cs1;TMEM97_-_26646271.23-P1P2_CR3-cs1	2	213;1639	150;1180	1.42;1.3889830508474577	1	CRISPRi_132_TMEM97	0.541483	-0.266307	infected	G1	S	13.1239	6.36846
AAACCTGGTTGGTTTG-1	SMAD3_+_67358180.23-P1P2_CR3-cs1;SMAD3_+_67358262.23-P1P2_CR1-cs1	2	796;449	565;332	1.4088495575221238;1.3524096385542168	1	CRISPRi_114_SMAD3	0.00151774	-2.80546	bystander	S	A	0.199259	12.0472
AAACCTGTCAACGGCC-1	EMC2_+_109455869.23-P1P2_CR3-cs1;EMC4_-_34517276.23-P1P2_CR1-cs1	2	215;354	153;264	1.4052287581699345;1.3409090909090908	1	CRISPRi_183_EMC2_EMC4	0.003025	-2.51256	bystander	G2M	E	-4.52803	6.42495
AAACCTGTCCTAAGTG-1	MIB1_+_19320792.23-P1P2_CR1-cs1;MIB1_+_19320789.23-P1P2_CR3-cs1	2	13;14	9	1.4444444444444444;1.5555555555555556	1	CRISPRi_082_MIB1	0.029572	-1.51818	bystander	G2M	K	5.61599	5.90431
AAACGGGCACGAAACG-1	EIF2AK2_+_37384076.23-P1P2_CR3-cs1;EIF2AK2_+_37384079.23-P1P2_CR1-cs1	2	254;95	179;74	1.4189944134078212;1.2837837837837838	1	CRISPRi_047_EIF2AK2	0.00630983	-2.19261	bystander	G1	F	1.60484	2.71001
AAACGGGTCACCATAG-1	HDAC2_-_114292382.23-P1P2_CR3-cs1;HDAC2_-_114292259.23-P1P2_CR1-cs1	2	2535;2322	1869;1723	1.3563402889245586;1.3476494486361	1	CRISPRi_063_HDAC2	0.000689417	-3.12016	bystander	S	A	-1.64768	7.63538
AAACGGGTCTGGTTCC-1	MFSD12_+_3557566.23-P1P2_CR1-cs1	1	371	265	1.4	1	CRISPRi_231_MFSD12	0.396017	-0.40198	infected	G1	R	11.1909	3.26894
AAAGATGAGCCCAGCT-1	MBTPS2_-_21857766.23-P1P2_CR1-cs1	1	396	297	1.33333	1	CRISPRi_229_MBTPS2	0.00279553	-2.54795	bystander	G2M	E	-6.20932	5.24818
AAAGATGAGGATGGTC-1	ZCRB1_-_42719876.23-P1P2_CR1-cs1;ZCRB1_+_42719871.23-P1P2_CR3-cs1	2	39;775	32;560	1.21875;1.3839285714285714	1	CRISPRi_151_ZCRB1	0.003421	-2.45692	bystander	G2M	F	3.50343	1.04394
AAAGATGGTCTGGAGA-1	G3BP2_+_76598272.23-P1P2_CR1-cs1;G3BP2_+_76598520.23-P1P2_CR3-cs1	2	62;101	45;79	1.3777777777777778;1.2784810126582278	1	CRISPRi_060_G3BP2	0.00855451	-2.0569	bystander	S	J	4.66203	3.18437
AAAGATGTCCCTGACT-1	TMPRSS2_+_42879999.23-P1P2_CR1-cs1;TMPRSS2_-_42879996.23-P1P2_CR3-cs1	2	739;1141	547;838	1.3510054844606947;1.3615751789976134	1	CRISPRi_133_TMPRSS2	0.000989936	-2.99251	bystander	G2M	A	-3.39442	12.1089
AAAGATGTCTCCTATA-1	EIF2AK2_+_37384076.23-P1P2_CR3-cs1;EIF2AK2_+_37384079.23-P1P2_CR1-cs1	2	402;329	290;251	1.3862068965517242;1.3107569721115537	1	CRISPRi_047_EIF2AK2	0.163094	-0.787261	infected	G2M	O	6.32961	1.65159
AAAGCAAAGCGCTCCA-1	GPR89A_-_145826754.23-ENST00000313835.9_CR3-cs1;GPR89B_+_147400602.23-P1P2_CR1-cs1	2	3126;962	2278;694	1.3722563652326603;1.3861671469740633	1	CRISPRi_193_GPR89A_GPR89B	0.00867652	-2.05563	bystander	S	F	3.2904	0.957906
AAAGCAACACATCCAA-1	non-targeting_01196_CR3-cs1;non-targeting_03048_CR1-cs1	2	3475;1469	2544;1103	1.3659591194968554;1.3318223028105167	1	CRISPRi_204_non_targeting_pair_11	0.285467	-0.544256	infected	G2M	O	5.65375	-0.152892
AAAGCAACACCAGTTA-1	non-targeting_01196_CR3-cs1;non-targeting_03048_CR1-cs1	2	2098;1195	1532;891	1.3694516971279374;1.3411896745230079	1	CRISPRi_204_non_targeting_pair_11	0.00110421	-2.94473	bystander	G2M	A	-3.44805	10.9041
AAAGCAACAGTTAACC-1	C18orf8_-_21083506.23-P1P2_CR1-cs1;C18orf8_+_21083490.23-P1P2_CR3-cs1	2	338;23	239;17	1.4142259414225942;1.3529411764705883	1	CRISPRi_156_RMC1	0.000436275	-3.34176	bystander	G1	D	-2.77281	2.73397
AAAGCAATCAAGCCTA-1	ARFRP1_-_62338974.23-P1P2_CR3-cs1;ARFRP1_+_62339198.23-P1P2_CR1-cs1	2	14;199	11;150	1.2727272727272727;1.3266666666666667	1	CRISPRi_005_ARFRP1	0.0204082	-1.68019	bystander	G1	K	5.97028	6.25707
AAAGCAATCACATGCA-1	EIF4B_+_53400192.23-P1P2_CR3-cs1;EIF4B_-_53400313.23-P1P2_CR1-cs1	2	1555;705	1147;499	1.3557105492589363;1.4128256513026052	1	CRISPRi_050_EIF4B	0.00138437	-2.84029	bystander	G1	F	-0.0629947	1.71767
AAAGCAATCCAGTATG-1	STAT2_+_56753865.23-P1P2_CR3-cs1;STAT2_+_56753891.23-P1P2_CR1-cs1	2	2816;540	2076;405	1.3564547206165702;1.3333333333333333	1	CRISPRi_121_STAT2	0.0560047	-1.25135	infected	G1	N	2.48204	5.24767
AAAGCAATCTGATACG-1	IFITM3_-_320890.23-P1P2_CR3-cs1;IFITM3_+_320534.23-P1P2_CR1-cs1	2	336;1394	251;1044	1.3386454183266931;1.3352490421455938	1	CRISPRi_067_IFITM3	0.492304	-0.307648	infected	G1	R	10.535	1.60727
AAAGTAGAGCAGATCG-1	ARFRP1_-_62338974.23-P1P2_CR3-cs1;ARFRP1_+_62339198.23-P1P2_CR1-cs1	2	58;740	43;550	1.3488372093023255;1.3454545454545455	1	CRISPRi_005_ARFRP1	0.00225311	-2.64116	bystander	S	A	0.0607423	13.2887
AAAGTAGAGCTGCGAA-1	EXOC8_-_231473581.23-P1P2_CR1-cs1	1	205	150	1.36667	1	CRISPRi_223_EXOC8	0.139568	-0.854579	unclassified	G2M	T	9.78142	-2.07573
AAAGTAGCAATGAATG-1	ACE2_-_15619013.23-P1P2_CR3-cs1;ACE2_-_15618975.23-P1P2_CR1-cs1	2	855;296	615;209	1.3902439024390243;1.4162679425837321	1	CRISPRi_001_ACE2	0.000671455	-3.16003	bystander	S	B	-3.3162	8.4684
AAAGTAGCATCACCCT-1	MARK3_-_103851740.23-P1_CR3-cs1;MARK3_-_103851762.23-P1_CR1-cs1	2	2350;57	1738;42	1.3521288837744534;1.3571428571428572	1	CRISPRi_079_MARK3	0.00163497	-2.77523	bystander	S	A	-2.26339	8.67296
AAAGTAGGTATCAGTC-1	F2RL1_-_76114914.23-P1P2_CR3-cs1;F2RL1_+_76114867.23-P1P2_CR1-cs1	2	303;307	207;225	1.463768115942029;1.3644444444444443	1	CRISPRi_057_F2RL1	0.000601486	-3.21006	bystander	G2M	A	1.5013	11.1435
AAAGTAGGTGATGCCC-1	PPIH_-_43124126.23-P1P2_CR3-cs1;PPIH_+_43124361.23-P1P2_CR1-cs1	2	531;807	386;603	1.3756476683937824;1.3383084577114428	1	CRISPRi_096_PPIH	0.00122359	-2.89814	bystander	S	B	-2.1732	5.86632
AAAGTAGGTTACCGAT-1	CCZ1_-_5938597.23-P1P2_CR3-cs1;CCZ1B_+_6865923.23-ENST00000316731.8_CR1-cs1	2	461;1775	326;1296	1.4141104294478528;1.3695987654320987	1	CRISPRi_190_CCZ1_CCZ1B	0.757498	-0.120596	infected	G1	S	14.1309	4.56333
AAAGTAGTCCTTGGTC-1	ATF4_-_39916548.23-P1P2_CR3-cs1;ATF4_-_39917038.23-P1P2_CR1-cs1	2	985;687	702;493	1.4031339031339032;1.3935091277890466	1	CRISPRi_006_ATF4	0.0356537	-1.4413	bystander	S	J	6.16388	1.63372
AAAGTAGTCTACTCAT-1	CNBP_+_128902721.23-P1P2_CR1-cs1	1	146	108	1.35185	1	CRISPRi_219_CNBP	0.00531525	-2.25983	bystander	S	F	3.33841	1.95559
AAATGCCAGCACCGTC-1	CKM_+_45826065.23-P1_CR3-cs1;CKM_-_45826081.23-P1_CR1-cs1	2	1468;147	1100;101	1.3345454545454545;1.4554455445544554	1	CRISPRi_035_CKM	0.00163609	-2.77325	bystander	S	A	0.336106	8.83447
AAATGCCAGTACACCT-1	VAC14_+_70835011.23-P1P2_CR1-cs1	1	3010	2214	1.35953	1	CRISPRi_239_VAC14	0.00335814	-2.46236	bystander	G2M	F	1.54236	-0.788107
AAATGCCCAACAACCT-1	BCKDK_+_31119819.23-P1P2_CR3-cs1;BCKDK_-_31119715.23-P1P2_CR1-cs1	2	1205;326	872;234	1.3818807339449541;1.393162393162393	1	CRISPRi_017_BCKDK	0.00159366	-2.78604	bystander	S	A	2.30806	8.85214
AAATGCCCAACACCCG-1	C19orf66_+_10197572.23-P1P2_CR1-cs1	1	13	9	1.44444	1	CRISPRi_217_C19orf66	0.00477502	-2.30471	bystander	G2M	C	3.01032	4.33264
AAATGCCCAAGTAATG-1	non-targeting_03415_CR1-cs1;non-targeting_00612_CR3-cs1	2	910;1906	676;1408	1.3461538461538463;1.3536931818181819	1	CRISPRi_200_non_targeting_pair_07	0.00208027	-2.65711	bystander	G1	F	0.60035	0.706532
AAATGCCCAATGTAAG-1	JAK1_-_65432205.23-P1P2_CR3-cs1;JAK1_+_65432190.23-P1P2_CR1-cs1	2	343;239	261;175	1.314176245210728;1.3657142857142857	1	CRISPRi_073_JAK1	0.00423947	-2.35978	bystander	G1	F	4.45764	-0.355747
AAATGCCCACCATGTA-1	TYK2_+_10491184.23-P1P2_CR3-cs1;TYK2_-_10491130.23-P1P2_CR1-cs1	2	1009;547	712;389	1.4171348314606742;1.4061696658097687	1	CRISPRi_138_TYK2	0.846541	-0.072344	infected	G2M	S	14.149	7.53678
AAATGCCCAGGGTTAG-1	CNBP_-_128902692.23-P1P2_CR1-cs1	1	320	250	1.28	1	CRISPRi_218_CNBP	0.00137511	-2.84644	bystander	S	G	0.105838	4.9672
AAATGCCTCACTGGGC-1	non-targeting_02254_CR1-cs1;non-targeting_00161_CR3-cs1	2	665;1389	498;1023	1.3353413654618473;1.3577712609970674	1	CRISPRi_209_non_targeting_pair_16	0.00559971	-2.24837	unclassified	G1	T	0.00828138	1.85066
AAATGCCTCCCAACGG-1	CASP3_+_185570557.23-P1P2_CR1-cs1;CASP3_+_185570612.23-P1P2_CR3-cs1	2	417;26	305;22	1.3672131147540985;1.1818181818181819	1	CRISPRi_027_CASP3	0.00262159	-2.57018	bystander	G1	H	0.105749	2.68394
AAATGCCTCCCAAGAT-1	TYRO3_+_41851449.23-P1P2_CR3-cs1;TYRO3_-_41851466.23-P1P2_CR1-cs1	2	1221;1009	882;734	1.3843537414965987;1.374659400544959	1	CRISPRi_139_TYRO3	0.00134501	-2.86082	bystander	S	B	-5.59382	5.08554
AACACGTAGTTTAGGA-1	JAK1_-_65432205.23-P1P2_CR3-cs1;JAK1_+_65432190.23-P1P2_CR1-cs1	2	595;293	445;213	1.3370786516853932;1.375586854460094	1	CRISPRi_073_JAK1	0.00490721	-2.30138	bystander	G2M	F	2.07737	1.80486
AACACGTCAATGGATA-1	BECN1_+_40976262.23-P1P2_CR3-cs1;BECN1_+_40976253.23-P1P2_CR1-cs1	2	3697;1250	2726;916	1.3561995597945709;1.3646288209606987	1	CRISPRi_020_BECN1	0.00124331	-2.89444	bystander	S	A	-0.101328	9.2028
AACACGTGTAGCAAAT-1	MYD88_-_38180194.23-P1_CR3-cs1;MYD88_-_38180405.23-P1_CR1-cs1	2	616;215	469;171	1.3134328358208955;1.2573099415204678	1	CRISPRi_085_MYD88	0.00951718	-2.01113	bystander	G1	F	2.72626	1.06021
AACACGTGTCTAGGTT-1	BECN1_+_40976262.23-P1P2_CR3-cs1;BECN1_+_40976253.23-P1P2_CR1-cs1	2	1657;312	1243;242	1.333065164923572;1.2892561983471074	1	CRISPRi_020_BECN1	0.0801204	-1.09608	infected	G2M	N	-0.249049	8.98574
AACACGTGTGCCTTGG-1	TICAM1_-_4831517.23-P1P2_CR3-cs1;TICAM1_+_4831695.23-P1P2_CR1-cs1	2	400;61	283;46	1.4134275618374559;1.326086956521739	1	CRISPRi_128_TICAM1	0.00486329	-2.30357	bystander	G1	D	1.37331	3.64009
AACACGTGTTCCCTTG-1	ATG14_+_55878313.23-P1P2_CR3-cs1;ATG14_-_55878158.23-P1P2_CR1-cs1	2	979;737	715;562	1.3692307692307693;1.311387900355872	1	CRISPRi_008_ATG14	0.00126479	-2.88276	bystander	G2M	D	-0.00700223	6.22308
AACACGTTCGAATGCT-1	MFSD12_+_3557566.23-P1P2_CR1-cs1	1	854	650	1.31385	1	CRISPRi_231_MFSD12	0.000701227	-3.1242	bystander	G2M	B	-1.82019	8.58578
AACACGTTCGACCAGC-1	non-targeting_00977_CR3-cs1;non-targeting_01748_CR1-cs1	2	61;326	43;246	1.4186046511627908;1.3252032520325203	1	CRISPRi_213_non_targeting_pair_20	0.146991	-0.832226	unclassified	G1	T	7.60481	-2.07538
AACACGTTCTCCGGTT-1	KPNA2_+_66031880.23-P1P2_CR1-cs1;KPNA2_-_66031874.23-P1P2_CR3-cs1	2	249;358	191;261	1.3036649214659686;1.371647509578544	1	CRISPRi_074_KPNA2	0.00333111	-2.45629	bystander	G2M	A	-2.00744	9.71437
AACCATGAGCCCAGCT-1	CTSL_+_90341065.23-P1_CR1-cs1;CTSL_-_90341061.23-P1_CR3-cs1	2	344;892	247;647	1.3927125506072875;1.3786707882534777	1	CRISPRi_041_CTSL	0.00183591	-2.72595	bystander	S	A	0.457703	7.96038
AACCATGAGCGTCTAT-1	BRD4_-_15391173.23-ENST00000263377.2_ENST00000371835.4_CR3-cs1;BRD4_-_15391126.23-ENST00000263377.2_ENST00000371835.4_CR1-cs1	2	2690;1902	1951;1395	1.3787801127626858;1.3634408602150538	1	CRISPRi_023_BRD4	0.00134073	-2.86077	bystander	S	A	2.36778	10.425
AACCATGCAGATCCAT-1	BST2_+_17516392.23-P1P2_CR3-cs1;BST2_-_17516350.23-P1P2_CR1-cs1	2	2715;1965	1991;1430	1.3636363636363635;1.3741258741258742	1	CRISPRi_024_BST2	0.00119332	-2.91253	bystander	G2M	A	-2.10824	11.7171
AACCATGCATATGGTC-1	TBCB_-_36606424.23-P1P2_CR1-cs1;TBCB_-_36606452.23-P1P2_CR3-cs1	2	140;377	112;258	1.25;1.4612403100775193	1	CRISPRi_123_TBCB	0.00185009	-2.7206	bystander	G1	F	2.67785	0.351576
AACCATGGTCCGTGAC-1	ANPEP_-_90358028.23-P1_CR1-cs1;ANPEP_+_90358037.23-P1_CR3-cs1	2	474;228	355;159	1.3352112676056338;1.4339622641509433	1	CRISPRi_154_ANPEP	0.151539	-0.818842	infected	G1	O	7.46721	-0.344279
AACCATGGTCTAGGTT-1	FURIN_+_91411839.23-P1_CR1-cs1;FURIN_-_91411855.23-P1_CR3-cs1	2	1037;71	769;54	1.3485045513654097;1.3148148148148149	1	CRISPRi_058_FURIN	0.0016959	-2.75934	bystander	G2M	A	-1.62493	9.24685
AACCATGGTTCCGTCT-1	CCZ1_-_5938597.23-P1P2_CR3-cs1;CCZ1_-_5938613.23-P1P2_CR1-cs1	2	529;200	394;145	1.3426395939086295;1.3793103448275863	1	CRISPRi_157_CCZ1	0.00119738	-2.90476	bystander	G1	H	-2.26305	2.58344
AACCATGTCAGTCAGT-1	MFSD12_+_3557566.23-P1P2_CR1-cs1	1	1007	737	1.36635	1	CRISPRi_231_MFSD12	0.00436726	-2.34985	bystander	G1	F	3.00924	1.81966
AACCATGTCTACGAGT-1	LDLR_+_11200273.23-P1P2_CR1-cs1	1	28	21	1.33333	1	CRISPRi_227_LDLR	0.501157	-0.299959	infected	G2M	Q	8.60286	3.38948
AACCGCGAGGTAGCCA-1	MFSD12_+_3557566.23-P1P2_CR1-cs1	1	1229	903	1.36102	1	CRISPRi_231_MFSD12	0.00239015	-2.61061	bystander	G1	F	0.477154	3.73603
AACCGCGCAACACCTA-1	BRD4_-_15391173.23-ENST00000263377.2_ENST00000371835.4_CR3-cs1;BRD2_+_32940426.23-P1_CR1-cs1	2	1930;379	1427;280	1.352487736510161;1.3535714285714286	1	CRISPRi_184_BRD4_BRD2	0.0012992	-2.87476	bystander	S	A	0.417687	8.73512
AACCGCGCATGGATGG-1	EXOC8_-_231473564.23-P1P2_CR1-cs1	1	3495	2610	1.33908	1	CRISPRi_222_EXOC8	0.000569277	-3.23369	bystander	G2M	A	-1.92603	8.04779
AACCGCGGTCACCCAG-1	CCZ1_-_5938597.23-P1P2_CR3-cs1;CCZ1_-_5938613.23-P1P2_CR1-cs1	2	1088;654	797;468	1.3651191969887078;1.3974358974358974	1	CRISPRi_157_CCZ1	0.00249579	-2.59347	bystander	G1	F	3.21121	1.55948
AACCGCGGTCGACTAT-1	KEAP1_-_10613538.23-P1P2_CR1-cs1;KEAP1_-_10613269.23-P1P2_CR3-cs1	2	2354;591	1763;443	1.3352240499149177;1.3340857787810383	1	CRISPRi_164_KEAP1	0.00109471	-2.95025	bystander	G2M	A	-0.781776	11.0821
AACGTTGAGACTGTAA-1	BAG6_+_31620419.23-P1P2_CR1-cs1;BAG6_+_31620398.23-P1P2_CR3-cs1	2	2402;5259	1748;3726	1.374141876430206;1.4114331723027376	1	CRISPRi_015_BAG6	0.00047698	-3.30131	bystander	G2M	D	-5.09997	4.73723
AACGTTGAGGCATTGG-1	VAC14_+_70835011.23-P1P2_CR1-cs1	1	2121	1555	1.36399	1	CRISPRi_239_VAC14	0.00229865	-2.63027	bystander	S	B	-0.814834	7.6186
AACGTTGAGGGTTTCT-1	MFSD12_+_3557541.23-P1P2_CR1-cs1	1	1140	829	1.37515	1	CRISPRi_230_MFSD12	0.00150412	-2.81145	bystander	S	A	-0.614834	8.32215
AACGTTGAGTTATCGC-1	CCZ1_-_5938597.23-P1P2_CR3-cs1;CCZ1B_+_6865923.23-ENST00000316731.8_CR1-cs1	2	1197;1955	864;1436	1.3854166666666667;1.3614206128133706	1	CRISPRi_190_CCZ1_CCZ1B	0.00108063	-2.95375	bystander	S	A	-1.03455	9.77896
AACGTTGCAAGGTTTC-1	IFNAR2_+_34602250.23-P1P2_CR3-cs1;IFNAR2_+_34602240.23-P1P2_CR1-cs1	2	938;183	673;130	1.3937592867756314;1.4076923076923078	1	CRISPRi_069_IFNAR2	0.394915	-0.403214	infected	G1	P	10.9364	0.789689
AACGTTGCACAGACAG-1	CDK6_+_92465903.23-P1_CR1-cs1;CDK6_-_92465893.23-P1_CR3-cs1	2	178;615	133;476	1.3383458646616542;1.2920168067226891	1	CRISPRi_031_CDK6	0.00362444	-2.42063	bystander	G1	D	1.59468	5.56527
AACGTTGCATCCGCGA-1	CKM_+_45826065.23-P1_CR3-cs1;CKM_-_45826081.23-P1_CR1-cs1	2	1163;111	835;83	1.392814371257485;1.3373493975903614	1	CRISPRi_035_CKM	0.00196439	-2.69765	bystander	S	A	1.54417	8.91933
AACGTTGGTGCCTGGT-1	VAC14_+_70835011.23-P1P2_CR1-cs1	1	53	35	1.51429	1	CRISPRi_239_VAC14	0.0102564	-1.97839	bystander	G2M	K	4.46825	6.47559
AACGTTGGTGTTTGGT-1	CNBP_+_128902721.23-P1P2_CR1-cs1	1	1458	1092	1.33516	1	CRISPRi_219_CNBP	0.0029383	-2.52094	bystander	G1	F	1.45373	1.15356
AACGTTGTCAAACAAG-1	IFITM2_+_308180.23-P1P2_CR3-cs1;IFITM2_+_308197.23-P1P2_CR1-cs1	2	537;695	400;514	1.3425;1.3521400778210118	1	CRISPRi_066_IFITM2	0.00224854	-2.63858	bystander	S	A	-1.12114	8.55255
AACTCAGAGTGAACGC-1	BCKDK_+_31119819.23-P1P2_CR3-cs1;BCKDK_-_31119715.23-P1P2_CR1-cs1	2	678;133	502;95	1.350597609561753;1.4	1	CRISPRi_017_BCKDK	0.00203055	-2.68265	bystander	S	A	2.77322	9.86267
AACTCAGAGTGGCACA-1	non-targeting_01908_CR3-cs1;non-targeting_03776_CR1-cs1	2	1867;681	1394;513	1.3393113342898135;1.327485380116959	1	CRISPRi_210_non_targeting_pair_17	0.00158359	-2.79103	bystander	G2M	B	-4.33782	7.13435
AACTCAGCACAAGCCC-1	ZYG11B_-_53192205.23-P1P2_CR3-cs1;ZYG11B_+_53192439.23-P1P2_CR1-cs1	2	1938;675	1403;527	1.3813257305773343;1.2808349146110056	1	CRISPRi_153_ZYG11B	0.00368974	-2.4237	bystander	G1	D	-2.2068	2.09007
AACTCAGGTTGTCGCG-1	RIPK1_-_3068799.23-P1_CR3-cs1;RIPK1_+_3068801.23-P1_CR1-cs1	2	1758;978	1281;708	1.3723653395784543;1.38135593220339	1	CRISPRi_104_RIPK1	0.000980354	-2.9916	bystander	S	A	0.968118	9.98583
AACTCAGTCGGTCCGA-1	CWC27_-_64064784.23-P1P2_CR1-cs1;CWC27_+_64064791.23-P1P2_CR3-cs1	2	335;860	246;627	1.3617886178861789;1.3716108452950557	1	CRISPRi_043_CWC27	0.00178527	-2.73642	bystander	S	A	-1.29307	6.99375
AACTCCCAGAACTGTA-1	MAPK8_-_49514791.23-P1P2_CR3-cs1;MAPK8_-_49514766.23-P1P2_CR1-cs1	2	3318;376	2380;272	1.3941176470588235;1.3823529411764706	1	CRISPRi_077_MAPK8	0.00189846	-2.70939	bystander	S	B	-0.464923	6.35527
AACTCCCAGCCACGCT-1	TRMT1_-_13227169.23-P1P2_CR3-cs1;TRMT1_-_13227186.23-P1P2_CR1-cs1	2	326;341	258;254	1.2635658914728682;1.3425196850393701	1	CRISPRi_136_TRMT1	0.00388211	-2.40219	bystander	G1	F	2.58577	0.736699
AACTCCCAGGGCATGT-1	non-targeting_01908_CR3-cs1;non-targeting_03776_CR1-cs1	2	2217;427	1634;322	1.3567931456548348;1.326086956521739	1	CRISPRi_210_non_targeting_pair_17	0.00123944	-2.89383	bystander	S	A	0.350511	11.3611
AACTCCCAGTGGAGAA-1	ARFRP1_-_62338974.23-P1P2_CR3-cs1;ARFRP1_+_62339198.23-P1P2_CR1-cs1	2	111;984	92;731	1.2065217391304348;1.3461012311901506	1	CRISPRi_005_ARFRP1	0.00168076	-2.76073	bystander	S	A	1.15812	7.97711
AACTCCCAGTTAAGTG-1	IFIH1_-_163175124.23-P1P2_CR1-cs1;IFIH1_-_163175149.23-P1P2_CR3-cs1	2	26;472	22;351	1.1818181818181819;1.3447293447293447	1	CRISPRi_064_IFIH1	0.000925355	-3.01598	bystander	G2M	A	-3.06313	6.59115
AACTCCCGTGAGCGAT-1	ACE2_-_15619013.23-P1P2_CR3-cs1;ACE2_-_15618975.23-P1P2_CR1-cs1	2	1167;384	811;280	1.4389642416769421;1.3714285714285714	1	CRISPRi_001_ACE2	0.00257678	-2.57737	bystander	G1	D	-0.890979	3.5511
AACTCCCTCAGCGACC-1	VPS39_-_42500464.23-P1P2_CR3-cs1;VPS39_+_42500498.23-P1P2_CR1-cs1	2	395;52	294;36	1.3435374149659864;1.4444444444444444	1	CRISPRi_147_VPS39	0.00242164	-2.60369	bystander	G1	D	-1.05825	2.08905
AACTCTTAGCCTTGAT-1	SLC35B2_-_44225181.23-P1P2_CR3-cs1;B3GALT6_-_1167684.23-P1P2_CR1-cs1	2	630;1420	468;1050	1.3461538461538463;1.3523809523809525	1	CRISPRi_188_SLC35B2_B3GALT6	0.0019609	-2.69498	bystander	G1	J	-0.516013	3.3507
AACTCTTAGCTCTCGG-1	SGTA_+_2783252.23-P1P2_CR1-cs1;SGTA_+_2783218.23-P1P2_CR3-cs1	2	1082;1218	780;886	1.3871794871794871;1.3747178329571106	1	CRISPRi_109_SGTA	0.00259163	-2.57623	bystander	S	E	-1.97891	1.02964
AACTCTTCAAGGTTTC-1	MBTPS2_-_21857794.23-P1P2_CR1-cs1	1	200	159	1.25786	1	CRISPRi_228_MBTPS2	0.230207	-0.637457	unclassified	G1	T	8.41175	1.75786
AACTCTTCATCCGCGA-1	BAG6_+_31620419.23-P1P2_CR1-cs1;BAG6_+_31620398.23-P1P2_CR3-cs1	2	392;1389	280;984	1.4;1.4115853658536586	1	CRISPRi_015_BAG6	0.413256	-0.383725	infected	G1	Q	8.84886	1.91106
AACTCTTCATCGATTG-1	NDFIP2_+_80055465.23-P1P2_CR3-cs1;NDFIP2_+_80055406.23-P1P2_CR1-cs1	2	3750;2224	2756;1633	1.36066763425254;1.3619105939987752	1	CRISPRi_087_NDFIP2	0.00405244	-2.38388	bystander	G2M	F	2.58305	-1.07077
AACTCTTTCCGAACGC-1	ADCK4_+_41222752.23-P1P2_CR3-cs1;ADCK4_-_41222769.23-P1P2_CR1-cs1	2	1756;518	1245;398	1.4104417670682732;1.3015075376884422	1	CRISPRi_002_COQ8B	0.0028646	-2.53749	bystander	S	A	1.84823	11.342
AACTCTTTCCGTCAAA-1	ADCK4_+_41222752.23-P1P2_CR3-cs1;ADCK4_-_41222769.23-P1P2_CR1-cs1	2	1963;168	1391;118	1.411214953271028;1.423728813559322	1	CRISPRi_002_COQ8B	0.0125908	-1.89448	bystander	G1	F	3.81564	-1.4148
AACTGGTAGATGGCGT-1	GOLGA7_-_41348095.23-P1P2_CR3-cs1;ZDHHC5_-_57435631.23-P1P2_CR1-cs1	2	1888;1527	1387;1110	1.361211247296323;1.3756756756756756	1	CRISPRi_186_GOLGA7_ZDHHC5	0.000899615	-3.03123	bystander	G2M	A	0.784	10.5355
AACTGGTAGCTAGTGG-1	NDFIP2_+_80055465.23-P1P2_CR3-cs1;NDFIP2_+_80055406.23-P1P2_CR1-cs1	2	2725;1978	2004;1461	1.3597804391217565;1.353867214236824	1	CRISPRi_087_NDFIP2	0.378701	-0.421533	infected	S	Q	7.20781	3.80892
AACTGGTAGGCATGTG-1	TMEM97_+_26646401.23-P1P2_CR1-cs1;TMEM97_-_26646271.23-P1P2_CR3-cs1	2	265;1563	200;1152	1.325;1.3567708333333333	1	CRISPRi_132_TMEM97	0.00257989	-2.57866	bystander	G1	A	1.26138	6.62975
AACTGGTAGTCGTACT-1	B3GALT6_-_1167684.23-P1P2_CR3-cs1;B3GALT6_+_1167824.23-P1P2_CR1-cs1	2	1568;874	1165;639	1.345922746781116;1.3677621283255086	1	CRISPRi_014_B3GALT6	0.699251	-0.155344	infected	G2M	S	10.2456	6.49807
AACTGGTGTGCATCTA-1	BRD4_-_15391173.23-ENST00000263377.2_ENST00000371835.4_CR3-cs1;BRD2_+_32940426.23-P1_CR1-cs1	2	7036;1502	5202;1081	1.352556708958093;1.3894542090656798	1	CRISPRi_184_BRD4_BRD2	0.000836036	-3.06482	bystander	G2M	G	0.648123	1.48324
AACTGGTTCATCGATG-1	non-targeting_02521_CR3-cs1;non-targeting_01091_CR1-cs1	2	88;17	65;15	1.353846153846154;1.1333333333333333	1	CRISPRi_194_non_targeting_pair_01	0.00159292	-2.77436	bystander	S	A	1.07379	9.32852
AACTGGTTCCGTCATC-1	non-targeting_01196_CR3-cs1;non-targeting_03048_CR1-cs1	2	4579;1513	3265;1125	1.4024502297090353;1.3448888888888888	1	CRISPRi_204_non_targeting_pair_11	0.000799897	-3.08319	bystander	S	A	-1.95522	8.98784
AACTGGTTCTCTAAGG-1	TRMT1_-_13227169.23-P1P2_CR3-cs1;TRMT1_-_13227186.23-P1P2_CR1-cs1	2	37;19	31;15	1.1935483870967742;1.2666666666666666	1	CRISPRi_136_TRMT1	0.00135901	-2.85456	bystander	G2M	J	-5.67369	2.44499
AACTTTCAGGAATGGA-1	SMAD3_+_67358180.23-P1P2_CR3-cs1;SMAD3_+_67358262.23-P1P2_CR1-cs1	2	1816;957	1334;710	1.3613193403298351;1.347887323943662	1	CRISPRi_114_SMAD3	0.00803559	-2.08736	bystander	S	J	2.79023	4.53764
AACTTTCAGGCAGGTT-1	TRMT1_-_13227169.23-P1P2_CR3-cs1;TRMT1_-_13227186.23-P1P2_CR1-cs1	2	1521;283	1129;216	1.3472099202834367;1.3101851851851851	1	CRISPRi_136_TRMT1	0.00437494	-2.34992	bystander	G1	I	-2.65099	-2.83721
AACTTTCCAAGCGTAG-1	CYB5B_-_69458573.23-P1P2_CR3-cs1;CYB5B_-_69458630.23-P1P2_CR1-cs1	2	619;214	453;160	1.3664459161147904;1.3375	1	CRISPRi_159_CYB5B	0.00210256	-2.65382	bystander	G1	H	-3.21758	-1.71542
AACTTTCCAGACGCCT-1	FYCO1_-_46037275.23-P1P2_CR1-cs1	1	510	370	1.37838	1	CRISPRi_224_FYCO1	0.358821	-0.444791	unclassified	G2M	T	10.0978	1.81501
AACTTTCCATTCCTGC-1	SMAD3_+_67358180.23-P1P2_CR3-cs1;SMAD3_+_67358262.23-P1P2_CR1-cs1	2	719;397	527;274	1.364326375711575;1.448905109489051	1	CRISPRi_114_SMAD3	0.0521472	-1.27875	unclassified	G2M	T	9.44014	-1.94968
AACTTTCGTACAGACG-1	VPS33A_+_122750974.23-P1P2_CR3-cs1;VPS33A_+_122750997.23-P1P2_CR1-cs1	2	1413;1690	1053;1239	1.3418803418803418;1.364003228410008	1	CRISPRi_146_VPS33A	0.00142851	-2.83135	bystander	S	A	0.916493	6.08741
AACTTTCGTGCGAAAC-1	C19orf66_-_10197533.23-P1P2_CR1-cs1	1	61	48	1.27083	1	CRISPRi_216_C19orf66	0.000741034	-3.11593	bystander	G2M	G	1.23118	7.39808
AACTTTCGTTCCGTCT-1	SLC35B2_-_44225181.23-P1P2_CR3-cs1;SLC35B2_-_44225253.23-P1P2_CR1-cs1	2	309;67	228;47	1.355263157894737;1.425531914893617	1	CRISPRi_113_SLC35B2	0.055124	-1.2568	unclassified	G1	T	5.55248	-1.84775
AACTTTCGTTCGAATC-1	BAG6_+_31620419.23-P1P2_CR1-cs1;BAG6_+_31620398.23-P1P2_CR3-cs1	2	1354;2203	987;1555	1.3718338399189463;1.4167202572347266	1	CRISPRi_015_BAG6	0.00169316	-2.76401	bystander	G2M	E	-4.85137	4.51126
AACTTTCTCCTTTACA-1	CKM_+_45826065.23-P1_CR3-cs1;CKM_-_45826081.23-P1_CR1-cs1	2	2428;364	1820;265	1.334065934065934;1.3735849056603773	1	CRISPRi_035_CKM	0.00186389	-2.72479	unclassified	S	T	0.456759	12.9728
AAGACCTAGGGTTCCC-1	STAT2_+_56753865.23-P1P2_CR1-cs1;STAT1_-_191878853.23-P1P2_CR3-cs1	2	1171;1574	880;1178	1.330681818181818;1.33616298811545	1	CRISPRi_181_STAT1_STAT2	0.00113072	-2.93142	bystander	G2M	A	-3.25127	11.8845
AAGACCTAGTTACCCA-1	TMPRSS2_-_42879996.23-P1P2_CR3-cs1;CTSL_+_90341065.23-P1_CR1-cs1	2	1582;283	1172;214	1.3498293515358362;1.3224299065420562	1	CRISPRi_192_TMPRSS2_CTSL	0.00191767	-2.7077	bystander	S	A	1.63757	11.9113
AAGACCTGTATAGGGC-1	EXOC8_-_231473564.23-P1P2_CR1-cs1	1	1860	1390	1.33813	1	CRISPRi_222_EXOC8	0.000970291	-2.99291	bystander	G2M	A	-0.807166	12.3478
AAGACCTGTCTCGTTC-1	TOM1_-_35695895.23-P1P2_CR1-cs1	1	646	492	1.31301	1	CRISPRi_237_TOM1	0.523482	-0.281041	infected	G2M	Q	10.8315	3.81981
AAGACCTGTGCGAAAC-1	ARF1_-_228270444.23-P1P2_CR3-cs1;ARF1_-_228270479.23-P1P2_CR1-cs1	2	636;758	437;569	1.4553775743707094;1.3321616871704745	1	CRISPRi_004_ARF1	0.797327	-0.0983453	infected	G2M	S	12.146	6.96358
AAGACCTTCGCATGGC-1	EXOC2_+_693074.23-P1P2_CR1-cs1	1	226	166	1.36145	1	CRISPRi_220_EXOC2	0.00294303	-2.52102	bystander	S	A	-0.600324	7.42511
AAGACCTTCTGTCCGT-1	MFSD12_+_3557541.23-P1P2_CR1-cs1	1	1041	777	1.33977	1	CRISPRi_230_MFSD12	0.265877	-0.574996	unclassified	G1	T	6.0717	0.55866
AAGCCGCAGACACGAC-1	ARFRP1_-_62338974.23-P1P2_CR3-cs1;ARFRP1_+_62339198.23-P1P2_CR1-cs1	2	133;680	98;480	1.3571428571428572;1.4166666666666667	1	CRISPRi_005_ARFRP1	0.00629657	-2.19376	bystander	G1	D	-1.51447	3.98816
AAGCCGCAGAGTTGGC-1	XBP1_+_29196499.23-P1P2_CR1-cs1;XBP1_+_29196516.23-P1P2_CR3-cs1	2	347;448	258;334	1.3449612403100775;1.341317365269461	1	CRISPRi_149_XBP1	0.00115804	-2.9237	bystander	G2M	B	-4.99925	6.12034
AAGCCGCAGCATCATC-1	FURIN_+_91411839.23-P1_CR1-cs1;FURIN_-_91411855.23-P1_CR3-cs1	2	279;75	198;52	1.4090909090909092;1.4423076923076923	1	CRISPRi_058_FURIN	0.00144989	-2.82821	bystander	G2M	A	-4.52475	9.56726
AAGCCGCAGGGAAACA-1	non-targeting_02155_CR3-cs1;non-targeting_00500_CR1-cs1	2	2967;224	2144;164	1.3838619402985075;1.3658536585365855	1	CRISPRi_203_non_targeting_pair_10	0.00177165	-2.74367	bystander	G2M	A	-5.90442	7.94491
AAGCCGCAGTCTTGCA-1	IFNAR1_-_34697349.23-P1P2_CR1-cs1;IFNAR1_-_34697352.23-P1P2_CR3-cs1	2	61;75	43;53	1.4186046511627908;1.4150943396226414	1	CRISPRi_068_IFNAR1	0.00258019	-2.57994	bystander	G1	A	2.63237	8.3227
AAGCCGCCACACCGCA-1	TMEM97_+_26646401.23-P1P2_CR1-cs1;TMEM97_-_26646271.23-P1P2_CR3-cs1	2	321;1114	237;810	1.3544303797468353;1.3753086419753087	1	CRISPRi_132_TMEM97	0.00266167	-2.5669	bystander	G1	A	2.56798	7.96094
AAGCCGCCACCACCAG-1	VAC14_-_70835027.23-P1P2_CR1-cs1	1	234	160	1.4625	1	CRISPRi_238_VAC14	0.0023254	-2.61882	bystander	G1	A	-0.00586865	4.74852
AAGCCGCGTAAGGGAA-1	M6PR_+_9102212.23-P1P2_CR3-cs1;M6PR_+_9102204.23-P1P2_CR1-cs1	2	2955;76	2146;64	1.3769804287045666;1.1875	1	CRISPRi_165_M6PR	0.00163517	-2.77067	bystander	S	A	-2.08841	5.90439
AAGCCGCGTACTCGCG-1	ADCK4_+_41222752.23-P1P2_CR3-cs1;ADCK4_-_41222769.23-P1P2_CR1-cs1	2	2677;463	1877;321	1.426212040490144;1.442367601246106	1	CRISPRi_002_COQ8B	0.00138504	-2.84432	bystander	G1	D	0.608125	6.09308
AAGCCGCGTAGCCTAT-1	F2RL1_-_76114914.23-P1P2_CR3-cs1;F2RL1_+_76114867.23-P1P2_CR1-cs1	2	353;163	257;118	1.3735408560311284;1.38135593220339	1	CRISPRi_057_F2RL1	0.00142687	-2.8314	bystander	G2M	B	-2.93722	5.45649
AAGCCGCGTCTGGAGA-1	MARK3_-_103851740.23-P1_CR3-cs1;MARK3_-_103851762.23-P1_CR1-cs1	2	1415;21	1043;18	1.3566634707574305;1.1666666666666667	1	CRISPRi_079_MARK3	0.00207175	-2.67241	bystander	S	A	-0.906085	8.19059
AAGCCGCGTCTTCGTC-1	SIGMAR1_+_34637739.23-P1P2_CR3-cs1;TMEM97_-_26646271.23-P1P2_CR1-cs1	2	1278;331	928;258	1.3771551724137931;1.2829457364341086	1	CRISPRi_185_SIGMAR1_TMEM97	0.00378104	-2.41267	bystander	G1	H	-3.27548	0.608776
AAGCCGCGTTAAAGTG-1	NLRX1_-_119039431.23-P1P2_CR3-cs1;NLRX1_-_119039457.23-P1P2_CR1-cs1	2	783	600;592	1.305;1.322635135135135	1	CRISPRi_089_NLRX1	0.00127106	-2.88206	bystander	G1	B	-2.66036	3.56551
AAGCCGCGTTGTCGCG-1	GOLGA7_-_41348095.23-P1P2_CR3-cs1;ZDHHC5_-_57435631.23-P1P2_CR1-cs1	2	1706;1389	1205;1011	1.4157676348547719;1.3738872403560831	1	CRISPRi_186_GOLGA7_ZDHHC5	0.00395347	-2.39808	unclassified	S	T	-0.457156	7.25451
AAGCCGCTCTGATACG-1	IFITM3_-_320890.23-P1P2_CR3-cs1;IFITM3_+_320534.23-P1P2_CR1-cs1	2	752;2731	548;2043	1.3722627737226278;1.336759667156143	1	CRISPRi_067_IFITM3	0.0016852	-2.75634	bystander	G2M	A	-0.370324	10.5438
AAGGAGCAGACGCAAC-1	TYK2_+_10491184.23-P1P2_CR3-cs1;TYK2_-_10491130.23-P1P2_CR1-cs1	2	1573;659	1124;498	1.3994661921708185;1.323293172690763	1	CRISPRi_138_TYK2	0.00457079	-2.32959	bystander	G2M	A	1.61377	10.7355
AAGGAGCAGGAGTACC-1	non-targeting_00792_CR3-cs1;non-targeting_02296_CR1-cs1	2	930;105	677;87	1.3737075332348596;1.206896551724138	1	CRISPRi_207_non_targeting_pair_14	0.00313792	-2.49654	bystander	G1	A	2.02698	7.73453
AAGGAGCCAAAGTCAA-1	MPP5_+_67708178.23-P1P2_CR3-cs1;MPP5_+_67708175.23-P1P2_CR1-cs1	2	1052;271	779;206	1.350449293966624;1.3155339805825244	1	CRISPRi_084_MPP5	0.00137459	-2.85137	bystander	G2M	A	-1.49419	10.2185
AAGGAGCTCAGGTTCA-1	PPIA_+_44836735.23-P1P2_CR3-cs1;PPIA_+_44836665.23-P1P2_CR1-cs1	2	2350;406	1677;302	1.4013118664281454;1.3443708609271523	1	CRISPRi_094_PPIA	0.669114	-0.174461	infected	G1	S	11.2157	6.85611
AAGGAGCTCATCGCTC-1	FURIN_+_91411839.23-P1_CR1-cs1;FURIN_-_91411855.23-P1_CR3-cs1	2	614;84	443;58	1.3860045146726863;1.4482758620689655	1	CRISPRi_058_FURIN	0.0136743	-1.85623	bystander	G2M	F	3.70202	1.18954
AAGGAGCTCTCTTATG-1	RELB_-_45505169.23-P1P2_CR1-cs1;RELB_+_45504764.23-P1P2_CR3-cs1	2	868;2106	663;1579	1.3092006033182504;1.3337555414819506	1	CRISPRi_103_RELB	0.00192287	-2.70417	bystander	G1	A	1.52708	7.95567
AAGGCAGAGCCCGAAA-1	RTN4_-_55237467.23-ENST00000394609.2_CR3-cs1;RTN4_+_55237415.23-ENST00000394609.2_CR1-cs1	2	3497;497	2482;348	1.4089443996776794;1.4281609195402298	1	CRISPRi_168_RTN4	0.00236907	-2.6163	bystander	S	F	-0.403185	0.56801
AAGGCAGCAAGCCATT-1	LDLR_+_11200273.23-P1P2_CR1-cs1	1	74	54	1.37037	1	CRISPRi_227_LDLR	0.0013049	-2.8722	bystander	G2M	E	-5.93722	3.722
AAGGCAGCAGGGTATG-1	ATP1A1_-_116915929.23-P1P2_CR1-cs1;ATP1A1_-_116915944.23-P1P2_CR3-cs1	2	1736;635	1289;481	1.3467804499612102;1.32016632016632	1	CRISPRi_010_ATP1A1	0.00158278	-2.79277	bystander	G2M	E	-4.5755	1.53334
AAGGCAGGTCAGCTAT-1	MEPCE_-_100026436.23-P1P2_CR3-cs1;MEPCE_-_100026461.23-P1P2_CR1-cs1	2	2340;311	1656;233	1.4130434782608696;1.3347639484978542	1	CRISPRi_081_MEPCE	0.00216772	-2.65179	bystander	S	F	0.645874	-1.56555
AAGGCAGTCAGAGACG-1	VAC14_+_70835011.23-P1P2_CR1-cs1	1	1445	1051	1.37488	1	CRISPRi_239_VAC14	0.0020114	-2.67307	bystander	G2M	D	-4.16907	6.53702
AAGGCAGTCCTCATTA-1	C19orf66_-_10197533.23-P1P2_CR1-cs1	1	275	203	1.35468	1	CRISPRi_216_C19orf66	0.00151318	-2.80541	bystander	G2M	E	-0.885654	0.711217
AAGGCAGTCTAACTGG-1	ZYG11B_-_53192205.23-P1P2_CR3-cs1;ZYG11B_+_53192439.23-P1P2_CR1-cs1	2	419;367	317;281	1.3217665615141956;1.3060498220640568	1	CRISPRi_153_ZYG11B	0.00376565	-2.41421	bystander	G1	D	0.106452	4.98639
AAGGTTCAGAAGAAGC-1	ZYG11B_-_53192205.23-P1P2_CR3-cs1;ZYG11B_+_53192439.23-P1P2_CR1-cs1	2	999;187	726;149	1.3760330578512396;1.25503355704698	1	CRISPRi_153_ZYG11B	0.411871	-0.385052	infected	G1	P	11.0438	0.666227
AAGGTTCAGATATACG-1	TOM1_-_35695895.23-P1P2_CR1-cs1	1	287	212	1.35377	1	CRISPRi_237_TOM1	0.00226487	-2.6337	bystander	G2M	E	-3.67126	0.645404
AAGGTTCAGGGATACC-1	SGTA_+_2783252.23-P1P2_CR1-cs1;SGTA_+_2783218.23-P1P2_CR3-cs1	2	1241;1065	911;793	1.362239297475302;1.3430012610340478	1	CRISPRi_109_SGTA	0.000720669	-3.12524	bystander	S	A	-2.27275	8.47543
AAGGTTCAGTGTACCT-1	VAC14_-_70835027.23-P1P2_CR1-cs1	1	968	715	1.35385	1	CRISPRi_238_VAC14	0.00146882	-2.82205	bystander	S	A	1.67377	12.2616
AAGGTTCCAGCCTGTG-1	SMOC1_-_70346325.23-P1P2_CR3-cs1;SMOC1_+_70346211.23-P1P2_CR1-cs1	2	1076;667	810;493	1.328395061728395;1.3529411764705883	1	CRISPRi_115_SMOC1	0.00161181	-2.77892	bystander	S	B	-1.71918	7.27683
AAGGTTCGTAGCGCAA-1	ACE2_-_15619013.23-P1P2_CR3-cs1;ACE2_-_15618975.23-P1P2_CR1-cs1	2	1734;825	1287;621	1.3473193473193472;1.328502415458937	1	CRISPRi_001_ACE2	0.0024413	-2.60326	bystander	S	A	3.06145	8.95593
AAGGTTCGTGTTAAGA-1	BST2_+_17516392.23-P1P2_CR3-cs1;BST2_-_17516350.23-P1P2_CR1-cs1	2	2922;2317	2156;1707	1.3552875695732838;1.3573520796719392	1	CRISPRi_024_BST2	0.681944	-0.166225	infected	G1	S	9.76865	8.21027
AAGGTTCGTTCCACGG-1	LARP1_-_154092432.23-ENST00000336314.4_CR3-cs1;LARP1_-_154092586.23-ENST00000336314.4_CR1-cs1	2	1064;78	818;60	1.3007334963325183;1.3	1	CRISPRi_075_LARP1	0.00192308	-2.69584	bystander	G1	C	-0.674682	5.95521
AAGGTTCTCAATACCG-1	IRF3_+_50168857.23-P1P2_CR1-cs1;IRF9_+_24630967.23-P1P2_CR3-cs1	2	217;2327	161;1747	1.3478260869565217;1.3319977103606182	1	CRISPRi_182_IRF9_IRF3	0.000830134	-3.0675	bystander	G2M	A	-4.82958	11.7071
AAGGTTCTCATAACCG-1	PPIH_-_43124126.23-P1P2_CR3-cs1;PPIH_+_43124361.23-P1P2_CR1-cs1	2	190;1197	151;897	1.2582781456953642;1.334448160535117	1	CRISPRi_096_PPIH	0.00149317	-2.79597	bystander	G2M	E	0.088478	-0.202039
AAGGTTCTCGTTACGA-1	VAC14_+_70835011.23-P1P2_CR1-cs1	1	1096	798	1.37343	1	CRISPRi_239_VAC14	0.0132251	-1.87115	bystander	G1	F	3.04442	-1.8802
AAGTCTGAGATCACGG-1	CWC27_-_64064784.23-P1P2_CR1-cs1;CWC27_+_64064791.23-P1P2_CR3-cs1	2	182;592	128;413	1.421875;1.4334140435835352	1	CRISPRi_043_CWC27	0.00156581	-2.79269	bystander	S	B	-2.73931	6.104
AAGTCTGAGTTTGCGT-1	IRF3_+_50168821.23-P1P2_CR1-cs1;IRF3_+_50168857.23-P1P2_CR3-cs1	2	191;12	149;10	1.2818791946308725;1.2	1	CRISPRi_070_IRF3	0.0310654	-1.50477	unclassified	G1	T	5.88847	2.43929
AAGTCTGCAAGGTTTC-1	PPIH_-_43124126.23-P1P2_CR3-cs1;PPIH_+_43124361.23-P1P2_CR1-cs1	2	792;1256	581;940	1.3631669535283992;1.3361702127659574	1	CRISPRi_096_PPIH	0.0015002	-2.8109	bystander	G2M	F	0.903123	1.47716
AAGTCTGCACTTCGAA-1	STAT1_-_191878853.23-P1P2_CR3-cs1;STAT1_+_191878864.23-P1P2_CR1-cs1	2	1227;979	893;735	1.374020156774916;1.3319727891156463	1	CRISPRi_120_STAT1	0.00178746	-2.74186	bystander	S	A	2.2293	10.1731
AAGTCTGCAGTAAGCG-1	TMEM97_+_26646401.23-P1P2_CR1-cs1;TMEM97_-_26646271.23-P1P2_CR3-cs1	2	618;2739	470;1998	1.3148936170212766;1.3708708708708708	1	CRISPRi_132_TMEM97	0.00101585	-2.98022	bystander	G2M	A	-2.44384	8.4469
AAGTCTGCATTCCTCG-1	IRF3_+_50168857.23-P1P2_CR1-cs1;IRF9_+_24630967.23-P1P2_CR3-cs1	2	290;4025	214;2994	1.355140186915888;1.3443553774215098	1	CRISPRi_182_IRF9_IRF3	0.000840039	-3.06443	bystander	G1	A	2.53541	8.9026
AAGTCTGGTCCTGCTT-1	TCEB1_+_74884343.23-P1P2_CR3-cs1;TCEB2_+_2827236.23-P1P2_CR1-cs1	2	436;730	327;534	1.3333333333333333;1.3670411985018727	1	CRISPRi_187_ELOC_ELOB	0.678243	-0.168582	infected	G1	Q	10.641	2.89106
AAGTCTGGTGCCTGTG-1	COG6_-_40229866.23-P1P2_CR3-cs1;COG5_+_107204337.23-P1P2_CR1-cs1	2	2680;420	1874;300	1.4300960512273213;1.4	1	CRISPRi_189_COG6_COG5	0.00141496	-2.83504	bystander	G2M	B	-7.12244	5.52269
AAGTCTGGTGTAACGG-1	PPIA_+_44836735.23-P1P2_CR3-cs1;PPIA_+_44836665.23-P1P2_CR1-cs1	2	1766;617	1232;452	1.4334415584415585;1.3650442477876106	1	CRISPRi_094_PPIA	0.00193504	-2.70489	bystander	S	A	1.12123	8.53974
AAGTCTGGTTCAGCGC-1	COG5_+_107204337.23-P1P2_CR3-cs1;COG5_+_107204333.23-P1P2_CR1-cs1	2	1439;78	995;59	1.4462311557788945;1.3220338983050848	1	CRISPRi_036_COG5	0.785578	-0.104795	infected	G1	S	13.0907	8.52998
AAGTCTGGTTGTGGCC-1	BID_-_18257161.23-P1P2_CR1-cs1;BID_+_18257195.23-P1P2_CR3-cs1	2	72;115	57;93	1.263157894736842;1.2365591397849462	1	CRISPRi_021_BID	0.00247588	-2.5953	bystander	G1	D	-0.407154	5.02672
AAGTCTGTCCAGAAGG-1	MFSD12_+_3557566.23-P1P2_CR1-cs1	1	1194	860	1.38837	1	CRISPRi_231_MFSD12	0.0037322	-2.41929	bystander	S	A	1.89349	9.57486
AATCCAGAGACAAAGG-1	SMOC1_-_70346325.23-P1P2_CR3-cs1;SMOC1_+_70346211.23-P1P2_CR1-cs1	2	602;202	426;149	1.4131455399061033;1.3557046979865772	1	CRISPRi_115_SMOC1	0.00265399	-2.56717	bystander	G1	D	-1.42673	1.93362
AATCCAGAGCTACCTA-1	BAX_-_49458157.23-P1P2_CR3-cs1;BAX_-_49458192.23-P1P2_CR1-cs1	2	876;656	626;483	1.3993610223642172;1.3581780538302277	1	CRISPRi_016_BAX	0.378103	-0.422293	infected	G1	Q	9.34573	1.63536
AATCCAGCAAGCGCTC-1	LDLR_-_11200228.23-P1P2_CR1-cs1	1	702	531	1.32203	1	CRISPRi_226_LDLR	0.0127926	-1.88877	unclassified	G1	T	5.33383	-2.6429
AATCCAGCAAGTTAAG-1	MBTPS2_-_21857794.23-P1P2_CR1-cs1	1	353	271	1.30258	1	CRISPRi_228_MBTPS2	0.00286664	-2.53689	bystander	G2M	E	-2.33253	2.53214
AATCCAGGTTGGTAAA-1	BRD4_-_15391173.23-ENST00000263377.2_ENST00000371835.4_CR3-cs1;BRD2_+_32940426.23-P1_CR1-cs1	2	2128;290	1576;222	1.350253807106599;1.3063063063063063	1	CRISPRi_184_BRD4_BRD2	0.00484291	-2.30952	bystander	G2M	F	2.23666	0.757775
AATCGGTAGCGTGAAC-1	ANPEP_-_90358028.23-P1_CR1-cs1;ANPEP_+_90358037.23-P1_CR3-cs1	2	1837;794	1366;559	1.3448023426061493;1.4203935599284436	1	CRISPRi_154_ANPEP	0.000798393	-3.08401	bystander	S	A	2.21169	11.2373
AATCGGTAGGGAACGG-1	TMPRSS2_-_42879996.23-P1P2_CR3-cs1;FURIN_-_91411855.23-P1_CR1-cs1	2	923;149	653;107	1.4134762633996938;1.3925233644859814	1	CRISPRi_174_TMPRSS2_FURIN	0.00152598	-2.806	bystander	S	B	-5.28726	4.26355
AATCGGTCAAGGGTCA-1	LDLR_-_11200228.23-P1P2_CR1-cs1	1	930	701	1.32668	1	CRISPRi_226_LDLR	0.00227946	-2.63359	bystander	S	B	-6.04029	6.85152
AATCGGTCACTCAGGC-1	MFSD12_+_3557566.23-P1P2_CR1-cs1	1	1364	1011	1.34916	1	CRISPRi_231_MFSD12	0.0027929	-2.54298	bystander	S	A	0.983828	8.77728
AATCGGTCATACTACG-1	CWC27_-_64064784.23-P1P2_CR1-cs1;CWC27_+_64064791.23-P1P2_CR3-cs1	2	255;766	186;571	1.3709677419354838;1.341506129597198	1	CRISPRi_043_CWC27	0.00519715	-2.27956	unclassified	G2M	T	0.127979	2.07155
AATCGGTGTACAGTTC-1	TMPRSS2_-_42879996.23-P1P2_CR3-cs1;CTSL_+_90341065.23-P1_CR1-cs1	2	2371;452	1752;330	1.3533105022831051;1.3696969696969696	1	CRISPRi_192_TMPRSS2_CTSL	0.00148853	-2.81536	bystander	S	A	1.7917	10.3861
AATCGGTGTACTTGAC-1	C18orf8_-_21083506.23-P1P2_CR1-cs1;C18orf8_+_21083490.23-P1P2_CR3-cs1	2	276;20	215;15	1.283720930232558;1.3333333333333333	1	CRISPRi_156_RMC1	0.00222492	-2.63975	bystander	G1	I	-3.44614	-2.86839
AATCGGTGTTCAGGCC-1	EIF3F_-_8009270.23-P1P2_CR3-cs1;EIF3F_+_8009255.23-P1P2_CR1-cs1	2	218;208	160;162	1.3625;1.2839506172839505	1	CRISPRi_049_EIF3F	0.00295986	-2.51829	bystander	G1	D	-0.836174	4.28067
AATCGGTTCCTTTACA-1	non-targeting_02865_CR1-cs1;non-targeting_00771_CR3-cs1	2	935;760	699;565	1.3376251788268956;1.345132743362832	1	CRISPRi_215_non_targeting_pair_22	0.000870701	-3.0459	bystander	G2M	A	-4.77114	10.9424
AATCGGTTCTCGAGTA-1	C18orf8_-_21083506.23-P1P2_CR1-cs1;C18orf8_+_21083490.23-P1P2_CR3-cs1	2	605;39	436;29	1.3876146788990826;1.3448275862068966	1	CRISPRi_156_RMC1	0.00341028	-2.45625	bystander	G2M	F	1.66881	-1.80955
AATCGGTTCTTTCCTC-1	TOM1_+_35695890.23-P1P2_CR1-cs1	1	82	63	1.30159	1	CRISPRi_236_TOM1	0.00430036	-2.33445	bystander	G2M	K	3.15894	5.27643
ACACCAAAGCTGAAAT-1	CNBP_+_128902721.23-P1P2_CR1-cs1	1	498	363	1.3719	1	CRISPRi_219_CNBP	0.00210874	-2.66756	bystander	S	A	-0.56867	12.6396
ACACCAAAGTTGTCGT-1	TMPRSS2_-_42879996.23-P1P2_CR3-cs1;FURIN_-_91411855.23-P1_CR1-cs1	2	1269;73	917;52	1.3838604143947655;1.4038461538461537	1	CRISPRi_174_TMPRSS2_FURIN	0.00130982	-2.86757	bystander	S	A	-1.03858	9.38761
ACACCAACAACCGCCA-1	TICAM1_-_4831517.23-P1P2_CR3-cs1;TICAM1_+_4831695.23-P1P2_CR1-cs1	2	1243;611	906;450	1.3719646799116998;1.3577777777777778	1	CRISPRi_128_TICAM1	0.00141844	-2.83748	bystander	G2M	A	-0.827832	12.9001
ACACCAACACTTCGAA-1	VPS39_-_42500464.23-P1P2_CR3-cs1;VPS39_+_42500498.23-P1P2_CR1-cs1	2	689;227	492;157	1.4004065040650406;1.4458598726114649	1	CRISPRi_147_VPS39	0.000425973	-3.35214	bystander	G2M	A	0.625027	6.14777
ACACCAACAGTGAGTG-1	IFITM2_+_308180.23-P1P2_CR3-cs1;IFITM2_+_308197.23-P1P2_CR1-cs1	2	700;1620	530;1154	1.320754716981132;1.4038128249566724	1	CRISPRi_066_IFITM2	0.42718	-0.369317	infected	S	Q	7.4754	1.86992
ACACCAAGTACCGAGA-1	LDLR_-_11200228.23-P1P2_CR1-cs1	1	847	618	1.37055	1	CRISPRi_226_LDLR	0.00411899	-2.3757	bystander	G1	F	4.16062	0.235906
ACACCAAGTTCCCTTG-1	BAX_-_49458157.23-P1P2_CR3-cs1;BAX_-_49458192.23-P1P2_CR1-cs1	2	446;324	320;237	1.39375;1.3670886075949367	1	CRISPRi_016_BAX	0.00335081	-2.46979	unclassified	G2M	T	0.297844	11.2875
ACACCAATCAACACGT-1	TOLLIP_+_1330802.23-P1P2_CR3-cs1;TOLLIP_+_1330689.23-P1P2_CR1-cs1	2	654;103	470;80	1.3914893617021276;1.2875	1	CRISPRi_134_TOLLIP	0.605839	-0.217471	unclassified	G1	T	12.6744	4.32702
ACACCAATCAGGCCCA-1	BRD4_-_15391173.23-ENST00000263377.2_ENST00000371835.4_CR3-cs1;BRD4_-_15391126.23-ENST00000263377.2_ENST00000371835.4_CR1-cs1	2	1904;1269	1430;939	1.3314685314685315;1.351437699680511	1	CRISPRi_023_BRD4	0.00150571	-2.81229	bystander	G2M	A	-5.21498	9.89556
ACACCAATCATAAAGG-1	STAT1_-_191878853.23-P1P2_CR3-cs1;STAT1_+_191878864.23-P1P2_CR1-cs1	2	240;199	172;149	1.3953488372093024;1.3355704697986577	1	CRISPRi_120_STAT1	0.00709334	-2.14428	unclassified	S	T	1.6291	4.22469
ACACCAATCCCAGGTG-1	non-targeting_00535_CR1-cs1;non-targeting_02294_CR3-cs1	2	612;525	456;384	1.3421052631578947;1.3671875	1	CRISPRi_211_non_targeting_pair_18	0.665597	-0.176757	infected	G2M	S	13.1168	6.08696
ACACCCTAGAGGTAGA-1	ARFRP1_-_62338974.23-P1P2_CR3-cs1;ARFRP1_+_62339198.23-P1P2_CR1-cs1	2	35;448	28;338	1.25;1.3254437869822486	1	CRISPRi_005_ARFRP1	0.00315686	-2.49493	bystander	S	A	2.58142	7.9134
ACACCCTAGTAACCCT-1	TRMT1_-_13227169.23-P1P2_CR3-cs1;TRMT1_-_13227186.23-P1P2_CR1-cs1	2	529;350	396;263	1.3358585858585859;1.3307984790874525	1	CRISPRi_136_TRMT1	0.0032581	-2.47924	bystander	G2M	D	-3.75829	5.0806
ACACCCTGTGATAAAC-1	BCKDK_+_31119819.23-P1P2_CR3-cs1;BCKDK_-_31119715.23-P1P2_CR1-cs1	2	1426;318	1017;220	1.4021632251720748;1.4454545454545455	1	CRISPRi_017_BCKDK	0.75218	-0.123665	infected	S	S	11.3584	7.45607
ACACCCTTCAACACAC-1	IFITM1_-_314087.23-P1P2_CR3-cs1;IFITM1_+_314091.23-P1P2_CR1-cs1	2	1482;182	1085;135	1.3658986175115206;1.348148148148148	1	CRISPRi_065_IFITM1	0.00270905	-2.55766	bystander	G1	H	-0.908279	2.25559
ACACCCTTCCATGAAC-1	C19orf66_-_10197533.23-P1P2_CR1-cs1	1	48	37	1.2973	1	CRISPRi_216_C19orf66	0.331599	-0.479349	infected	G1	N	1.06273	3.15454
ACACCCTTCGGTGTTA-1	BRD2_+_32940409.23-P1_CR1-cs1;BRD2_+_32940426.23-P1_CR3-cs1	2	1256;622	906;438	1.3863134657836644;1.4200913242009132	1	CRISPRi_022_BRD2	0.00141918	-2.83751	bystander	G1	D	-4.0737	5.14524
ACACCGGAGGAGTTTA-1	TLE3_-_70389168.23-P1P2_CR1-cs1;TLE3_-_70389664.23-P1P2_CR3-cs1	2	1193;2040	891;1459	1.3389450056116723;1.3982179575051406	1	CRISPRi_130_TLE3	0.703758	-0.152555	infected	G1	S	10.7798	5.79626
ACACCGGCATGGATGG-1	IRF9_+_24630967.23-P1P2_CR3-cs1;IRF9_-_24630567.23-P1P2_CR1-cs1	2	3308;2176	2419;1639	1.367507234394378;1.3276388041488714	1	CRISPRi_071_IRF9	0.00416631	-2.37151	bystander	G2M	J	4.03525	4.09414
ACACCGGGTCTTCTCG-1	CNBP_+_128902721.23-P1P2_CR1-cs1	1	199	154	1.29221	1	CRISPRi_219_CNBP	0.00237581	-2.60493	bystander	G2M	B	-4.77452	5.2645
ACACCGGGTTCAACCA-1	non-targeting_02465_CR3-cs1;non-targeting_01624_CR1-cs1	2	1725;204	1256;150	1.3734076433121019;1.36	1	CRISPRi_195_non_targeting_pair_02	0.00858798	-2.05621	bystander	S	C	2.21598	6.19669
ACACCGGTCCCAAGAT-1	STK16_+_220110240.23-P1P2_CR1-cs1;STK16_+_220110286.23-P1P2_CR3-cs1	2	292;2029	212;1440	1.3773584905660377;1.4090277777777778	1	CRISPRi_122_STK16	0.485332	-0.313883	infected	G2M	Q	8.48698	3.70222
ACACCGGTCTCATTCA-1	EXOC8_-_231473581.23-P1P2_CR1-cs1	1	76	56	1.35714	1	CRISPRi_223_EXOC8	0.00229996	-2.61606	bystander	G1	D	-0.433682	5.01288
ACACCGGTCTCTGAGA-1	STAT2_+_56753865.23-P1P2_CR1-cs1;STAT1_-_191878853.23-P1P2_CR3-cs1	2	482;711	366;518	1.3169398907103824;1.3725868725868726	1	CRISPRi_181_STAT1_STAT2	0.00139943	-2.8411	bystander	G1	A	2.00977	7.9755
ACACTGACAGCCTTTC-1	non-targeting_02254_CR1-cs1;non-targeting_00161_CR3-cs1	2	1595;3011	1179;2221	1.35284139100933;1.3556956325979288	1	CRISPRi_209_non_targeting_pair_16	0.0972046	-1.0118	infected	G2M	O	5.06069	-1.23621
ACACTGACATGTCCTC-1	TMPRSS2_+_42879999.23-P1P2_CR1-cs1;TMPRSS2_-_42879996.23-P1P2_CR3-cs1	2	371;941	274;693	1.354014598540146;1.3578643578643579	1	CRISPRi_133_TMPRSS2	0.00191102	-2.7054	bystander	S	H	-3.78574	2.04998
ACACTGAGTCCCTACT-1	SGTA_+_2783252.23-P1P2_CR1-cs1;SGTA_+_2783218.23-P1P2_CR3-cs1	2	978;496	701;370	1.3951497860199715;1.3405405405405406	1	CRISPRi_109_SGTA	0.00121443	-2.90795	bystander	S	A	1.91032	11.5084
ACACTGATCAAACCGT-1	TMPRSS2_-_42879996.23-P1P2_CR3-cs1;FURIN_-_91411855.23-P1_CR1-cs1	2	1995;340	1511;251	1.3203176704169424;1.3545816733067728	1	CRISPRi_174_TMPRSS2_FURIN	0.00231334	-2.62506	bystander	G1	H	-3.40339	-1.88702
ACAGCCGAGACACTAA-1	CCZ1_-_5938597.23-P1P2_CR3-cs1;CCZ1B_+_6865923.23-ENST00000316731.8_CR1-cs1	2	430;1365	339;982	1.2684365781710913;1.390020366598778	1	CRISPRi_190_CCZ1_CCZ1B	0.0083289	-2.07035	bystander	G1	L	4.69066	-2.55231
ACAGCCGAGACTACAA-1	TRIM59_-_160167519.23-P1P2_CR3-cs1;TRIM59_-_160167568.23-P1P2_CR1-cs1	2	675;459	483;340	1.3975155279503106;1.35	1	CRISPRi_135_TRIM59	0.00411969	-2.36295	bystander	G2M	C	1.85301	3.93042
ACAGCCGTCAACGAAA-1	MARK3_-_103851740.23-P1_CR3-cs1;MARK3_-_103851762.23-P1_CR1-cs1	2	1097;28	754;23	1.4549071618037135;1.2173913043478262	1	CRISPRi_079_MARK3	0.00170679	-2.75888	bystander	S	A	-0.28325	9.10736
ACAGCTAAGAGTAAGG-1	EXOC8_-_231473564.23-P1P2_CR1-cs1	1	242	188	1.28723	1	CRISPRi_222_EXOC8	0.476089	-0.322058	infected	G1	M	10.0392	1.12329
ACAGCTAAGGTCATCT-1	CASP8_-_202125301.23-P1_CR3-cs1;CASP8_-_202125341.23-P1_CR1-cs1	2	613;531	441;387	1.3900226757369614;1.372093023255814	1	CRISPRi_029_CASP8	0.000703622	-3.13419	bystander	G2M	E	-3.9277	6.25167
ACAGCTAAGTACGTTC-1	CTSB_+_11725568.23-P1P2_CR1-cs1;CTSL_-_90341061.23-P1_CR3-cs1	2	1465;1448	1082;1078	1.353974121996303;1.3432282003710576	1	CRISPRi_175_CTSL_CTSB	0.0997581	-1.00091	infected	G2M	N	1.88381	2.66162
ACAGCTACAAAGAATC-1	GPR89A_-_145826754.23-ENST00000313835.9_CR3-cs1;GPR89A_+_145826745.23-ENST00000313835.9_CR1-cs1	2	1979;638	1444;453	1.3704986149584488;1.4083885209713025	1	CRISPRi_162_GPR89A	0.00937436	-2.01881	bystander	G2M	J	4.17465	3.43479
ACAGCTACACCACCAG-1	BST2_+_17516392.23-P1P2_CR3-cs1;BST2_-_17516350.23-P1P2_CR1-cs1	2	1999;1625	1423;1189	1.404778636683064;1.366694701429773	1	CRISPRi_024_BST2	0.00133081	-2.85952	bystander	G1	D	-1.09723	5.81765
ACAGCTACATATACCG-1	MBTPS2_-_21857794.23-P1P2_CR1-cs1	1	1016	759	1.3386	1	CRISPRi_228_MBTPS2	0.00125449	-2.89179	bystander	S	D	-0.621284	4.35195
ACAGCTAGTCTCTCGT-1	TMEM106B_+_12250990.23-P1P2_CR1-cs1	1	89	63	1.4127	1	CRISPRi_234_TMEM106B	0.697092	-0.15668	infected	G2M	S	12.1633	6.10997
ACAGCTAGTCTCTTTA-1	PRKCI_-_169940251.23-P1P2_CR3-cs1;PRKCI_-_169940398.23-P1P2_CR1-cs1	2	3416;481	2559;357	1.3348964439234077;1.3473389355742298	1	CRISPRi_097_PRKCI	0.000626043	-3.19044	bystander	G2M	A	-5.47062	8.447
ACAGCTATCAAGCCTA-1	TMPRSS2_-_42879996.23-P1P2_CR3-cs1;FURIN_-_91411855.23-P1_CR1-cs1	2	1963;273	1464;208	1.340846994535519;1.3125	1	CRISPRi_174_TMPRSS2_FURIN	0.00130404	-2.87373	bystander	G2M	A	-0.75523	13.2855
ACAGCTATCTAGCACA-1	RELB_-_45505169.23-P1P2_CR1-cs1;RELB_+_45504764.23-P1P2_CR3-cs1	2	418;1265	317;924	1.3186119873817035;1.369047619047619	1	CRISPRi_103_RELB	0.0232955	-1.62759	unclassified	G1	T	6.19594	-1.35719
ACATACGAGACTCGGA-1	IFNAR1_-_34697352.23-P1P2_CR3-cs1;IFNAR2_+_34602250.23-P1P2_CR1-cs1	2	83;71	68;54	1.2205882352941178;1.3148148148148149	1	CRISPRi_180_IFNAR1_IFNAR2	0.00347614	-2.44822	bystander	G1	K	5.1775	7.21664
ACATACGGTTCGCGAC-1	BAX_-_49458157.23-P1P2_CR3-cs1;BAX_-_49458192.23-P1P2_CR1-cs1	2	430;377	301;277	1.4285714285714286;1.3610108303249098	1	CRISPRi_016_BAX	0.0106322	-1.96878	unclassified	G1	T	4.32976	1.42345
ACATACGTCGCCTGAG-1	MIB1_+_19320792.23-P1P2_CR1-cs1;MIB1_+_19320789.23-P1P2_CR3-cs1	2	609;364	458;266	1.3296943231441047;1.368421052631579	1	CRISPRi_082_MIB1	0.00287644	-2.52272	bystander	S	B	-0.364297	4.32387
ACATCAGAGTCCCACG-1	SCAP_-_47517316.23-P1P2_CR1-cs1	1	600	446	1.34529	1	CRISPRi_232_SCAP	0.0121413	-1.91142	unclassified	G2M	T	4.37164	6.5019
ACATCAGCATCACGTA-1	STAT2_+_56753865.23-P1P2_CR3-cs1;STAT2_+_56753891.23-P1P2_CR1-cs1	2	296;94	227;66	1.303964757709251;1.4242424242424243	1	CRISPRi_121_STAT2	0.00129382	-2.87767	bystander	S	E	-1.82567	2.62039
ACATCAGTCAACGGGA-1	MYD88_-_38180194.23-P1_CR3-cs1;MYD88_-_38180405.23-P1_CR1-cs1	2	1058;661	777;486	1.3616473616473617;1.360082304526749	1	CRISPRi_085_MYD88	0.00211149	-2.66471	bystander	G1	D	-1.14081	3.69349
ACATCAGTCACATAGC-1	RELB_-_45505169.23-P1P2_CR1-cs1;RELB_+_45504764.23-P1P2_CR3-cs1	2	28;60	18;39	1.5555555555555556;1.5384615384615385	1	CRISPRi_103_RELB	0.0209556	-1.67028	bystander	G1	J	6.54178	1.45068
ACATCAGTCGCCAGCA-1	CWC27_-_64064784.23-P1P2_CR1-cs1;CWC27_+_64064791.23-P1P2_CR3-cs1	2	256;631	183;459	1.3989071038251366;1.3747276688453158	1	CRISPRi_043_CWC27	0.00203195	-2.6867	bystander	G2M	A	-3.94682	10.2487
ACATCAGTCTGGTGTA-1	ATG9A_+_220094211.23-P1P2_CR1-cs1;ATG9A_-_220093869.23-P1P2_CR3-cs1	2	214;67	172;52	1.244186046511628;1.2884615384615385	1	CRISPRi_009_ATG9A	0.00249523	-2.57813	bystander	G1	D	-1.11086	3.82777
ACATGGTAGCCACCTG-1	CHEK2_-_29138399.23-P1P2_CR3-cs1;CHEK2_+_29138256.23-P1P2_CR1-cs1	2	696;686	519;516	1.3410404624277457;1.3294573643410852	1	CRISPRi_033_CHEK2	0.00158042	-2.78901	bystander	S	A	1.402	7.93985
ACATGGTAGGATGTAT-1	TOM1_+_35695890.23-P1P2_CR1-cs1	1	275	206	1.33495	1	CRISPRi_236_TOM1	0.00146977	-2.82119	bystander	G1	D	-0.544304	4.07417
ACATGGTTCCTACAGA-1	VAC14_+_70835011.23-P1P2_CR1-cs1	1	2262	1686	1.34164	1	CRISPRi_239_VAC14	0.0122807	-1.90469	bystander	G1	H	1.15511	1.6015
ACATGGTTCGCAGGCT-1	TOM1_+_35695890.23-P1P2_CR1-cs1	1	346	265	1.30566	1	CRISPRi_236_TOM1	0.00288439	-2.5312	bystander	S	H	-1.76153	5.37808
ACCAGTAAGGCAGGTT-1	EIF2AK3_-_88926935.23-P1P2_CR1-cs1;EIF2AK3_-_88926550.23-P1P2_CR3-cs1	2	267;224	197;167	1.3553299492385786;1.341317365269461	1	CRISPRi_048_EIF2AK3	0.512613	-0.290014	infected	G1	P	11.6771	1.47369
ACCAGTACAAAGAATC-1	PRKCI_-_169940251.23-P1P2_CR3-cs1;PRKCI_-_169940398.23-P1P2_CR1-cs1	2	8559;976	6317;730	1.3549153078993192;1.336986301369863	1	CRISPRi_097_PRKCI	0.000929997	-3.01857	bystander	G2M	A	-0.442309	9.39589
ACCAGTACACAACTGT-1	TRMT1_-_13227169.23-P1P2_CR3-cs1;TRMT1_-_13227186.23-P1P2_CR1-cs1	2	936;686	665;485	1.4075187969924812;1.4144329896907217	1	CRISPRi_136_TRMT1	0.00227719	-2.63419	bystander	S	A	-2.45611	7.03258
ACCAGTACACTAGTAC-1	IFITM1_-_314087.23-P1P2_CR3-cs1;IFITM1_+_314091.23-P1P2_CR1-cs1	2	993;444	728;320	1.364010989010989;1.3875	1	CRISPRi_065_IFITM1	0.00172398	-2.75191	bystander	G2M	G	1.58706	2.07306
ACCAGTACATAGGATA-1	AP3B1_-_77590427.23-P1P2_CR1-cs1;AP3B1_-_77590315.23-P1P2_CR3-cs1	2	117;75	79;53	1.481012658227848;1.4150943396226414	1	CRISPRi_003_AP3B1	0.00250359	-2.59349	bystander	G2M	A	-4.55148	11.9184
ACCAGTAGTAAAGGAG-1	IFITM3_-_320890.23-P1P2_CR3-cs1;IFITM3_+_320534.23-P1P2_CR1-cs1	2	727;1483	525;1104	1.3847619047619049;1.3432971014492754	1	CRISPRi_067_IFITM3	0.000963015	-3.0048	bystander	G2M	E	-6.3433	8.33777
ACCAGTAGTACCAGTT-1	CASP8_-_202125301.23-P1_CR3-cs1;CASP8_-_202125341.23-P1_CR1-cs1	2	508;497	377;371	1.3474801061007957;1.3396226415094339	1	CRISPRi_029_CASP8	0.00388266	-2.40609	unclassified	S	T	-3.74743	4.97499
ACCAGTAGTAGCCTCG-1	SIRT1_+_69644549.23-P1P2_CR3-cs1;SIRT1_-_69644482.23-P1P2_CR1-cs1	2	826;1240	589;939	1.4023769100169778;1.3205537806176784	1	CRISPRi_111_SIRT1	0.00141791	-2.83815	bystander	G2M	C	-2.5757	8.52377
ACCAGTATCTCGAGTA-1	SEC62_-_169684596.23-P1P2_CR3-cs1;SEC62_-_169684666.23-P1P2_CR1-cs1	2	771;1148	581;840	1.3270223752151462;1.3666666666666667	1	CRISPRi_108_SEC62	0.510903	-0.291575	infected	G1	R	12.9237	2.82283
ACCCACTAGAGACGAA-1	STAT2_+_56753865.23-P1P2_CR3-cs1;STAT2_+_56753891.23-P1P2_CR1-cs1	2	2630;314	1920;236	1.3697916666666667;1.3305084745762712	1	CRISPRi_121_STAT2	0.000621842	-3.1886	bystander	G2M	A	-2.71058	12.485
ACCCACTAGATATGGT-1	MFSD12_+_3557541.23-P1P2_CR1-cs1	1	775	581	1.33391	1	CRISPRi_230_MFSD12	0.00172488	-2.7543	bystander	S	A	0.253639	9.23396
ACCCACTAGCTCAACT-1	IRF9_+_24630967.23-P1P2_CR3-cs1;IRF9_-_24630567.23-P1P2_CR1-cs1	2	734;310	520;228	1.4115384615384616;1.3596491228070176	1	CRISPRi_071_IRF9	0.788396	-0.103225	infected	G2M	S	10.7761	9.70218
ACCCACTAGGTAGCTG-1	EXOC8_-_231473564.23-P1P2_CR1-cs1	1	1271	933	1.36227	1	CRISPRi_222_EXOC8	0.00408044	-2.38316	bystander	G2M	G	-3.76885	4.14566
ACCCACTAGTCTCGGC-1	TMPRSS2_-_42879996.23-P1P2_CR3-cs1;FURIN_-_91411855.23-P1_CR1-cs1	2	1747;194	1307;140	1.3366488140780413;1.3857142857142857	1	CRISPRi_174_TMPRSS2_FURIN	0.00154953	-2.79882	bystander	S	A	1.07005	10.6147
ACCCACTCAAGCTGTT-1	ERN1_-_62207499.23-P1P2_CR1-cs1;ERN1_-_62207482.23-P1P2_CR3-cs1	2	1440;1966	1061;1438	1.3572101790763431;1.3671766342141864	1	CRISPRi_055_ERN1	0.00114484	-2.92748	bystander	G2M	A	-5.08123	9.38971
ACCCACTGTACATCCA-1	MPP5_+_67708178.23-P1P2_CR3-cs1;MPP5_+_67708175.23-P1P2_CR1-cs1	2	839;58	623;39	1.346709470304976;1.4871794871794872	1	CRISPRi_084_MPP5	0.00891453	-2.03743	bystander	G1	J	5.22533	2.58007
ACCCACTGTGCGGTAA-1	RTN4_-_55237467.23-ENST00000394609.2_CR3-cs1;RTN4_+_55237415.23-ENST00000394609.2_CR1-cs1	2	208;67	159;52	1.3081761006289307;1.2884615384615385	1	CRISPRi_168_RTN4	0.726055	-0.138989	infected	S	S	12.5585	8.27837
ACCCACTTCAACGGGA-1	non-targeting_03758_CR3-cs1;non-targeting_00493_CR1-cs1	2	2043;1283	1512;981	1.3511904761904763;1.3078491335372069	1	CRISPRi_201_non_targeting_pair_08	0.00122181	-2.90143	bystander	S	B	-4.41524	7.6187
ACCCACTTCACCAGGC-1	TOM1_-_35695895.23-P1P2_CR1-cs1	1	529	382	1.38482	1	CRISPRi_237_TOM1	0.00187836	-2.71466	bystander	S	A	1.97272	11.2728
ACCCACTTCCTAGGGC-1	RTN4_-_55237467.23-ENST00000394609.2_CR3-cs1;RTN4_+_55237415.23-ENST00000394609.2_CR1-cs1	2	2450;380	1813;283	1.3513513513513513;1.342756183745583	1	CRISPRi_168_RTN4	0.00204884	-2.67693	bystander	S	F	1.59489	0.168073
ACCCACTTCGGCGCTA-1	RELA_-_65430382.23-P1P2_CR1-cs1;RELA_-_65430379.23-P1P2_CR3-cs1	2	72;1103	55;797	1.309090909090909;1.3839397741530741	1	CRISPRi_102_RELA	0.00204397	-2.67797	bystander	S	F	2.49916	2.17097
ACCCACTTCTATCCTA-1	NDFIP2_+_80055465.23-P1P2_CR3-cs1;NDFIP2_+_80055406.23-P1P2_CR1-cs1	2	1223;1023	919;746	1.3307943416757344;1.371313672922252	1	CRISPRi_087_NDFIP2	0.00194879	-2.69836	bystander	G2M	E	-6.10532	3.42393
ACCGTAAAGACCGGAT-1	EMC2_+_109455869.23-P1P2_CR3-cs1;EMC4_-_34517276.23-P1P2_CR1-cs1	2	246;199	195;146	1.2615384615384615;1.3630136986301369	1	CRISPRi_183_EMC2_EMC4	0.00113486	-2.93317	bystander	G1	H	-2.89229	-0.307431
ACCGTAAAGCAGCGTA-1	TYK2_+_10491184.23-P1P2_CR3-cs1;TYK2_-_10491130.23-P1P2_CR1-cs1	2	3272;1037	2392;759	1.3678929765886287;1.3662714097496707	1	CRISPRi_138_TYK2	0.000436443	-3.33889	bystander	G2M	A	-2.28589	12.2276
ACCGTAAAGCGATATA-1	DPP4_-_162930550.23-P1P2_CR3-cs1;DPP4_+_162930574.23-P1P2_CR1-cs1	2	4695;1011	3372;762	1.3923487544483986;1.3267716535433072	1	CRISPRi_161_DPP4	0.0016341	-2.77778	bystander	G2M	A	-2.11349	11.5214
ACCGTAACAAACCTAC-1	CASP8_-_202125301.23-P1_CR3-cs1;CASP8_-_202125341.23-P1_CR1-cs1	2	503;385	389;278	1.2930591259640103;1.3848920863309353	1	CRISPRi_029_CASP8	0.00119587	-2.91105	bystander	G2M	A	-5.24068	10.0182
ACCGTAAGTTACAGAA-1	ATG14_+_55878313.23-P1P2_CR3-cs1;ATG14_-_55878158.23-P1P2_CR1-cs1	2	701;455	507;340	1.3826429980276134;1.338235294117647	1	CRISPRi_008_ATG14	0.000477992	-3.30211	bystander	G2M	B	-2.50083	7.70038
ACCGTAATCTGCCAGG-1	CNBP_+_128902721.23-P1P2_CR1-cs1	1	402	275	1.46182	1	CRISPRi_219_CNBP	0.729463	-0.136965	infected	G2M	S	13.361	7.81156
ACCTTTACAAGTAATG-1	IRF9_+_24630967.23-P1P2_CR3-cs1;IRF9_-_24630567.23-P1P2_CR1-cs1	2	633;239	472;169	1.3411016949152543;1.4142011834319526	1	CRISPRi_071_IRF9	0.00090549	-2.99201	bystander	G1	C	3.53025	7.83066
ACCTTTACAGGTTTCA-1	non-targeting_02465_CR3-cs1;non-targeting_01624_CR1-cs1	2	6706;181	4947;134	1.355569031736406;1.3507462686567164	1	CRISPRi_195_non_targeting_pair_02	0.496169	-0.304338	infected	G1	Q	7.19865	3.42477
ACCTTTACATCGATGT-1	EIF3F_-_8009270.23-P1P2_CR3-cs1;EIF3F_+_8009255.23-P1P2_CR1-cs1	2	397;1106	300;789	1.3233333333333333;1.4017743979721167	1	CRISPRi_049_EIF3F	0.00189765	-2.70845	bystander	G1	F	-0.304226	0.517454
ACCTTTAGTAAGTGTA-1	ATG14_+_55878313.23-P1P2_CR3-cs1;ATG14_-_55878158.23-P1P2_CR1-cs1	2	977;675	737;491	1.3256445047489824;1.374745417515275	1	CRISPRi_008_ATG14	0.0205736	-1.674	bystander	G2M	J	6.31973	1.61942
ACCTTTAGTTTCGCTC-1	FYCO1_-_46037275.23-P1P2_CR1-cs1	1	623	465	1.33978	1	CRISPRi_224_FYCO1	0.00138814	-2.8438	bystander	G2M	B	-5.23901	4.97704
ACCTTTATCAATACCG-1	EIF3F_-_8009270.23-P1P2_CR3-cs1;EIF3F_+_8009255.23-P1P2_CR1-cs1	2	540;981	400;725	1.35;1.3531034482758622	1	CRISPRi_049_EIF3F	0.00197025	-2.69478	bystander	G1	A	0.866966	4.96737
ACCTTTATCATGCAAC-1	TICAM1_-_4831517.23-P1P2_CR3-cs1;TICAM1_+_4831695.23-P1P2_CR1-cs1	2	143;85	116;67	1.2327586206896552;1.2686567164179106	1	CRISPRi_128_TICAM1	0.00261032	-2.56316	bystander	G2M	A	-1.96776	9.54457
ACGAGCCAGGCGCTCT-1	C19orf66_+_10197572.23-P1P2_CR1-cs1	1	109	79	1.37975	1	CRISPRi_217_C19orf66	0.549789	-0.259736	infected	G1	S	9.5547	7.66123
ACGAGCCAGTACATGA-1	RIPK1_-_3068799.23-P1_CR3-cs1;RIPK1_+_3068801.23-P1_CR1-cs1	2	813;735	587;545	1.385008517887564;1.348623853211009	1	CRISPRi_104_RIPK1	0.0252449	-1.59156	bystander	G1	L	8.25094	-0.742332
ACGAGCCCATACTCTT-1	TYRO3_+_41851449.23-P1P2_CR3-cs1;TYRO3_-_41851466.23-P1P2_CR1-cs1	2	534;446	392;335	1.3622448979591837;1.3313432835820895	1	CRISPRi_139_TYRO3	0.00306239	-2.50666	bystander	S	A	1.98549	8.61013
ACGAGCCGTACAAGTA-1	CCZ1B_+_6865923.23-ENST00000316731.8_CR1-cs1;CCZ1B_+_6865985.23-ENST00000316731.8_CR3-cs1	2	30;58	19;41	1.5789473684210527;1.4146341463414633	1	CRISPRi_158_CCZ1B	0.00520988	-2.271	bystander	S	J	5.17553	3.68078
ACGAGCCGTACCAGTT-1	NDFIP2_+_80055465.23-P1P2_CR3-cs1;NDFIP2_+_80055406.23-P1P2_CR1-cs1	2	3065;2107	2287;1564	1.340183646698732;1.3471867007672633	1	CRISPRi_087_NDFIP2	0.0013915	-2.84394	bystander	S	B	-1.50239	7.35415
ACGAGCCTCACTTCAT-1	CASP3_+_185570557.23-P1P2_CR1-cs1;CASP3_+_185570612.23-P1P2_CR3-cs1	2	1046;919	784;697	1.3341836734693877;1.3185078909612626	1	CRISPRi_027_CASP3	0.690374	-0.160811	infected	G1	S	13.9521	8.04297
ACGAGCCTCAGTTGAC-1	ZCRB1_-_42719876.23-P1P2_CR1-cs1;ZCRB1_+_42719871.23-P1P2_CR3-cs1	2	285;1109	212;832	1.3443396226415094;1.3329326923076923	1	CRISPRi_151_ZCRB1	0.491269	-0.308619	infected	G1	R	10.0301	4.68475
ACGAGCCTCCGAACGC-1	BCL2_+_60987184.23-P1P2_CR3-cs1;BCL2_+_60987148.23-P1P2_CR1-cs1	2	307;413	222;304	1.382882882882883;1.3585526315789473	1	CRISPRi_018_BCL2	0.683004	-0.16555	infected	S	S	10.8873	6.32136
ACGAGGAGTCTTCAAG-1	SPNS1_+_28986129.23-P1P2_CR3-cs1;SPNS1_-_28986147.23-P1P2_CR1-cs1	2	1444;196	1065;139	1.3558685446009389;1.410071942446043	1	CRISPRi_116_SPNS1	0.00184702	-2.72612	bystander	S	A	-1.03903	9.47405
ACGAGGAGTGCAGTAG-1	ISG15_+_948906.23-P1P2_CR1-cs1;ISG15_-_948888.23-P1P2_CR3-cs1	2	2128;2775	1559;1989	1.3649775497113534;1.3951734539969833	1	CRISPRi_072_ISG15	0.00158151	-2.78456	bystander	S	J	4.86084	3.31403
ACGAGGATCGTTGACA-1	CTSB_+_11725568.23-P1P2_CR1-cs1;CTSL_-_90341061.23-P1_CR3-cs1	2	692;724	522;513	1.3256704980842913;1.4113060428849902	1	CRISPRi_175_CTSL_CTSB	0.00828801	-2.0683	bystander	G2M	C	-3.83048	3.86908
ACGAGGATCTTACCTA-1	IFNAR2_+_34602250.23-P1P2_CR3-cs1;IFNAR2_+_34602240.23-P1P2_CR1-cs1	2	1015;104	704;73	1.4417613636363635;1.4246575342465753	1	CRISPRi_069_IFNAR2	0.591079	-0.228274	infected	G1	S	11.5932	7.03631
ACGATACAGACTAGAT-1	TOM1_-_35695895.23-P1P2_CR1-cs1	1	531	386	1.37565	1	CRISPRi_237_TOM1	0.00292549	-2.52687	bystander	S	A	1.04739	7.83304
ACGATACAGTCCAGGA-1	CYB5B_-_69458573.23-P1P2_CR3-cs1;CYB5B_-_69458630.23-P1P2_CR1-cs1	2	3029;826	2248;624	1.3474199288256228;1.3237179487179487	1	CRISPRi_159_CYB5B	0.0007868	-3.09191	bystander	S	A	1.03076	11.3709
ACGATACCAAAGGCGT-1	STAT2_+_56753865.23-P1P2_CR3-cs1;STAT2_+_56753891.23-P1P2_CR1-cs1	2	1801;212	1306;153	1.3790199081163859;1.3856209150326797	1	CRISPRi_121_STAT2	0.78532	-0.104944	infected	G1	S	13.6106	6.16857
ACGATACCAAAGTCAA-1	CASP3_+_185570557.23-P1P2_CR1-cs1;CASP3_+_185570612.23-P1P2_CR3-cs1	2	786;1125	582;840	1.3505154639175259;1.3392857142857142	1	CRISPRi_027_CASP3	0.00719182	-2.13648	bystander	S	F	2.88592	0.740018
ACGATACCAAGAAAGG-1	IFIH1_-_163175124.23-P1P2_CR1-cs1;IFIH1_-_163175149.23-P1P2_CR3-cs1	2	15;963	13;714	1.1538461538461537;1.3487394957983194	1	CRISPRi_064_IFIH1	0.0227334	-1.64083	unclassified	G1	T	3.83765	0.061288
ACGATACCATCCGGGT-1	CNBP_+_128902721.23-P1P2_CR1-cs1	1	1352	1049	1.28885	1	CRISPRi_219_CNBP	0.000732804	-3.1203	bystander	G2M	B	-3.75773	9.13362
ACGATACGTAAGTTCC-1	CCZ1B_+_6865923.23-ENST00000316731.8_CR1-cs1;CCZ1B_+_6865985.23-ENST00000316731.8_CR3-cs1	2	1945;1099	1401;776	1.3882940756602427;1.416237113402062	1	CRISPRi_158_CCZ1B	0.00213192	-2.66247	bystander	G2M	B	-4.29788	3.70873
ACGATACGTACAGACG-1	MFSD12_+_3557541.23-P1P2_CR1-cs1	1	1310	918	1.42702	1	CRISPRi_230_MFSD12	0.0166205	-1.77152	bystander	G2M	L	6.24615	-1.22957
ACGATACGTTACGACT-1	non-targeting_01726_CR1-cs1;non-targeting_00186_CR3-cs1	2	250;32	186;19	1.3440860215053763;1.6842105263157894	1	CRISPRi_197_non_targeting_pair_04	0.226608	-0.643643	unclassified	G1	T	11.5088	1.0443
ACGATACTCCTCATTA-1	B3GALT6_-_1167684.23-P1P2_CR3-cs1;B3GALT6_+_1167824.23-P1P2_CR1-cs1	2	1614;272	1175;196	1.3736170212765957;1.3877551020408163	1	CRISPRi_014_B3GALT6	0.00614439	-2.19824	bystander	G1	K	9.20988	0.748537
ACGATACTCTAACTTC-1	MFSD12_+_3557566.23-P1P2_CR1-cs1	1	944	686	1.37609	1	CRISPRi_231_MFSD12	0.00178698	-2.73792	bystander	S	A	-0.699881	9.03201
ACGATACTCTGGGCCA-1	IRF3_+_50168857.23-P1P2_CR1-cs1;IRF9_+_24630967.23-P1P2_CR3-cs1	2	122;1447	93;1067	1.3118279569892473;1.3561387066541706	1	CRISPRi_182_IRF9_IRF3	0.0867064	-1.06147	infected	S	O	4.91846	0.393357
ACGATGTAGACTGGGT-1	ACE2_-_15619013.23-P1P2_CR3-cs1;TMPRSS2_-_42879996.23-P1P2_CR1-cs1	2	1796;622	1312;452	1.3689024390243902;1.3761061946902655	1	CRISPRi_172_ACE2_TMPRSS2	0.00160461	-2.78206	bystander	S	B	-2.93833	7.01151
ACGATGTAGCCATCGC-1	IRF3_+_50168821.23-P1P2_CR1-cs1;IRF3_+_50168857.23-P1P2_CR3-cs1	2	1067;603	782;442	1.3644501278772379;1.3642533936651584	1	CRISPRi_070_IRF3	0.00486239	-2.30885	unclassified	G2M	T	-2.9198	6.38931
ACGATGTAGGTTCCTA-1	C19orf66_-_10197533.23-P1P2_CR1-cs1	1	106	85	1.24706	1	CRISPRi_216_C19orf66	0.00378517	-2.41383	bystander	G1	D	-2.90042	4.57434
ACGATGTAGTATTGGA-1	MOV10_+_113217537.23-P1P2_CR1-cs1;MOV10_-_113217341.23-P1P2_CR3-cs1	2	100;637	72;464	1.3888888888888888;1.3728448275862069	1	CRISPRi_083_MOV10	0.00126746	-2.88793	bystander	S	A	2.4802	10.6042
ACGATGTCAAGCGAGT-1	TOM1_-_35695895.23-P1P2_CR1-cs1	1	581	424	1.37028	1	CRISPRi_237_TOM1	0.00185135	-2.72207	bystander	S	A	1.53723	12.7203
ACGATGTGTATAAACG-1	TMPRSS2_-_42879996.23-P1P2_CR3-cs1;FURIN_-_91411855.23-P1_CR1-cs1	2	964;56	714;39	1.350140056022409;1.435897435897436	1	CRISPRi_174_TMPRSS2_FURIN	0.00160467	-2.78603	bystander	S	G	1.23232	5.46423
ACGATGTGTCGCATCG-1	TBCB_-_36606424.23-P1P2_CR1-cs1;TBCB_-_36606452.23-P1P2_CR3-cs1	2	143;249	106;171	1.349056603773585;1.456140350877193	1	CRISPRi_123_TBCB	0.786728	-0.104154	infected	G1	S	11.1128	8.44783
ACGATGTTCACCAGGC-1	non-targeting_02465_CR3-cs1;non-targeting_01624_CR1-cs1	2	4098;327	3030;233	1.3524752475247526;1.4034334763948497	1	CRISPRi_195_non_targeting_pair_02	0.000501313	-3.28287	bystander	G1	A	1.88522	8.06692
ACGATGTTCGTAGGAG-1	C19orf66_+_10197572.23-P1P2_CR1-cs1	1	167	129	1.29457	1	CRISPRi_217_C19orf66	0.00314125	-2.49586	bystander	S	A	2.81767	8.92094
ACGATGTTCTGCAGTA-1	CNBP_+_128902721.23-P1P2_CR1-cs1	1	1122	806	1.39206	1	CRISPRi_219_CNBP	0.000940762	-3.01274	bystander	G2M	A	-4.74055	11.0344
ACGCAGCAGAAGATTC-1	CNBP_+_128902721.23-P1P2_CR1-cs1	1	1292	956	1.35146	1	CRISPRi_219_CNBP	0.195635	-0.708494	infected	S	N	2.39506	7.13201
ACGCAGCAGAGCCTAG-1	TOM1_-_35695895.23-P1P2_CR1-cs1	1	862	625	1.3792	1	CRISPRi_237_TOM1	0.00211864	-2.6669	bystander	G2M	B	-5.16714	4.63347
ACGCAGCAGCCCAATT-1	G3BP1_+_151151548.23-P1P2_CR3-cs1;G3BP1_+_151151589.23-P1P2_CR1-cs1	2	4049;904	2916;638	1.3885459533607682;1.4169278996865204	1	CRISPRi_059_G3BP1	0.00189189	-2.71435	bystander	S	A	2.98856	10.1557
ACGCAGCCAATCTACG-1	TMPRSS2_-_42879996.23-P1P2_CR3-cs1;FURIN_-_91411855.23-P1_CR1-cs1	2	361;42	274;32	1.3175182481751824;1.3125	1	CRISPRi_174_TMPRSS2_FURIN	0.00222321	-2.63881	bystander	G2M	D	-2.07416	4.40881
ACGCAGCCATTCCTGC-1	LY6E_-_144100014.23-P1P2_CR3-cs1;LY6E_-_144099976.23-P1P2_CR1-cs1	2	710;335	516;259	1.375968992248062;1.2934362934362935	1	CRISPRi_076_LY6E	0.00191377	-2.70623	bystander	G2M	B	-6.22727	5.21563
ACGCAGCGTATCACCA-1	non-targeting_02465_CR3-cs1;non-targeting_01624_CR1-cs1	2	2092;210	1538;158	1.3602080624187256;1.3291139240506329	1	CRISPRi_195_non_targeting_pair_02	0.0015	-2.81203	bystander	G2M	B	-1.94449	9.04716
ACGCAGCGTGCAGACA-1	non-targeting_03415_CR1-cs1;non-targeting_00612_CR3-cs1	2	1907;1594	1405;1139	1.3572953736654805;1.3994732221246708	1	CRISPRi_200_non_targeting_pair_07	0.67389	-0.171374	infected	G1	S	10.0967	6.8872
ACGCAGCTCGAGAGCA-1	MBTPS2_-_21857794.23-P1P2_CR1-cs1	1	856	640	1.3375	1	CRISPRi_228_MBTPS2	0.00265299	-2.57142	unclassified	G2M	T	-4.04568	6.57993
ACGCCAGAGATCCCGC-1	CWC27_-_64064784.23-P1P2_CR1-cs1;CWC27_+_64064791.23-P1P2_CR3-cs1	2	408;1006	300;741	1.36;1.3576248313090418	1	CRISPRi_043_CWC27	0.00221437	-2.64455	bystander	G2M	B	-3.42071	6.54109
ACGCCAGAGCGTTCCG-1	GPR89A_-_145826754.23-ENST00000313835.9_CR3-cs1;GPR89B_+_147400602.23-P1P2_CR1-cs1	2	2375;584	1706;447	1.3921453692848769;1.3064876957494407	1	CRISPRi_193_GPR89A_GPR89B	0.00105573	-2.95874	bystander	S	A	2.92365	10.4151
ACGCCAGAGGGAGTAA-1	RTN4_-_55237467.23-ENST00000394609.2_CR3-cs1;RTN4_+_55237415.23-ENST00000394609.2_CR1-cs1	2	3098;394	2279;306	1.3593681439227732;1.2875816993464053	1	CRISPRi_168_RTN4	0.0021576	-2.65671	bystander	G2M	D	-2.03933	5.78028
ACGCCAGAGGGTCTCC-1	AP3B1_-_77590427.23-P1P2_CR1-cs1;AP3B1_-_77590315.23-P1P2_CR3-cs1	2	143;67	107;48	1.3364485981308412;1.3958333333333333	1	CRISPRi_003_AP3B1	0.00162157	-2.77785	bystander	G2M	B	-3.01412	5.36391
ACGCCAGAGTGCCAGA-1	BRD4_-_15391173.23-ENST00000263377.2_ENST00000371835.4_CR3-cs1;BRD4_-_15391126.23-ENST00000263377.2_ENST00000371835.4_CR1-cs1	2	3002;1995	2201;1451	1.363925488414357;1.3749138525155065	1	CRISPRi_023_BRD4	0.000874891	-3.04334	bystander	G2M	E	-7.54706	5.13488
ACGCCAGCAAAGCGGT-1	non-targeting_00977_CR3-cs1;non-targeting_01748_CR1-cs1	2	145;133	110;98	1.3181818181818181;1.3571428571428572	1	CRISPRi_213_non_targeting_pair_20	0.00180896	-2.73325	bystander	G1	D	0.231031	5.47362
ACGCCAGCACACCGCA-1	CASP8_-_202125301.23-P1_CR3-cs1;CASP8_-_202125341.23-P1_CR1-cs1	2	717;753	516;558	1.3895348837209303;1.3494623655913978	1	CRISPRi_029_CASP8	0.00131569	-2.86863	bystander	G1	D	-1.65212	3.46251
ACGCCAGCACGCCAGT-1	CHD7_-_61591641.23-P1P2_CR3-cs1;CHD7_-_61591622.23-P1P2_CR1-cs1	2	3016;635	2222;469	1.3573357335733574;1.3539445628997868	1	CRISPRi_032_CHD7	0.000714241	-3.13358	bystander	S	A	0.208479	8.3734
ACGCCAGCATCTCGCT-1	MARK3_-_103851740.23-P1_CR3-cs1;MARK3_-_103851762.23-P1_CR1-cs1	2	1216;56	876;40	1.3881278538812785;1.4	1	CRISPRi_079_MARK3	0.00241192	-2.60922	bystander	S	G	1.79873	3.89022
ACGCCAGGTACCATCA-1	C19orf66_-_10197533.23-P1P2_CR1-cs1	1	69	55	1.25455	1	CRISPRi_216_C19orf66	0.0045425	-2.33253	bystander	G2M	A	2.39944	6.52133
ACGCCAGGTATCACCA-1	TICAM1_-_4831517.23-P1P2_CR3-cs1;TICAM1_+_4831695.23-P1P2_CR1-cs1	2	1193;497	885;387	1.3480225988700565;1.2842377260981912	1	CRISPRi_128_TICAM1	0.00320085	-2.48581	bystander	G2M	C	-1.01048	5.00086
ACGCCAGGTCGATTGT-1	RELB_-_45505169.23-P1P2_CR1-cs1;RELB_+_45504764.23-P1P2_CR3-cs1	2	754;1711	574;1275	1.3135888501742161;1.3419607843137256	1	CRISPRi_103_RELB	0.00239011	-2.61114	bystander	S	G	2.77389	5.60473
ACGCCAGTCAAACAAG-1	NDFIP2_+_80055465.23-P1P2_CR3-cs1;NDFIP2_+_80055406.23-P1P2_CR1-cs1	2	1247;807	928;591	1.34375;1.365482233502538	1	CRISPRi_087_NDFIP2	0.00092257	-3.01978	bystander	G2M	A	-1.36664	12.8521
ACGCCAGTCACCGTAA-1	IRF9_+_24630967.23-P1P2_CR3-cs1;IRF9_-_24630567.23-P1P2_CR1-cs1	2	1554;1168	1105;832	1.4063348416289594;1.4038461538461537	1	CRISPRi_071_IRF9	0.00190347	-2.71026	bystander	S	A	1.16368	11.7393
ACGCCGAAGACTACAA-1	CNBP_+_128902721.23-P1P2_CR1-cs1	1	545	397	1.3728	1	CRISPRi_219_CNBP	0.000900553	-3.03327	bystander	G1	B	-3.63565	6.27838
ACGCCGAAGTGGCACA-1	IRF9_+_24630967.23-P1P2_CR3-cs1;IRF9_-_24630567.23-P1P2_CR1-cs1	2	2011;1651	1451;1215	1.3859407305306686;1.3588477366255145	1	CRISPRi_071_IRF9	0.694533	-0.158285	infected	G2M	S	9.39691	7.58553
ACGCCGAAGTTGTAGA-1	IFITM1_-_314087.23-P1P2_CR3-cs1;IFITM1_+_314091.23-P1P2_CR1-cs1	2	269;84	200;57	1.345;1.4736842105263157	1	CRISPRi_065_IFITM1	0.00208991	-2.67035	bystander	G2M	F	1.09949	1.31134
ACGCCGACAACTGGCC-1	FYCO1_-_46037113.23-P1P2_CR1-cs1	1	221	165	1.33939	1	CRISPRi_225_FYCO1	0.00307526	-2.50459	bystander	S	D	1.31167	7.33493
ACGCCGACAAGTTAAG-1	C19orf66_+_10197572.23-P1P2_CR1-cs1	1	272	208	1.30769	1	CRISPRi_217_C19orf66	0.00163943	-2.77197	bystander	G2M	A	0.035209	9.43163
ACGCCGAGTCCATCCT-1	CNBP_+_128902721.23-P1P2_CR1-cs1	1	426	340	1.25294	1	CRISPRi_219_CNBP	0.666474	-0.176154	infected	G2M	R	12.6685	5.42911
ACGCCGAGTCGATTGT-1	SCAP_-_47517316.23-P1P2_CR1-cs1	1	1584	1275	1.24235	1	CRISPRi_232_SCAP	0.00343122	-2.45201	bystander	G1	D	0.150023	4.00199
ACGCCGAGTGCCTGGT-1	COG6_-_40229866.23-P1P2_CR3-cs1;COG5_+_107204337.23-P1P2_CR1-cs1	2	6075;1352	4346;1015	1.397837091578463;1.3320197044334976	1	CRISPRi_189_COG6_COG5	0.00528659	-2.2656	bystander	G2M	C	2.8466	1.23705
ACGCCGAGTGGTCTCG-1	BID_-_18257161.23-P1P2_CR1-cs1;BID_+_18257195.23-P1P2_CR3-cs1	2	168;267	124;191	1.3548387096774193;1.3979057591623036	1	CRISPRi_021_BID	0.001399	-2.84161	bystander	G2M	E	-4.42426	2.65274
ACGCCGAGTTACCGAT-1	EIF4E2_-_233415783.23-P1P2_CR1-cs1;EIF4E2_-_233415423.23-P1P2_CR3-cs1	2	23;527	20;389	1.15;1.3547557840616966	1	CRISPRi_051_EIF4E2	0.00244557	-2.59787	bystander	G2M	D	-3.112	6.36138
ACGGAGAAGAATGTGT-1	SMOC1_-_70346325.23-P1P2_CR3-cs1;SMOC1_+_70346211.23-P1P2_CR1-cs1	2	4922;3143	3531;2333	1.393939393939394;1.3471924560651523	1	CRISPRi_115_SMOC1	0.000662111	-3.16384	bystander	G1	H	-1.95355	4.14208
ACGGAGAAGATGGGTC-1	DDX1_-_15732017.23-P1P2_CR3-cs1;DDX1_-_15732021.23-P1P2_CR1-cs1	2	3523;40	2615;27	1.347227533460803;1.4814814814814814	1	CRISPRi_044_DDX1	0.00121819	-2.90475	bystander	G2M	B	-5.58491	8.52423
ACGGAGAAGCGTGTCC-1	LARP1_-_154092432.23-ENST00000336314.4_CR3-cs1;LARP1_-_154092586.23-ENST00000336314.4_CR1-cs1	2	2848;190	2054;134	1.3865628042843232;1.4179104477611941	1	CRISPRi_075_LARP1	0.00057244	-3.22298	bystander	S	A	2.8191	8.44298
ACGGAGAAGTCGTTTG-1	IRF3_+_50168821.23-P1P2_CR1-cs1;IRF3_+_50168857.23-P1P2_CR3-cs1	2	683;218	497;149	1.3742454728370221;1.4630872483221478	1	CRISPRi_070_IRF3	0.0010241	-2.97543	bystander	G2M	A	-3.65988	11.0042
ACGGAGAAGTGCCAGA-1	MBTPS2_-_21857794.23-P1P2_CR1-cs1	1	522	379	1.37731	1	CRISPRi_228_MBTPS2	0.00170737	-2.75473	bystander	G2M	E	-1.28276	1.62463
ACGGAGACAACGATGG-1	MBTPS2_-_21857794.23-P1P2_CR1-cs1	1	471	353	1.33428	1	CRISPRi_228_MBTPS2	0.61141	-0.213615	infected	S	S	11.2227	5.39456
ACGGAGACAAGGGTCA-1	non-targeting_02155_CR3-cs1;non-targeting_00500_CR1-cs1	2	2494;430	1820;319	1.3703296703296703;1.347962382445141	1	CRISPRi_203_non_targeting_pair_10	0.00166421	-2.77069	bystander	G1	A	1.01753	8.54614
ACGGAGACAATGGACG-1	TMEM106B_+_12250968.23-P1P2_CR1-cs1	1	725	528	1.37311	1	CRISPRi_235_TMEM106B	0.00120308	-2.90749	bystander	G2M	B	-6.74558	7.84997
ACGGAGACACAGAGGT-1	EXOC8_-_231473581.23-P1P2_CR1-cs1	1	226	162	1.39506	1	CRISPRi_223_EXOC8	0.000838704	-3.06512	bystander	G2M	A	-2.88505	11.1012
ACGGAGACACAGTCGC-1	CTSL_+_90341065.23-P1_CR1-cs1;CTSL_-_90341061.23-P1_CR3-cs1	2	643;1319	464;963	1.3857758620689655;1.3696780893042575	1	CRISPRi_041_CTSL	0.000521521	-3.25471	bystander	G2M	F	1.39457	1.45046
ACGGAGAGTCGAGTTT-1	TMEM106B_+_12250968.23-P1P2_CR1-cs1	1	542	384	1.41146	1	CRISPRi_235_TMEM106B	0.00424219	-2.3595	bystander	S	C	1.62286	4.90579
ACGGAGAGTCTAACGT-1	EXOC2_+_693074.23-P1P2_CR1-cs1	1	150	118	1.27119	1	CRISPRi_220_EXOC2	0.00316875	-2.48916	bystander	G1	D	0.931857	4.72267
ACGGAGATCTAGCACA-1	BRD2_+_32940409.23-P1_CR1-cs1;BRD2_+_32940426.23-P1_CR3-cs1	2	902;524	663;379	1.3604826546003017;1.3825857519788918	1	CRISPRi_022_BRD2	0.00233785	-2.62021	bystander	S	F	2.48155	0.711845
ACGGCCAAGCGAGAAA-1	ACE2_-_15619013.23-P1P2_CR3-cs1;FURIN_-_91411855.23-P1_CR1-cs1	2	2516;194	1841;153	1.3666485605649104;1.2679738562091503	1	CRISPRi_173_ACE2_FURIN	0.00426868	-2.36654	unclassified	G1	T	-0.416726	3.8468
ACGGCCAAGGTGCACA-1	BID_-_18257161.23-P1P2_CR1-cs1;BID_+_18257195.23-P1P2_CR3-cs1	2	236;372	167;271	1.4131736526946108;1.3726937269372694	1	CRISPRi_021_BID	0.00129732	-2.87721	bystander	G2M	A	-2.67988	10.6276
ACGGCCAAGTGAACAT-1	IFNAR1_-_34697352.23-P1P2_CR3-cs1;IFNAR2_+_34602250.23-P1P2_CR1-cs1	2	64;830	47;587	1.3617021276595744;1.41396933560477	1	CRISPRi_180_IFNAR1_IFNAR2	0.000712383	-3.12882	bystander	G2M	A	-0.524252	11.1627
ACGGCCACACCAACCG-1	TYRO3_+_41851449.23-P1P2_CR3-cs1;TYRO3_-_41851466.23-P1P2_CR1-cs1	2	570;263	431;197	1.322505800464037;1.3350253807106598	1	CRISPRi_139_TYRO3	0.757354	-0.120683	infected	G2M	S	12.1923	7.94764
ACGGCCACATCAGTCA-1	TMPRSS2_-_42879996.23-P1P2_CR3-cs1;CTSL_+_90341065.23-P1_CR1-cs1	2	2098;463	1543;334	1.3596889176928062;1.3862275449101797	1	CRISPRi_192_TMPRSS2_CTSL	0.00100379	-2.98647	bystander	G2M	A	1.35878	7.95252
ACGGCCATCGTTGACA-1	non-targeting_02865_CR1-cs1;non-targeting_00771_CR3-cs1	2	1499;472	1133;348	1.323036187113857;1.3563218390804597	1	CRISPRi_215_non_targeting_pair_22	0.00686719	-2.15468	bystander	G1	H	-0.122224	2.32504
ACGGCCATCTACCTGC-1	ATF4_-_39916548.23-P1P2_CR3-cs1;ATF4_-_39917038.23-P1P2_CR1-cs1	2	1150;1114	841;789	1.3674197384066586;1.41191381495564	1	CRISPRi_006_ATF4	0.00159532	-2.78293	bystander	S	A	0.084911	8.34501
ACGGGCTAGGCACATG-1	TMEM106B_+_12250968.23-P1P2_CR1-cs1	1	647	470	1.3766	1	CRISPRi_235_TMEM106B	0.00197472	-2.69668	bystander	G1	F	2.11228	2.02567
ACGGGCTAGGCCGAAT-1	TRMT1_-_13227169.23-P1P2_CR3-cs1;TRMT1_-_13227186.23-P1P2_CR1-cs1	2	967;721	717;520	1.3486750348675034;1.3865384615384615	1	CRISPRi_136_TRMT1	0.00105387	-2.96464	bystander	G2M	A	-4.19603	11.9188
ACGGGCTTCGCGGATC-1	G3BP2_+_76598272.23-P1P2_CR1-cs1;G3BP2_+_76598520.23-P1P2_CR3-cs1	2	576;799	437;588	1.3180778032036613;1.3588435374149659	1	CRISPRi_060_G3BP2	0.00217241	-2.65332	bystander	S	A	0.610769	8.02977
ACGGGTCAGCCTCGTG-1	XBP1_+_29196499.23-P1P2_CR1-cs1;XBP1_+_29196516.23-P1P2_CR3-cs1	2	225;491	166;367	1.355421686746988;1.337874659400545	1	CRISPRi_149_XBP1	0.00162236	-2.77609	bystander	S	A	1.82317	9.02024
ACGGGTCCAAGTACCT-1	SMAD3_+_67358180.23-P1P2_CR3-cs1;SMAD3_+_67358262.23-P1P2_CR1-cs1	2	1834;851	1359;639	1.3495217071376011;1.3317683881064162	1	CRISPRi_114_SMAD3	0.00565726	-2.24334	unclassified	S	T	1.54919	8.04882
ACGGGTCCACAGACAG-1	IFNAR2_+_34602250.23-P1P2_CR3-cs1;IFNAR2_+_34602240.23-P1P2_CR1-cs1	2	1229;42	888;34	1.384009009009009;1.2352941176470589	1	CRISPRi_069_IFNAR2	0.0445729	-1.35019	unclassified	G2M	T	2.17014	8.51668
ACGGGTCGTAGCCTCG-1	LDLR_-_11200228.23-P1P2_CR1-cs1	1	1549	1145	1.35284	1	CRISPRi_226_LDLR	0.00152966	-2.80608	bystander	G2M	A	-3.4514	11.9877
ACGGGTCGTGTAAGTA-1	ADCK4_+_41222752.23-P1P2_CR3-cs1;ADCK4_-_41222769.23-P1P2_CR1-cs1	2	786;52	597;46	1.3165829145728642;1.1304347826086956	1	CRISPRi_002_COQ8B	0.0177176	-1.73923	bystander	S	K	6.56828	3.60998
ACGGGTCGTTAGTGGG-1	RNF41_-_56615654.23-P1P2_CR3-cs1;RNF41_+_56615615.23-P1P2_CR1-cs1	2	406;159	283;124	1.4346289752650176;1.282258064516129	1	CRISPRi_105_RNF41	0.00183701	-2.72676	bystander	G2M	A	1.63604	8.33771
ACGGGTCTCATTGCGA-1	EIF3F_-_8009270.23-P1P2_CR3-cs1;EIF3F_+_8009255.23-P1P2_CR1-cs1	2	250;604	186;456	1.3440860215053763;1.3245614035087718	1	CRISPRi_049_EIF3F	0.0010526	-2.96516	bystander	G2M	G	0.365738	5.55244
ACGGGTCTCGGCGGTT-1	C19orf66_-_10197533.23-P1P2_CR1-cs1	1	21	15	1.4	1	CRISPRi_216_C19orf66	0.00116758	-2.92014	bystander	G2M	C	-2.27222	8.57961
ACGGGTCTCGGTTAAC-1	LDLR_+_11200273.23-P1P2_CR1-cs1	1	30	24	1.25	1	CRISPRi_227_LDLR	0.00150195	-2.81264	bystander	S	A	-1.47224	7.98965
ACGTCAAAGCCCAGCT-1	GPR89A_-_145826754.23-ENST00000313835.9_CR3-cs1;GPR89B_+_147400602.23-P1P2_CR1-cs1	2	1661;376	1193;273	1.3922883487007545;1.3772893772893773	1	CRISPRi_193_GPR89A_GPR89B	0.00120872	-2.90245	bystander	S	A	1.47396	12.1985
ACGTCAAAGCTAAACA-1	MFSD12_+_3557566.23-P1P2_CR1-cs1	1	1091	804	1.35697	1	CRISPRi_231_MFSD12	0.00410454	-2.378	bystander	G2M	F	3.06909	-0.73556
ACGTCAACACACATGT-1	non-targeting_01196_CR3-cs1;non-targeting_03048_CR1-cs1	2	354;514	247;394	1.4331983805668016;1.3045685279187818	1	CRISPRi_204_non_targeting_pair_11	0.0539482	-1.26573	unclassified	G2M	T	6.12075	2.21924
ACGTCAAGTCAGATAA-1	TRIM59_-_160167519.23-P1P2_CR3-cs1;TRIM59_-_160167568.23-P1P2_CR1-cs1	2	158;554	108;423	1.462962962962963;1.309692671394799	1	CRISPRi_135_TRIM59	0.00203324	-2.68249	bystander	G1	B	-2.82767	4.95858
ACGTCAAGTCCCTTGT-1	C18orf8_-_21083506.23-P1P2_CR1-cs1;C18orf8_+_21083490.23-P1P2_CR3-cs1	2	1771;138	1276;91	1.3879310344827587;1.5164835164835164	1	CRISPRi_156_RMC1	0.207871	-0.682159	infected	G2M	N	2.33854	5.67258
ACGTCAATCGTCTGCT-1	CNBP_+_128902721.23-P1P2_CR1-cs1	1	438	317	1.3817	1	CRISPRi_219_CNBP	0.00351378	-2.44752	bystander	S	D	0.142724	4.42282
ACTATCTAGGCATGGT-1	ACE2_-_15619013.23-P1P2_CR3-cs1;ACE2_-_15618975.23-P1P2_CR1-cs1	2	668;809	489;608	1.3660531697341514;1.330592105263158	1	CRISPRi_001_ACE2	0.00193732	-2.70327	bystander	G2M	B	-1.80811	9.47911
ACTATCTCACGGTTTA-1	ACE2_-_15619013.23-P1P2_CR3-cs1;ACE2_-_15618975.23-P1P2_CR1-cs1	2	1889;1635	1386;1248	1.3629148629148629;1.3100961538461537	1	CRISPRi_001_ACE2	0.00182302	-2.72765	bystander	G1	D	-1.34506	4.30707
ACTATCTCATGGATGG-1	SEC62_-_169684596.23-P1P2_CR3-cs1;SEC62_-_169684666.23-P1P2_CR1-cs1	2	726;916	553;702	1.3128390596745028;1.3048433048433048	1	CRISPRi_108_SEC62	0.00214716	-2.65769	bystander	G2M	E	-4.70003	5.09055
ACTATCTGTATAAACG-1	VAC14_+_70835011.23-P1P2_CR1-cs1	1	1050	774	1.35659	1	CRISPRi_239_VAC14	0.00323446	-2.47977	bystander	G1	D	-1.30774	3.40673
ACTATCTGTTTCGCTC-1	COG5_+_107204337.23-P1P2_CR3-cs1;COG5_+_107204333.23-P1P2_CR1-cs1	2	1556;231	1127;173	1.380656610470275;1.3352601156069364	1	CRISPRi_036_COG5	0.403851	-0.393725	infected	G1	O	6.11565	-1.51131
ACTATCTTCGGAGGTA-1	IFNAR1_-_34697349.23-P1P2_CR1-cs1;IFNAR1_-_34697352.23-P1P2_CR3-cs1	2	140;26	98;20	1.4285714285714286;1.3	1	CRISPRi_068_IFNAR1	0.00206987	-2.67112	bystander	G2M	F	1.25725	2.14093
ACTGAACAGTGTCTCA-1	non-targeting_00792_CR3-cs1;non-targeting_02296_CR1-cs1	2	303;121	205;93	1.4780487804878049;1.3010752688172043	1	CRISPRi_207_non_targeting_pair_14	0.00162917	-2.77167	bystander	S	F	1.40948	3.35836
ACTGAACCAAGCTGAG-1	MBTPS2_-_21857766.23-P1P2_CR1-cs1	1	1672	1253	1.3344	1	CRISPRi_229_MBTPS2	0.00117674	-2.91555	bystander	G2M	E	-3.22303	4.76956
ACTGAACCAGCCTATA-1	MBTPS2_-_21857766.23-P1P2_CR1-cs1	1	238	171	1.39181	1	CRISPRi_229_MBTPS2	0.00182216	-2.6981	bystander	G2M	C	1.93741	6.33547
ACTGAACCAGTAAGCG-1	FYCO1_-_46037275.23-P1P2_CR1-cs1	1	472	352	1.34091	1	CRISPRi_224_FYCO1	0.888941	-0.051123	infected	G2M	S	13.3676	8.9681
ACTGAACCATCGACGC-1	non-targeting_00024_CR3-cs1;non-targeting_03061_CR1-cs1	2	1762;417	1281;310	1.375487900078064;1.3451612903225807	1	CRISPRi_202_non_targeting_pair_09	0.00185355	-2.72654	bystander	G1	H	-3.74357	1.08413
ACTGAACCATGCAACT-1	BCL2_+_60987184.23-P1P2_CR3-cs1;BCL2_+_60987148.23-P1P2_CR1-cs1	2	1538;199	1092;155	1.4084249084249085;1.2838709677419355	1	CRISPRi_018_BCL2	0.343576	-0.46367	infected	G2M	Q	8.77848	4.43417
ACTGAACGTCTAGTCA-1	ISG15_+_948906.23-P1P2_CR1-cs1;ISG15_-_948888.23-P1P2_CR3-cs1	2	1744;2258	1285;1699	1.3571984435797666;1.3290170688640377	1	CRISPRi_072_ISG15	0.0011509	-2.92259	bystander	S	E	-2.38392	1.55267
ACTGAACGTGCAACGA-1	COG6_-_40229866.23-P1P2_CR3-cs1;COG5_+_107204337.23-P1P2_CR1-cs1	2	1504;702	1038;498	1.4489402697495184;1.4096385542168675	1	CRISPRi_189_COG6_COG5	0.0193483	-1.70595	bystander	G1	L	7.73414	-1.63788
ACTGAACGTGCACTTA-1	non-targeting_01908_CR3-cs1;non-targeting_03776_CR1-cs1	2	1736;485	1307;364	1.3282325937260904;1.3324175824175823	1	CRISPRi_210_non_targeting_pair_17	0.574602	-0.240526	infected	G1	S	10.6183	5.68515
ACTGAACTCCTAGTGA-1	TOM1_-_35695895.23-P1P2_CR1-cs1	1	394	298	1.32215	1	CRISPRi_237_TOM1	0.00107765	-2.95654	bystander	G2M	A	-4.03883	8.6243
ACTGAACTCTCCAACC-1	RELB_+_45504764.23-P1P2_CR1-cs1;RELA_-_65430379.23-P1P2_CR3-cs1	2	355;580	269;426	1.3197026022304832;1.3615023474178405	1	CRISPRi_179_RELA_RELB	0.028581	-1.53899	unclassified	G1	T	5.29813	0.865047
ACTGAGTAGACTGGGT-1	SLC35B2_-_44225181.23-P1P2_CR3-cs1;SLC35B2_-_44225253.23-P1P2_CR1-cs1	2	562;178	438;140	1.2831050228310503;1.2714285714285714	1	CRISPRi_113_SLC35B2	0.000701471	-3.14103	bystander	G2M	E	-6.4757	3.99841
ACTGAGTAGGCTAGAC-1	EXOC8_-_231473564.23-P1P2_CR1-cs1	1	808	591	1.36717	1	CRISPRi_222_EXOC8	0.00107113	-2.95438	bystander	S	A	2.32014	10.1224
ACTGAGTCAAGCCTAT-1	MEPCE_-_100026436.23-P1P2_CR3-cs1;MEPCE_-_100026461.23-P1P2_CR1-cs1	2	1193;141	876;104	1.3618721461187215;1.3557692307692308	1	CRISPRi_081_MEPCE	0.678856	-0.16818	infected	G1	S	12.4826	4.98946
ACTGAGTCATCGTCGG-1	IFIH1_-_163175124.23-P1P2_CR1-cs1;IFIH1_-_163175149.23-P1P2_CR3-cs1	2	27;1975	22;1446	1.2272727272727273;1.3658367911479945	1	CRISPRi_064_IFIH1	0.671122	-0.173143	infected	G1	R	12.7252	3.03218
ACTGAGTTCTCGTATT-1	IFNAR2_+_34602250.23-P1P2_CR3-cs1;IFNAR2_+_34602240.23-P1P2_CR1-cs1	2	1065;275	760;200	1.4013157894736843;1.375	1	CRISPRi_069_IFNAR2	0.00280146	-2.54647	bystander	G1	A	0.509707	6.05006
ACTGAGTTCTGAGGGA-1	BRD2_+_32940409.23-P1_CR1-cs1;BRD2_+_32940426.23-P1_CR3-cs1	2	2708;747	2013;534	1.3452558370591157;1.398876404494382	1	CRISPRi_022_BRD2	0.00127757	-2.88235	bystander	G2M	A	-3.61342	9.39722
ACTGATGAGGGCTCTC-1	non-targeting_01196_CR3-cs1;non-targeting_03048_CR1-cs1	2	2524;1074	1848;771	1.3658008658008658;1.3929961089494163	1	CRISPRi_204_non_targeting_pair_11	0.00280164	-2.54307	bystander	G2M	D	-3.42231	4.44354
ACTGATGCAAGCGCTC-1	BAG6_+_31620419.23-P1P2_CR1-cs1;BAG6_+_31620398.23-P1P2_CR3-cs1	2	973;1420	719;992	1.3532684283727399;1.4314516129032258	1	CRISPRi_015_BAG6	0.00286642	-2.5355	bystander	S	A	1.67168	8.01025
ACTGATGCAGGGTACA-1	EIF2AK3_-_88926935.23-P1P2_CR1-cs1;EIF2AK3_-_88926550.23-P1P2_CR3-cs1	2	1523;589	1098;441	1.3870673952641166;1.3356009070294785	1	CRISPRi_048_EIF2AK3	0.00261447	-2.5768	bystander	G2M	E	-3.93684	2.07229
ACTGATGGTCCAGTGC-1	BZW2_+_16685811.23-P1P2_CR3-cs1;BZW2_+_16685808.23-P1P2_CR1-cs1	2	4395;27	3235;20	1.3585780525502318;1.35	1	CRISPRi_026_BZW2	0.00113523	-2.93234	bystander	G2M	E	-6.63447	5.19777
ACTGATGTCGAACGGA-1	TMEM106B_+_12250968.23-P1P2_CR1-cs1	1	460	345	1.33333	1	CRISPRi_235_TMEM106B	0.00339093	-2.4595	bystander	G1	H	-2.42469	1.68306
ACTGCTCAGCCACGCT-1	SIGMAR1_+_34637739.23-P1P2_CR3-cs1;TMEM97_-_26646271.23-P1P2_CR1-cs1	2	1897;825	1366;604	1.3887262079062959;1.3658940397350994	1	CRISPRi_185_SIGMAR1_TMEM97	0.00353463	-2.44641	unclassified	G2M	T	-4.17897	7.87323
ACTGCTCAGTCCCACG-1	COG6_-_40229866.23-P1P2_CR3-cs1;COG5_+_107204337.23-P1P2_CR1-cs1	2	2408;721	1702;523	1.4148061104582843;1.378585086042065	1	CRISPRi_189_COG6_COG5	0.00266473	-2.56461	bystander	S	A	-0.993441	9.27943
ACTGCTCCAAACCTAC-1	IRF3_+_50168821.23-P1P2_CR1-cs1;IRF3_+_50168857.23-P1P2_CR3-cs1	2	465;244	346;181	1.3439306358381502;1.3480662983425415	1	CRISPRi_070_IRF3	0.00254589	-2.58663	bystander	S	B	-4.31273	5.82664
ACTGCTCCAAACTGTC-1	ANPEP_-_90358028.23-P1_CR1-cs1;ANPEP_+_90358037.23-P1_CR3-cs1	2	1096;659	798;481	1.3734335839598997;1.37006237006237	1	CRISPRi_154_ANPEP	0.00182149	-2.72887	bystander	G2M	E	-3.21823	2.78598
ACTGCTCCACAAGCCC-1	NDFIP2_+_80055465.23-P1P2_CR3-cs1;NDFIP2_+_80055406.23-P1P2_CR1-cs1	2	473;206	333;151	1.4204204204204205;1.3642384105960266	1	CRISPRi_087_NDFIP2	0.0025279	-2.5868	bystander	G1	H	-2.51778	1.84619
ACTGCTCCACCGGAAA-1	ARFRP1_-_62338974.23-P1P2_CR3-cs1;ARFRP1_+_62339198.23-P1P2_CR1-cs1	2	157;1095	107;809	1.4672897196261683;1.353522867737948	1	CRISPRi_005_ARFRP1	0.00119497	-2.9093	bystander	G2M	A	0.908199	12.0678
ACTGCTCCAGCTCGAC-1	TOM1_+_35695890.23-P1P2_CR1-cs1	1	424	317	1.33754	1	CRISPRi_236_TOM1	0.00205742	-2.67715	bystander	S	A	-0.803779	11.2267
ACTGCTCCAGGTTTCA-1	ZYG11B_-_53192205.23-P1P2_CR3-cs1;ZYG11B_+_53192439.23-P1P2_CR1-cs1	2	593;344	445;263	1.3325842696629213;1.3079847908745248	1	CRISPRi_153_ZYG11B	0.598264	-0.223006	infected	G1	S	13.0658	6.0746
ACTGCTCGTAAATGAC-1	non-targeting_02254_CR1-cs1;non-targeting_00161_CR3-cs1	2	1333;2943	998;2161	1.3356713426853708;1.3618695048588616	1	CRISPRi_209_non_targeting_pair_16	0.00188214	-2.71515	bystander	G1	A	0.946378	6.48583
ACTGCTCGTACTTGAC-1	C19orf66_-_10197533.23-P1P2_CR1-cs1	1	63	49	1.28571	1	CRISPRi_216_C19orf66	0.00223745	-2.63691	bystander	G1	D	0.735895	3.31394
ACTGCTCGTGCGCTTG-1	COG6_-_40229866.23-P1P2_CR3-cs1;COG5_+_107204337.23-P1P2_CR1-cs1	2	4004;978	2898;710	1.3816425120772946;1.3774647887323943	1	CRISPRi_189_COG6_COG5	0.00304536	-2.50512	bystander	S	G	1.59994	0.239372
ACTGCTCGTTGCGCAC-1	G3BP2_+_76598272.23-P1P2_CR1-cs1;G3BP2_+_76598520.23-P1P2_CR3-cs1	2	979;1697	712;1255	1.375;1.352191235059761	1	CRISPRi_060_G3BP2	0.00245108	-2.60382	bystander	S	A	2.6163	10.5878
ACTGCTCTCCTTGGTC-1	BRD2_+_32940409.23-P1_CR1-cs1;BRD2_+_32940426.23-P1_CR3-cs1	2	764;389	569;289	1.342706502636204;1.3460207612456747	1	CRISPRi_022_BRD2	0.00269481	-2.56231	bystander	G1	H	-4.08351	0.856222
ACTGTCCAGGCTAGCA-1	CWC27_-_64064784.23-P1P2_CR1-cs1;CWC27_+_64064791.23-P1P2_CR3-cs1	2	17;59	13;45	1.3076923076923077;1.3111111111111111	1	CRISPRi_043_CWC27	0.0110873	-1.9477	bystander	G1	K	6.02183	7.28626
ACTGTCCAGTAGTGCG-1	TMPRSS2_-_42879996.23-P1P2_CR3-cs1;CTSL_+_90341065.23-P1_CR1-cs1	2	1123;472	844;338	1.330568720379147;1.3964497041420119	1	CRISPRi_192_TMPRSS2_CTSL	0.00172617	-2.75247	bystander	G1	D	-1.06098	5.78332
ACTGTCCAGTGAACAT-1	CKM_+_45826065.23-P1_CR3-cs1;CKM_-_45826081.23-P1_CR1-cs1	2	1936;195	1436;144	1.3481894150417828;1.3541666666666667	1	CRISPRi_035_CKM	0.00113758	-2.93107	bystander	S	A	-0.544991	10.2949
ACTGTCCGTACGAAAT-1	IFITM2_+_308180.23-P1P2_CR3-cs1;IFITM2_+_308197.23-P1P2_CR1-cs1	2	421;1037	315;784	1.3365079365079364;1.322704081632653	1	CRISPRi_066_IFITM2	0.00206271	-2.67335	bystander	G2M	G	1.38927	3.3472
ACTGTCCGTAGAGCTG-1	BRD4_-_15391173.23-ENST00000263377.2_ENST00000371835.4_CR3-cs1;BRD2_+_32940426.23-P1_CR1-cs1	2	1167;95	868;69	1.3444700460829493;1.3768115942028984	1	CRISPRi_184_BRD4_BRD2	0.00945587	-2.01682	bystander	G1	F	4.13818	0.836041
ACTGTCCGTATTAGCC-1	SIGMAR1_+_34637739.23-P1P2_CR3-cs1;SIGMAR1_-_34637726.23-P1P2_CR1-cs1	2	5280;3611	3858;2671	1.3685847589424571;1.3519281168101835	1	CRISPRi_110_SIGMAR1	0.00119662	-2.90982	bystander	S	A	1.51476	7.59253
ACTGTCCGTGCTGTAT-1	ANPEP_-_90358028.23-P1_CR1-cs1;ANPEP_+_90358037.23-P1_CR3-cs1	2	1410;399	1041;301	1.3544668587896254;1.3255813953488371	1	CRISPRi_154_ANPEP	0.000894268	-3.0343	bystander	G2M	B	-4.05119	8.99152
ACTGTCCGTTGATTCG-1	MBTPS2_-_21857766.23-P1P2_CR1-cs1	1	1089	804	1.35448	1	CRISPRi_229_MBTPS2	0.00340946	-2.45922	bystander	G1	D	-0.736368	3.21297
ACTTACTAGAACTGTA-1	TMEM106B_+_12250968.23-P1P2_CR1-cs1	1	72	51	1.41176	1	CRISPRi_235_TMEM106B	0.837618	-0.0769478	infected	G2M	S	14.3565	5.19777
ACTTACTAGAAGGTGA-1	CASP7_+_115439705.23-P1P2_CR3-cs1;CASP7_+_115439715.23-P1P2_CR1-cs1	2	232;551	176;414	1.3181818181818181;1.3309178743961352	1	CRISPRi_028_CASP7	0.00164387	-2.77918	unclassified	G2M	T	-3.66804	8.90213
ACTTACTAGCCGGTAA-1	SIGMAR1_+_34637739.23-P1P2_CR3-cs1;SIGMAR1_-_34637726.23-P1P2_CR1-cs1	2	928;502	683;357	1.3587115666178624;1.4061624649859943	1	CRISPRi_110_SIGMAR1	0.00396557	-2.39127	bystander	G2M	K	3.84097	7.01804
ACTTACTCAAGCGCTC-1	ADCK4_+_41222752.23-P1P2_CR3-cs1;ADCK4_-_41222769.23-P1P2_CR1-cs1	2	2774;429	2047;316	1.3551538837322912;1.3575949367088607	1	CRISPRi_002_COQ8B	0.00315308	-2.49058	bystander	S	F	2.84981	1.34633
ACTTACTCAGTATCTG-1	MOV10_+_113217537.23-P1P2_CR1-cs1;MOV10_-_113217341.23-P1P2_CR3-cs1	2	49;85	31;65	1.5806451612903225;1.3076923076923077	1	CRISPRi_083_MOV10	0.00401437	-2.3742	bystander	S	C	2.86002	5.51722
ACTTACTGTGTAATGA-1	ARFRP1_-_62338974.23-P1P2_CR3-cs1;ARFRP1_+_62339198.23-P1P2_CR1-cs1	2	103;1272	74;936	1.3918918918918919;1.358974358974359	1	CRISPRi_005_ARFRP1	0.54653	-0.262316	infected	G1	S	10.4771	4.67611
ACTTGTTAGAGTAAGG-1	GPR89A_-_145826754.23-ENST00000313835.9_CR3-cs1;GPR89A_+_145826745.23-ENST00000313835.9_CR1-cs1	2	4756;1040	3555;754	1.3378340365682138;1.3793103448275863	1	CRISPRi_162_GPR89A	0.00049334	-3.28567	bystander	S	A	-1.08639	6.7746
ACTTGTTAGTAGTGCG-1	IRF3_+_50168857.23-P1P2_CR1-cs1;IRF9_+_24630967.23-P1P2_CR3-cs1	2	111;2310	92;1747	1.2065217391304348;1.3222667429879793	1	CRISPRi_182_IRF9_IRF3	0.000886483	-3.04106	bystander	G2M	A	0.505807	12.5795
ACTTGTTCATAGAAAC-1	VMP1_-_57785088.23-P1P2_CR1-cs1;VMP1_-_57785061.23-P1P2_CR3-cs1	2	269;216	201;160	1.3383084577114428;1.35	1	CRISPRi_171_VMP1	0.000978561	-2.97166	bystander	G2M	B	-6.39594	4.58124
ACTTGTTTCTACCTGC-1	EMC2_+_109455869.23-P1P2_CR3-cs1;EMC4_-_34517276.23-P1P2_CR1-cs1	2	79;84	55;61	1.4363636363636363;1.3770491803278688	1	CRISPRi_183_EMC2_EMC4	0.0522833	-1.28113	infected	G2M	N	2.52928	0.411933
ACTTGTTTCTGATACG-1	TRMT1_-_13227169.23-P1P2_CR3-cs1;TRMT1_-_13227186.23-P1P2_CR1-cs1	2	698;374	536;268	1.3022388059701493;1.3955223880597014	1	CRISPRi_136_TRMT1	0.173641	-0.75976	infected	G1	M	8.65917	-0.741558
ACTTGTTTCTTTAGTC-1	CHD7_-_61591641.23-P1P2_CR3-cs1;CHD7_-_61591622.23-P1P2_CR1-cs1	2	3343;980	2471;728	1.3528935653581546;1.3461538461538463	1	CRISPRi_032_CHD7	0.00280653	-2.5429	bystander	G2M	E	-0.689412	-1.47014
ACTTTCAAGACAAAGG-1	non-targeting_00535_CR1-cs1;non-targeting_02294_CR3-cs1	2	290;464	207;329	1.4009661835748792;1.4103343465045592	1	CRISPRi_211_non_targeting_pair_18	0.0116151	-1.92921	bystander	S	J	3.7063	1.59073
ACTTTCAAGGGAACGG-1	EIF4H_-_73588899.23-P1P2_CR3-cs1;EIF4H_-_73588703.23-P1P2_CR1-cs1	2	1572;1657	1146;1216	1.3717277486910995;1.3626644736842106	1	CRISPRi_052_EIF4H	0.00123735	-2.89776	bystander	S	A	-0.93812	12.4987
ACTTTCACACGGTAAG-1	TRMT1_-_13227169.23-P1P2_CR3-cs1;TRMT1_-_13227186.23-P1P2_CR1-cs1	2	1958;1153	1463;855	1.3383458646616542;1.3485380116959065	1	CRISPRi_136_TRMT1	0.002076	-2.6709	bystander	S	F	-0.0771173	-1.32691
ACTTTCAGTAAGGATT-1	SIRT1_+_69644549.23-P1P2_CR3-cs1;SIRT1_-_69644482.23-P1P2_CR1-cs1	2	281;515	214;389	1.3130841121495327;1.3239074550128536	1	CRISPRi_111_SIRT1	0.00423627	-2.36813	unclassified	G1	T	-0.627153	2.63995
ACTTTCAGTCTTCAAG-1	non-targeting_01952_CR1-cs1;non-targeting_03129_CR3-cs1	2	1941;87	1471;65	1.319510537049626;1.3384615384615384	1	CRISPRi_208_non_targeting_pair_15	0.00108469	-2.95371	bystander	S	A	-2.59335	10.171
ACTTTCAGTGATAAAC-1	ATG9A_+_220094211.23-P1P2_CR1-cs1;ATG9A_-_220093869.23-P1P2_CR3-cs1	2	577;565	424;410	1.3608490566037736;1.3780487804878048	1	CRISPRi_009_ATG9A	0.00145944	-2.82536	bystander	G2M	A	-1.77691	11.454
ACTTTCATCCACTCCA-1	ANPEP_-_90358028.23-P1_CR1-cs1;ANPEP_+_90358037.23-P1_CR3-cs1	2	979;495	753;369	1.300132802124834;1.3414634146341464	1	CRISPRi_154_ANPEP	0.00258187	-2.57681	bystander	G1	D	0.338167	4.61833
ACTTTCATCCAGATCA-1	WDR61_+_78591885.23-P1P2_CR3-cs1;WDR61_-_78591737.23-P1P2_CR1-cs1	2	583;336	436;257	1.3371559633027523;1.3073929961089494	1	CRISPRi_148_WDR61	0.00188563	-2.71522	bystander	G1	A	-1.74845	7.17432
ACTTTCATCTGTGCAA-1	non-targeting_01726_CR1-cs1;non-targeting_00186_CR3-cs1	2	1741;358	1280;261	1.36015625;1.371647509578544	1	CRISPRi_197_non_targeting_pair_04	0.00100893	-2.98036	bystander	G2M	E	-5.03427	1.89163
ACTTTCATCTTGTCAT-1	BID_-_18257161.23-P1P2_CR1-cs1;BID_+_18257195.23-P1P2_CR3-cs1	2	217;155	159;115	1.3647798742138364;1.3478260869565217	1	CRISPRi_021_BID	0.134211	-0.872099	infected	S	N	0.321369	7.30649
AGAATAGAGAATCTCC-1	COG6_+_40230096.23-P1P2_CR1-cs1;COG6_-_40229866.23-P1P2_CR3-cs1	2	424;2065	320;1502	1.325;1.3748335552596538	1	CRISPRi_037_COG6	0.00322217	-2.48116	bystander	G1	D	-0.79714	3.18265
AGAATAGAGCTTCGCG-1	LDLR_-_11200228.23-P1P2_CR1-cs1	1	802	603	1.33002	1	CRISPRi_226_LDLR	0.00168301	-2.75921	bystander	S	E	-4.10336	4.5693
AGAATAGAGGAATCGC-1	EXOC8_-_231473581.23-P1P2_CR1-cs1	1	364	269	1.35316	1	CRISPRi_223_EXOC8	0.716355	-0.144845	infected	G1	S	11.9112	4.4464
AGAATAGAGGGAAACA-1	CHD7_-_61591641.23-P1P2_CR3-cs1;CHD7_-_61591622.23-P1P2_CR1-cs1	2	2147;502	1558;378	1.3780487804878048;1.3280423280423281	1	CRISPRi_032_CHD7	0.00510719	-2.28682	unclassified	G2M	T	0.882345	12.0096
AGAATAGCAATGCCAT-1	non-targeting_00535_CR1-cs1;non-targeting_02294_CR3-cs1	2	372;562	285;385	1.305263157894737;1.4597402597402598	1	CRISPRi_211_non_targeting_pair_18	0.00169514	-2.75953	bystander	S	A	2.07155	9.66989
AGAATAGGTCAATGTC-1	FYCO1_-_46037275.23-P1P2_CR1-cs1	1	341	249	1.36948	1	CRISPRi_224_FYCO1	0.00184553	-2.72318	bystander	S	B	-2.29926	2.83005
AGAATAGTCCAGGGCT-1	non-targeting_03415_CR1-cs1;non-targeting_00612_CR3-cs1	2	2485;3163	1870;2354	1.3288770053475936;1.3436703483432455	1	CRISPRi_200_non_targeting_pair_07	0.00174193	-2.74826	bystander	G2M	A	-4.96562	7.85399
AGAATAGTCCTGCTTG-1	CHD7_-_61591641.23-P1P2_CR3-cs1;CHD7_-_61591622.23-P1P2_CR1-cs1	2	1310;460	946;349	1.3847780126849893;1.3180515759312321	1	CRISPRi_032_CHD7	0.00630177	-2.19707	unclassified	G2M	T	-5.10962	9.86689
AGACGTTAGCTCAACT-1	CTSB_-_11725558.23-P1P2_CR1-cs1;CTSB_+_11725568.23-P1P2_CR3-cs1	2	814;1313	584;997	1.393835616438356;1.316950852557673	1	CRISPRi_040_CTSB	0.000624937	-3.19038	bystander	G2M	B	-1.89817	9.04686
AGACGTTAGTCAAGGC-1	PPIA_+_44836735.23-P1P2_CR3-cs1;PPIA_+_44836665.23-P1P2_CR1-cs1	2	1351;681	945;502	1.4296296296296296;1.3565737051792828	1	CRISPRi_094_PPIA	0.00146999	-2.82272	bystander	S	A	0.211139	10.3285
AGACGTTCATGTAGTC-1	BRD2_+_32940409.23-P1_CR1-cs1;BRD2_+_32940426.23-P1_CR3-cs1	2	454;184	332;143	1.3674698795180722;1.2867132867132867	1	CRISPRi_022_BRD2	0.00171038	-2.74347	bystander	G2M	A	2.30353	6.50947
AGACGTTGTAATTGGA-1	TMEM106B_+_12250990.23-P1P2_CR1-cs1	1	160	126	1.26984	1	CRISPRi_234_TMEM106B	0.00199026	-2.69197	bystander	S	D	-3.20617	6.46642
AGACGTTGTACAAGTA-1	BST2_+_17516392.23-P1P2_CR3-cs1;BST2_-_17516350.23-P1P2_CR1-cs1	2	1398;777	1021;572	1.3692458374142997;1.3583916083916083	1	CRISPRi_024_BST2	0.00391523	-2.39794	bystander	S	J	1.28877	3.14626
AGACGTTGTCCCGACA-1	F2RL1_-_76114914.23-P1P2_CR3-cs1;F2RL1_+_76114867.23-P1P2_CR1-cs1	2	499;270	374;183	1.3342245989304813;1.4754098360655739	1	CRISPRi_057_F2RL1	0.000932702	-3.01388	bystander	G2M	E	-5.12901	5.0036
AGACGTTTCAAGAAGT-1	EMC2_+_109455869.23-P1P2_CR3-cs1;EMC4_-_34517276.23-P1P2_CR1-cs1	2	473;407	347;313	1.3631123919308357;1.3003194888178913	1	CRISPRi_183_EMC2_EMC4	0.000973973	-2.99957	bystander	G2M	B	-3.5916	7.3011
AGACGTTTCATGTCTT-1	ERN1_-_62207499.23-P1P2_CR1-cs1;ERN1_-_62207482.23-P1P2_CR3-cs1	2	1546;1257	1161;906	1.3316106804478898;1.3874172185430464	1	CRISPRi_055_ERN1	0.00074438	-3.11398	bystander	G2M	B	-5.46723	6.65827
AGACGTTTCCACGACG-1	EIF2AK3_-_88926935.23-P1P2_CR1-cs1;EIF2AK3_-_88926550.23-P1P2_CR3-cs1	2	336;184	244;149	1.3770491803278688;1.2348993288590604	1	CRISPRi_048_EIF2AK3	0.605227	-0.218033	infected	G1	S	11.0158	4.71602
AGACGTTTCTCCAACC-1	EMC4_-_34517276.23-P1P2_CR3-cs1;EMC4_-_34517254.23-P1P2_CR1-cs1	2	91;11	66;6	1.378787878787879;1.8333333333333333	1	CRISPRi_054_EMC4	0.00291777	-2.5157	bystander	S	C	2.81017	6.95945
AGACGTTTCTCGAGTA-1	B3GALT6_-_1167684.23-P1P2_CR3-cs1;B3GALT6_+_1167824.23-P1P2_CR1-cs1	2	1913;721	1385;535	1.3812274368231048;1.347663551401869	1	CRISPRi_014_B3GALT6	0.00303013	-2.51029	bystander	S	A	0.96597	11.2333
AGAGCGAAGAATAGGG-1	B3GALT6_-_1167684.23-P1P2_CR3-cs1;B3GALT6_+_1167824.23-P1P2_CR1-cs1	2	3691;1591	2728;1176	1.3530058651026393;1.352891156462585	1	CRISPRi_014_B3GALT6	0.00243808	-2.60322	bystander	G1	D	0.338975	3.58836
AGAGCGAAGCGTCTAT-1	DPP4_-_162930550.23-P1P2_CR3-cs1;DPP4_+_162930574.23-P1P2_CR1-cs1	2	8039;1118	5814;834	1.3826969384244927;1.34052757793765	1	CRISPRi_161_DPP4	0.001878	-2.7093	bystander	G1	L	2.43941	-1.98296
AGAGCGACAATGAAAC-1	CTSL_+_90341065.23-P1_CR1-cs1;CTSL_-_90341061.23-P1_CR3-cs1	2	101;633	65;452	1.5538461538461539;1.4004424778761062	1	CRISPRi_041_CTSL	0.00619728	-2.19597	bystander	G2M	J	3.32437	2.61296
AGAGCGACACAGGTTT-1	MBTPS2_-_21857794.23-P1P2_CR1-cs1	1	426	318	1.33962	1	CRISPRi_228_MBTPS2	0.0204646	-1.68329	bystander	G2M	L	6.7971	-1.3349
AGAGCGAGTTATCGGT-1	TMPRSS2_-_42879996.23-P1P2_CR3-cs1;CTSB_-_11725558.23-P1P2_CR1-cs1	2	2106;1035	1571;761	1.3405474220241884;1.3600525624178712	1	CRISPRi_191_TMPRSS2_CTSB	0.00234447	-2.61475	bystander	G1	F	1.1287	-0.840226
AGAGCGATCTTCGAGA-1	CNBP_+_128902721.23-P1P2_CR1-cs1	1	435	333	1.30631	1	CRISPRi_219_CNBP	0.00414846	-2.37638	bystander	G2M	A	-2.80829	12.048
AGAGCTTAGATACACA-1	VAC14_-_70835027.23-P1P2_CR1-cs1	1	596	445	1.33933	1	CRISPRi_238_VAC14	0.00169856	-2.75735	bystander	S	A	1.57149	6.46783
AGAGCTTAGGCATTGG-1	DDX1_-_15732017.23-P1P2_CR3-cs1;DDX1_-_15732021.23-P1P2_CR1-cs1	2	4258;126	3137;103	1.3573477845074913;1.2233009708737863	1	CRISPRi_044_DDX1	0.00162925	-2.77613	bystander	G1	F	3.47583	0.088058
AGAGCTTCAATCGAAA-1	TBCB_-_36606424.23-P1P2_CR1-cs1;TBCB_-_36606452.23-P1P2_CR3-cs1	2	471;768	341;573	1.3812316715542523;1.3403141361256545	1	CRISPRi_123_TBCB	0.0665635	-1.17488	unclassified	G1	T	8.77217	-2.75123
AGAGCTTCACAGAGGT-1	TMPRSS2_-_42879996.23-P1P2_CR3-cs1;CTSB_-_11725558.23-P1P2_CR1-cs1	2	523;282	383;211	1.3655352480417755;1.3364928909952607	1	CRISPRi_191_TMPRSS2_CTSB	0.000958439	-2.99915	bystander	S	A	-0.352927	6.2079
AGAGCTTCAGCCAGAA-1	MAPK8_-_49514791.23-P1P2_CR3-cs1;MAPK8_-_49514766.23-P1P2_CR1-cs1	2	2414;289	1631;200	1.4800735744941753;1.445	1	CRISPRi_077_MAPK8	0.00183789	-2.72471	bystander	G2M	A	-2.75467	10.645
AGAGCTTGTAGAAAGG-1	MBTPS2_-_21857794.23-P1P2_CR1-cs1	1	737	566	1.30212	1	CRISPRi_228_MBTPS2	0.00205692	-2.67682	bystander	G2M	A	-2.24777	9.39804
AGAGCTTTCCAAATGC-1	MFSD12_+_3557566.23-P1P2_CR1-cs1	1	2219	1655	1.34079	1	CRISPRi_231_MFSD12	0.223192	-0.650381	unclassified	G1	T	11.3347	0.45436
AGAGTGGAGTGACATA-1	EXOC8_-_231473564.23-P1P2_CR1-cs1	1	749	554	1.35199	1	CRISPRi_222_EXOC8	0.00191836	-2.69363	bystander	S	B	0.836626	6.32675
AGAGTGGCACCTCGTT-1	ATF6_+_161736350.23-P1P2_CR1-cs1;ATF6_-_161736215.23-P1P2_CR3-cs1	2	451;794	333;562	1.3543543543543544;1.4128113879003559	1	CRISPRi_007_ATF6	0.487166	-0.312262	infected	G1	M	9.17356	0.229977
AGAGTGGCATAGGATA-1	non-targeting_01952_CR1-cs1;non-targeting_03129_CR3-cs1	2	2790;83	2069;65	1.348477525374577;1.2769230769230768	1	CRISPRi_208_non_targeting_pair_15	0.00188045	-2.7128	bystander	G1	D	-0.335859	2.92523
AGAGTGGGTCTCGTTC-1	FYCO1_-_46037113.23-P1P2_CR1-cs1	1	593	441	1.34467	1	CRISPRi_225_FYCO1	0.00244525	-2.60215	bystander	G2M	E	-7.40245	4.24024
AGAGTGGGTGGTCCGT-1	TTC37_-_94890435.23-P1P2_CR3-cs1;TTC37_+_94890492.23-P1P2_CR1-cs1	2	912;1447	675;1077	1.3511111111111112;1.3435468895078924	1	CRISPRi_137_TTC37	0.000719632	-3.12587	bystander	G1	A	0.0957389	7.46664
AGAGTGGTCACCGGGT-1	EMC4_-_34517276.23-P1P2_CR3-cs1;EMC4_-_34517254.23-P1P2_CR1-cs1	2	368;96	257;66	1.4319066147859922;1.4545454545454546	1	CRISPRi_054_EMC4	0.00194605	-2.70088	bystander	S	B	-3.278	7.49005
AGAGTGGTCCTTCAAT-1	TBK1_-_64845923.23-P1P2_CR3-cs1;TBK1_-_64845920.23-P1P2_CR1-cs1	2	1079;576	765;416	1.4104575163398694;1.3846153846153846	1	CRISPRi_124_TBK1	0.00916072	-2.03179	bystander	G1	F	4.28236	0.068209
AGAGTGGTCGTCGTTC-1	SMOC1_-_70346325.23-P1P2_CR3-cs1;SMOC1_+_70346211.23-P1P2_CR1-cs1	2	1111;883	816;649	1.3615196078431373;1.3605546995377504	1	CRISPRi_115_SMOC1	0.00210293	-2.65495	bystander	G2M	A	-5.21709	5.27789
AGAGTGGTCTGGAGCC-1	VAC14_+_70835011.23-P1P2_CR1-cs1	1	1334	969	1.37668	1	CRISPRi_239_VAC14	0.00202639	-2.68283	bystander	G2M	A	-3.49637	8.5858
AGATCTGAGGCATTGG-1	MBTPS2_-_21857794.23-P1P2_CR1-cs1	1	544	406	1.3399	1	CRISPRi_228_MBTPS2	0.00158958	-2.79046	bystander	G2M	A	-6.52074	7.73764
AGATCTGAGTCATCCA-1	GPR89B_-_147400800.23-P1P2_CR3-cs1;GPR89B_+_147400602.23-P1P2_CR1-cs1	2	2048;573	1483;407	1.3809844908968307;1.4078624078624078	1	CRISPRi_163_GPR89B	0.584779	-0.232963	infected	S	Q	8.69657	3.11937
AGATCTGCAAGTCTGT-1	TMEM97_+_26646401.23-P1P2_CR1-cs1;TMEM97_-_26646271.23-P1P2_CR3-cs1	2	460;2626	326;1916	1.4110429447852761;1.370563674321503	1	CRISPRi_132_TMEM97	0.00167572	-2.7611	bystander	G2M	E	-1.33821	0.243703
AGATCTGCAGCTGTGC-1	EXOC8_-_231473581.23-P1P2_CR1-cs1	1	294	220	1.33636	1	CRISPRi_223_EXOC8	0.00141604	-2.8396	bystander	G2M	A	-3.37629	11.7069
AGATCTGGTAAGGGCT-1	BST2_+_17516392.23-P1P2_CR3-cs1;BST2_-_17516350.23-P1P2_CR1-cs1	2	2223;1756	1614;1263	1.3773234200743494;1.3903404592240696	1	CRISPRi_024_BST2	0.00258373	-2.572	bystander	G1	B	-2.74409	4.14253
AGATCTGGTACCGCTG-1	IFIH1_-_163175124.23-P1P2_CR1-cs1;IFIH1_-_163175149.23-P1P2_CR3-cs1	2	20;475	17;347	1.1764705882352942;1.3688760806916427	1	CRISPRi_064_IFIH1	0.00128478	-2.8799	bystander	G2M	A	-1.88969	11.5821
AGATCTGGTAGAGGAA-1	TBCB_-_36606424.23-P1P2_CR1-cs1;TBCB_-_36606452.23-P1P2_CR3-cs1	2	202;306	160;232	1.2625;1.3189655172413792	1	CRISPRi_123_TBCB	0.00231899	-2.62518	bystander	S	A	1.64705	10.2959
AGATCTGGTAGAGTGC-1	TLE3_-_70389168.23-P1P2_CR1-cs1;TLE3_-_70389664.23-P1P2_CR3-cs1	2	620;1144	465;825	1.3333333333333333;1.3866666666666667	1	CRISPRi_130_TLE3	0.0012716	-2.88308	bystander	S	B	-4.0323	7.14034
AGATCTGGTGGTCTCG-1	CTSB_+_11725568.23-P1P2_CR1-cs1;CTSL_-_90341061.23-P1_CR3-cs1	2	511;602	362;432	1.4116022099447514;1.3935185185185186	1	CRISPRi_175_CTSL_CTSB	0.00965018	-2.01012	bystander	S	F	3.71424	0.443289
AGATCTGTCTGGCGAC-1	USO1_-_76649876.23-P1P2_CR3-cs1;USO1_-_76649855.23-P1P2_CR1-cs1	2	93;52	66;42	1.4090909090909092;1.2380952380952381	1	CRISPRi_141_USO1	0.00605171	-2.20524	bystander	G2M	K	4.0152	6.82591
AGATTGCAGAACTCGG-1	EIF2AK2_+_37384076.23-P1P2_CR3-cs1;EIF2AK2_+_37384079.23-P1P2_CR1-cs1	2	335;180	240;140	1.3958333333333333;1.2857142857142858	1	CRISPRi_047_EIF2AK2	0.00150543	-2.81108	bystander	S	A	-0.114343	8.59685
AGATTGCAGTAGATGT-1	FYCO1_-_46037113.23-P1P2_CR1-cs1	1	458	327	1.40061	1	CRISPRi_225_FYCO1	0.000739174	-3.11654	bystander	G2M	A	-7.00929	7.20499
AGATTGCTCATCGATG-1	C19orf66_+_10197572.23-P1P2_CR1-cs1	1	16	14	1.14286	1	CRISPRi_217_C19orf66	0.00335878	-2.45458	bystander	G1	I	-2.89229	-3.21013
AGATTGCTCCTTTCTC-1	TMEM106B_+_12250968.23-P1P2_CR1-cs1	1	510	394	1.29442	1	CRISPRi_235_TMEM106B	0.177636	-0.749828	infected	G1	O	7.6077	-0.10533
AGATTGCTCGCTTGTC-1	CNBP_+_128902721.23-P1P2_CR1-cs1	1	198	159	1.24528	1	CRISPRi_219_CNBP	0.00211149	-2.65427	bystander	S	A	2.30972	8.71592
AGCAGCCAGAACTGTA-1	KPNA2_+_66031880.23-P1P2_CR1-cs1;KPNA2_-_66031874.23-P1P2_CR3-cs1	2	588;1362	443;978	1.327313769751693;1.392638036809816	1	CRISPRi_074_KPNA2	0.0619469	-1.20688	unclassified	G1	T	5.06825	-0.727906
AGCAGCCAGCTAAGAT-1	PRKCI_-_169940251.23-P1P2_CR3-cs1;PRKCI_-_169940398.23-P1P2_CR1-cs1	2	4115;447	3025;347	1.3603305785123967;1.2881844380403458	1	CRISPRi_097_PRKCI	0.40237	-0.395276	infected	G2M	Q	9.27534	2.29777
AGCAGCCAGTCTCCTC-1	TMPRSS2_-_42879996.23-P1P2_CR3-cs1;CTSB_-_11725558.23-P1P2_CR1-cs1	2	1931;1235	1404;905	1.3753561253561253;1.3646408839779005	1	CRISPRi_191_TMPRSS2_CTSB	0.0059795	-2.22041	unclassified	S	T	-0.587305	9.39501
AGCAGCCCATCACCCT-1	EXOC8_-_231473564.23-P1P2_CR1-cs1	1	727	542	1.34133	1	CRISPRi_222_EXOC8	0.333811	-0.476086	infected	G1	P	11.4562	-0.497707
AGCAGCCGTAGCCTCG-1	CKM_+_45826065.23-P1_CR3-cs1;CKM_-_45826081.23-P1_CR1-cs1	2	1776;178	1335;134	1.3303370786516855;1.328358208955224	1	CRISPRi_035_CKM	0.00271365	-2.56021	bystander	S	A	-0.599388	9.6852
AGCAGCCGTTCACGGC-1	HDAC2_-_114292382.23-P1P2_CR3-cs1;HDAC2_-_114292259.23-P1P2_CR1-cs1	2	1696;2095	1194;1521	1.4204355108877722;1.3773833004602236	1	CRISPRi_063_HDAC2	0.00091879	-3.02802	bystander	G2M	E	-5.99253	6.51447
AGCAGCCGTTTAGCTG-1	COG6_+_40230096.23-P1P2_CR1-cs1;COG6_-_40229866.23-P1P2_CR3-cs1	2	850;2301	633;1660	1.3428120063191153;1.386144578313253	1	CRISPRi_037_COG6	0.0056847	-2.23765	bystander	G1	H	-0.115839	2.59624
AGCAGCCTCAAAGACA-1	EIF4H_-_73588899.23-P1P2_CR3-cs1;EIF4H_-_73588703.23-P1P2_CR1-cs1	2	41;54	31;45	1.3225806451612903;1.2	1	CRISPRi_052_EIF4H	0.00160798	-2.7524	bystander	G1	H	-0.671015	3.98329
AGCAGCCTCGGATGTT-1	CHD7_-_61591641.23-P1P2_CR3-cs1;CHD7_-_61591622.23-P1P2_CR1-cs1	2	1487;464	1099;342	1.3530482256596905;1.3567251461988303	1	CRISPRi_032_CHD7	0.00468197	-2.31916	bystander	G1	F	3.68672	0.828668
AGCATACAGACAAAGG-1	CASP8_-_202125301.23-P1_CR3-cs1;CASP8_-_202125341.23-P1_CR1-cs1	2	2887;1735	2105;1255	1.3714964370546319;1.3824701195219125	1	CRISPRi_029_CASP8	0.00115882	-2.92802	bystander	G1	F	1.13016	1.60536
AGCATACAGTGAACGC-1	TRMT1_-_13227169.23-P1P2_CR3-cs1;TRMT1_-_13227186.23-P1P2_CR1-cs1	2	311;275	231;207	1.3463203463203464;1.328502415458937	1	CRISPRi_136_TRMT1	0.00267491	-2.55936	bystander	S	A	1.92208	10.6052
AGCATACAGTGACTCT-1	EIF4B_+_53400192.23-P1P2_CR3-cs1;EIF4B_-_53400313.23-P1P2_CR1-cs1	2	923;339	677;246	1.3633677991137372;1.3780487804878048	1	CRISPRi_050_EIF4B	0.00353232	-2.44337	bystander	S	A	0.0241289	6.31117
AGCATACCAAGGACTG-1	EMC2_+_109455869.23-P1P2_CR3-cs1;EMC2_-_109456069.23-P1P2_CR1-cs1	2	1491;658	1113;489	1.3396226415094339;1.3456032719836402	1	CRISPRi_053_EMC2	0.00610832	-2.20459	bystander	G1	L	7.16068	-2.64056
AGCATACCAGCAGTTT-1	non-targeting_00977_CR3-cs1;non-targeting_01748_CR1-cs1	2	323;556	241;404	1.3402489626556016;1.3762376237623761	1	CRISPRi_213_non_targeting_pair_20	0.00167846	-2.76576	bystander	S	A	0.442729	12.3927
AGCATACCATAGACTC-1	MBTPS2_-_21857794.23-P1P2_CR1-cs1	1	253	183	1.38251	1	CRISPRi_228_MBTPS2	0.00218527	-2.65005	bystander	S	A	-0.465933	7.73174
AGCATACGTCCATCCT-1	MBTPS2_-_21857794.23-P1P2_CR1-cs1	1	311	228	1.36404	1	CRISPRi_228_MBTPS2	0.00248539	-2.59305	bystander	G1	F	1.6999	-1.35302
AGCATACTCCGTCAAA-1	XBP1_+_29196499.23-P1P2_CR1-cs1;XBP1_+_29196516.23-P1P2_CR3-cs1	2	198;469	145;338	1.3655172413793104;1.3875739644970415	1	CRISPRi_149_XBP1	0.00111289	-2.9402	bystander	S	A	0.965705	12.6201
AGCATACTCCTTTCGG-1	EXOC8_-_231473564.23-P1P2_CR1-cs1	1	1295	957	1.35319	1	CRISPRi_222_EXOC8	0.00259296	-2.57647	bystander	G2M	F	1.97847	-1.20007
AGCATACTCGCACTCT-1	KEAP1_-_10613538.23-P1P2_CR1-cs1;KEAP1_-_10613269.23-P1P2_CR3-cs1	2	1551;490	1146;350	1.3534031413612566;1.4	1	CRISPRi_164_KEAP1	0.00220782	-2.64228	bystander	G2M	A	0.499209	9.92249
AGCATACTCTACCTGC-1	SIRT1_+_69644549.23-P1P2_CR3-cs1;SIRT1_-_69644482.23-P1P2_CR1-cs1	2	623;844	446;623	1.3968609865470851;1.3547351524879614	1	CRISPRi_111_SIRT1	0.00136581	-2.85273	bystander	G1	F	-0.97934	1.87895
AGCCTAAAGCTCAACT-1	ACE2_-_15619013.23-P1P2_CR3-cs1;FURIN_-_91411855.23-P1_CR1-cs1	2	370;194	266;142	1.3909774436090225;1.3661971830985915	1	CRISPRi_173_ACE2_FURIN	0.00220264	-2.64774	bystander	G1	B	-2.15361	4.7054
AGCCTAACAATCTGCA-1	PPIH_-_43124126.23-P1P2_CR3-cs1;PPIH_+_43124361.23-P1P2_CR1-cs1	2	194;451	144;335	1.3472222222222223;1.346268656716418	1	CRISPRi_096_PPIH	0.00178331	-2.74067	bystander	S	G	0.441786	8.74165
AGCCTAACATACTCTT-1	TBCB_-_36606424.23-P1P2_CR1-cs1;TBCB_-_36606452.23-P1P2_CR3-cs1	2	748;636	564;467	1.326241134751773;1.3618843683083512	1	CRISPRi_123_TBCB	0.00313018	-2.49188	bystander	G1	F	4.0673	-1.05909
AGCCTAACATGTTGAC-1	PPIA_+_44836735.23-P1P2_CR3-cs1;PPIA_+_44836665.23-P1P2_CR1-cs1	2	2477;1194	1812;903	1.3669977924944812;1.3222591362126246	1	CRISPRi_094_PPIA	0.000719424	-3.12966	bystander	G2M	B	-4.34339	4.44746
AGCCTAATCCAGGGCT-1	COG6_+_40230096.23-P1P2_CR1-cs1;COG6_-_40229866.23-P1P2_CR3-cs1	2	483;2073	366;1515	1.319672131147541;1.3683168316831684	1	CRISPRi_037_COG6	0.514594	-0.288453	infected	G1	Q	9.94345	3.50847
AGCCTAATCGCAAACT-1	IFITM2_+_308180.23-P1P2_CR3-cs1;IFITM2_+_308197.23-P1P2_CR1-cs1	2	359;1122	266;813	1.349624060150376;1.3800738007380073	1	CRISPRi_066_IFITM2	0.00144608	-2.83006	bystander	G2M	B	-2.89951	9.49998
AGCCTAATCTGGCGAC-1	JAK1_-_65432205.23-P1P2_CR3-cs1;JAK1_+_65432190.23-P1P2_CR1-cs1	2	361;228	272;171	1.3272058823529411;1.3333333333333333	1	CRISPRi_073_JAK1	0.00175146	-2.7464	bystander	S	A	1.52814	11.3097
AGCGGTCAGAACAACT-1	ERN1_-_62207499.23-P1P2_CR1-cs1;ERN1_-_62207482.23-P1P2_CR3-cs1	2	847;772	644;552	1.315217391304348;1.3985507246376812	1	CRISPRi_055_ERN1	0.00293288	-2.52446	bystander	G1	D	-0.219105	3.98257
AGCGGTCGTACCCAAT-1	DDX58_+_32526165.23-P1P2_CR3-cs1;DDX58_+_32526193.23-P1P2_CR1-cs1	2	660;159	515;123	1.2815533980582525;1.2926829268292683	1	CRISPRi_045_DDX58	0.00229076	-2.62482	bystander	S	C	2.9839	6.43761
AGCGGTCTCCTGCCAT-1	GPR89A_-_145826754.23-ENST00000313835.9_CR3-cs1;GPR89B_+_147400602.23-P1P2_CR1-cs1	2	3631;966	2674;694	1.3578908002991772;1.3919308357348703	1	CRISPRi_193_GPR89A_GPR89B	0.607177	-0.216595	infected	G1	R	13.2859	2.99305
AGCGTATAGTTGAGTA-1	EXOC8_-_231473581.23-P1P2_CR1-cs1	1	630	475	1.32632	1	CRISPRi_223_EXOC8	0.000885098	-3.04006	bystander	G2M	E	-6.96439	4.47777
AGCGTATCAGCCACCA-1	DDX58_+_32526165.23-P1P2_CR3-cs1;DDX58_+_32526193.23-P1P2_CR1-cs1	2	2131;610	1663;426	1.281419122068551;1.431924882629108	1	CRISPRi_045_DDX58	0.000805874	-3.07795	bystander	G2M	A	-3.55898	11.2493
AGCGTATCAGCTGTTA-1	FYCO1_-_46037275.23-P1P2_CR1-cs1	1	714	538	1.32714	1	CRISPRi_224_FYCO1	0.361341	-0.441731	infected	G2M	P	11.7119	0.687447
AGCGTATCATCCCACT-1	AP3B1_-_77590427.23-P1P2_CR1-cs1;AP3B1_-_77590315.23-P1P2_CR3-cs1	2	136;121	104;85	1.3076923076923077;1.423529411764706	1	CRISPRi_003_AP3B1	0.0018269	-2.71201	bystander	S	C	0.139533	7.10544
AGCGTATTCAGATAAG-1	SMAD3_+_67358180.23-P1P2_CR3-cs1;SMAD3_+_67358262.23-P1P2_CR1-cs1	2	1916;1003	1405;745	1.3637010676156585;1.3463087248322148	1	CRISPRi_114_SMAD3	0.665209	-0.177022	infected	G1	Q	9.98326	3.54015
AGCGTATTCCAAGTAC-1	C19orf66_-_10197533.23-P1P2_CR1-cs1	1	131	100	1.31	1	CRISPRi_216_C19orf66	0.0371276	-1.42869	unclassified	G1	T	6.69326	-0.784175
AGCGTATTCCGTCATC-1	CNBP_-_128902692.23-P1P2_CR1-cs1	1	1001	729	1.37311	1	CRISPRi_218_CNBP	0.461595	-0.335686	infected	G2M	O	6.18231	1.63191
AGCGTATTCGTTGACA-1	BRD4_-_15391173.23-ENST00000263377.2_ENST00000371835.4_CR3-cs1;BRD4_-_15391126.23-ENST00000263377.2_ENST00000371835.4_CR1-cs1	2	1679;1354	1203;982	1.395677472984206;1.3788187372708758	1	CRISPRi_023_BRD4	0.00222193	-2.64469	bystander	G1	B	-3.15442	5.76225
AGCGTCGAGACTCGGA-1	TOLLIP_+_1330802.23-P1P2_CR3-cs1;TOLLIP_+_1330689.23-P1P2_CR1-cs1	2	803;61	586;44	1.370307167235495;1.3863636363636365	1	CRISPRi_134_TOLLIP	0.00117883	-2.88721	bystander	S	B	-2.08059	6.70137
AGCGTCGAGCTCCCAG-1	BAG6_+_31620419.23-P1P2_CR1-cs1;BAG6_+_31620398.23-P1P2_CR3-cs1	2	272;464	181;332	1.5027624309392265;1.3975903614457832	1	CRISPRi_015_BAG6	0.00180832	-2.69705	bystander	G1	K	3.18507	5.85187
AGCGTCGAGGCTAGGT-1	BCKDK_+_31119819.23-P1P2_CR3-cs1;BCKDK_-_31119715.23-P1P2_CR1-cs1	2	1044;199	746;138	1.3994638069705094;1.4420289855072463	1	CRISPRi_017_BCKDK	0.0034621	-2.43846	bystander	G1	F	1.56743	3.43765
AGCGTCGAGTCGAGTG-1	ZCRB1_-_42719876.23-P1P2_CR1-cs1;ZCRB1_+_42719871.23-P1P2_CR3-cs1	2	106;162	85;113	1.2470588235294118;1.4336283185840708	1	CRISPRi_151_ZCRB1	0.00221648	-2.58755	bystander	G2M	K	5.11718	6.19489
AGCGTCGGTATTACCG-1	non-targeting_00535_CR1-cs1;non-targeting_02294_CR3-cs1	2	239;243	179	1.335195530726257;1.3575418994413408	1	CRISPRi_211_non_targeting_pair_18	0.00145495	-2.80502	bystander	G2M	A	-1.49131	8.61618
AGCGTCGGTCCATGAT-1	BRD4_-_15391173.23-ENST00000263377.2_ENST00000371835.4_CR3-cs1;BRD2_+_32940426.23-P1_CR1-cs1	2	548;167	396;130	1.3838383838383839;1.2846153846153847	1	CRISPRi_184_BRD4_BRD2	0.00437397	-2.33291	bystander	G2M	C	1.71108	4.9263
AGCGTCGGTTGATTGC-1	ATG14_+_55878313.23-P1P2_CR3-cs1;ATG14_-_55878158.23-P1P2_CR1-cs1	2	353;177	263;134	1.3422053231939164;1.3208955223880596	1	CRISPRi_008_ATG14	0.00110893	-2.92295	bystander	G2M	B	-0.15869	1.36221
AGCGTCGTCCTCAACC-1	TMPRSS2_-_42879996.23-P1P2_CR3-cs1;CTSL_+_90341065.23-P1_CR1-cs1	2	541;18	419;14	1.2911694510739857;1.2857142857142858	1	CRISPRi_192_TMPRSS2_CTSL	0.00264233	-2.54033	bystander	G2M	K	4.06733	6.51967
AGCTCCTAGGAACTGC-1	SIGMAR1_+_34637739.23-P1P2_CR3-cs1;SIGMAR1_-_34637726.23-P1P2_CR1-cs1	2	3575;2477	2618;1805	1.365546218487395;1.3722991689750692	1	CRISPRi_110_SIGMAR1	0.00120268	-2.90858	bystander	G1	D	-2.13886	1.71668
AGCTCCTAGGTTACCT-1	BRD4_-_15391173.23-ENST00000263377.2_ENST00000371835.4_CR3-cs1;BRD2_+_32940426.23-P1_CR1-cs1	2	1869;178	1363;139	1.3712399119589143;1.2805755395683454	1	CRISPRi_184_BRD4_BRD2	0.0433498	-1.36066	unclassified	G1	T	6.32155	-1.54737
AGCTCCTCAATCCGAT-1	GPR89B_-_147400800.23-P1P2_CR3-cs1;GPR89B_+_147400602.23-P1P2_CR1-cs1	2	4125;798	2998;590	1.375917278185457;1.352542372881356	1	CRISPRi_163_GPR89B	0.00104608	-2.96972	bystander	G2M	A	-0.000614997	10.5907
AGCTCCTCACCCAGTG-1	PPIA_+_44836735.23-P1P2_CR3-cs1;PPIA_+_44836665.23-P1P2_CR1-cs1	2	2644;563	1903;404	1.3893851812926958;1.3935643564356435	1	CRISPRi_094_PPIA	0.337487	-0.47144	infected	G1	P	11.6924	-0.161332
AGCTCCTCATTGGGCC-1	BAX_-_49458157.23-P1P2_CR3-cs1;BAX_-_49458192.23-P1P2_CR1-cs1	2	477;364	354;266	1.347457627118644;1.368421052631579	1	CRISPRi_016_BAX	0.00164366	-2.76304	bystander	G2M	E	-6.30098	5.66102
AGCTCCTTCACTCCTG-1	TOM1_+_35695890.23-P1P2_CR1-cs1	1	187	127	1.47244	1	CRISPRi_236_TOM1	0.00181027	-2.73313	bystander	G2M	B	-6.15141	5.62335
AGCTCCTTCCATTCTA-1	B3GALT6_-_1167684.23-P1P2_CR3-cs1;B3GALT6_+_1167824.23-P1P2_CR1-cs1	2	825;342	620;246	1.3306451612903225;1.3902439024390243	1	CRISPRi_014_B3GALT6	0.400759	-0.396953	infected	S	Q	6.82326	2.02158
AGCTCCTTCCCGGATG-1	TLE3_-_70389168.23-P1P2_CR1-cs1;TLE3_-_70389664.23-P1P2_CR3-cs1	2	820;3023	604;2228	1.3576158940397351;1.356822262118492	1	CRISPRi_130_TLE3	0.00347083	-2.45132	bystander	G2M	F	1.87815	0.352432
AGCTCCTTCTAGAGTC-1	TMPRSS2_-_42879996.23-P1P2_CR3-cs1;FURIN_-_91411855.23-P1_CR1-cs1	2	998;160	740;115	1.3486486486486486;1.391304347826087	1	CRISPRi_174_TMPRSS2_FURIN	0.00184249	-2.72463	bystander	S	A	0.57026	8.98295
AGCTCTCAGATCGATA-1	non-targeting_01726_CR1-cs1;non-targeting_00186_CR3-cs1	2	76;12	49;7	1.5510204081632653;1.7142857142857142	1	CRISPRi_197_non_targeting_pair_04	0.00194067	-2.70185	bystander	G1	D	-1.3588	2.93553
AGCTCTCCAGCTGTTA-1	CDK6_+_92465903.23-P1_CR1-cs1;CDK6_-_92465893.23-P1_CR3-cs1	2	1989;3916	1402;2797	1.4186875891583453;1.400071505184126	1	CRISPRi_031_CDK6	0.00258515	-2.57998	bystander	S	A	-0.887607	9.49825
AGCTCTCTCAAACGGG-1	TLE1_+_84304442.23-P1P2_CR3-cs1;TLE1_+_84304353.23-P1P2_CR1-cs1	2	425;284	316;208	1.3449367088607596;1.3653846153846154	1	CRISPRi_129_TLE1	0.00356104	-2.4438	unclassified	G2M	T	-4.87216	9.69569
AGCTCTCTCTCACATT-1	ACE2_-_15619013.23-P1P2_CR3-cs1;FURIN_-_91411855.23-P1_CR1-cs1	2	1710;106	1263;84	1.3539192399049882;1.2619047619047619	1	CRISPRi_173_ACE2_FURIN	0.00141419	-2.83952	bystander	G2M	A	-1.78137	11.4584
AGCTCTCTCTGGAGCC-1	G3BP2_+_76598272.23-P1P2_CR1-cs1;G3BP2_+_76598520.23-P1P2_CR3-cs1	2	478;1010	351;719	1.3618233618233617;1.4047287899860919	1	CRISPRi_060_G3BP2	0.00177084	-2.74026	bystander	G1	A	-0.105558	4.17779
AGCTTGAAGCCCAATT-1	MOV10_+_113217537.23-P1P2_CR1-cs1;MOV10_-_113217341.23-P1P2_CR3-cs1	2	49;167	38;127	1.2894736842105263;1.31496062992126	1	CRISPRi_083_MOV10	0.512849	-0.289952	infected	G1	Q	7.6046	2.75343
AGCTTGACACGGCTAC-1	ZYG11B_-_53192205.23-P1P2_CR3-cs1;ZYG11B_+_53192439.23-P1P2_CR1-cs1	2	584;154	428;115	1.3644859813084111;1.3391304347826087	1	CRISPRi_153_ZYG11B	0.00400368	-2.3926	unclassified	G2M	T	-1.73151	8.46763
AGCTTGACACGGTAGA-1	BRD2_+_32940409.23-P1_CR1-cs1;BRD2_+_32940426.23-P1_CR3-cs1	2	602;239	451;173	1.334811529933481;1.3815028901734103	1	CRISPRi_022_BRD2	0.00221125	-2.6454	bystander	S	C	2.17762	7.69683
AGCTTGACATCCCATC-1	non-targeting_01725_CR3-cs1;non-targeting_00813_CR1-cs1	2	1894;432	1383;313	1.3694866232827188;1.3801916932907348	1	CRISPRi_199_non_targeting_pair_06	0.156319	-0.805885	infected	G2M	N	1.98094	2.36993
AGCTTGAGTAGAGCTG-1	PPIH_-_43124126.23-P1P2_CR3-cs1;PPIH_+_43124361.23-P1P2_CR1-cs1	2	293;749	216;573	1.3564814814814814;1.307155322862129	1	CRISPRi_096_PPIH	0.00125714	-2.8884	bystander	S	A	0.81296	10.2113
AGCTTGAGTGACTACT-1	CNBP_+_128902721.23-P1P2_CR1-cs1	1	729	562	1.29715	1	CRISPRi_219_CNBP	0.00110643	-2.94451	bystander	G2M	A	-0.345956	11.672
AGCTTGAGTTCAGTAC-1	ADCK4_+_41222752.23-P1P2_CR3-cs1;ADCK4_-_41222769.23-P1P2_CR1-cs1	2	1155;265	847;186	1.3636363636363635;1.424731182795699	1	CRISPRi_002_COQ8B	0.00201062	-2.6857	bystander	G1	A	0.158567	4.23017
AGGCCACCAAGAGGCT-1	HDAC2_-_114292382.23-P1P2_CR3-cs1;HDAC2_-_114292259.23-P1P2_CR1-cs1	2	2153;1361	1576;1030	1.3661167512690355;1.3213592233009708	1	CRISPRi_063_HDAC2	0.00325547	-2.47986	bystander	S	F	1.54035	-1.03653
AGGCCACCAGTCGTGC-1	CNBP_+_128902721.23-P1P2_CR1-cs1	1	546	393	1.38931	1	CRISPRi_219_CNBP	0.010173	-1.99026	unclassified	G1	T	0.800864	8.38199
AGGCCACCATCCGCGA-1	IFIH1_-_163175124.23-P1P2_CR1-cs1;IFIH1_-_163175149.23-P1P2_CR3-cs1	2	27;565	19;413	1.4210526315789473;1.368038740920097	1	CRISPRi_064_IFIH1	0.00370334	-2.42017	bystander	G2M	A	-3.30182	5.62724
AGGCCACGTACCGGCT-1	CWC27_-_64064784.23-P1P2_CR1-cs1;CWC27_+_64064791.23-P1P2_CR3-cs1	2	228;682	177;496	1.2881355932203389;1.375	1	CRISPRi_043_CWC27	0.642532	-0.192079	infected	G2M	S	11.2009	5.29356
AGGCCACGTAGAAAGG-1	BAX_-_49458157.23-P1P2_CR3-cs1;BAX_-_49458192.23-P1P2_CR1-cs1	2	850;215	587;169	1.4480408858603067;1.272189349112426	1	CRISPRi_016_BAX	0.477819	-0.320678	infected	G1	Q	8.35928	2.80176
AGGCCGTAGCGTCAAG-1	EXOC2_+_693061.23-P1P2_CR1-cs1	1	547	407	1.34398	1	CRISPRi_221_EXOC2	0.0565476	-1.24223	bystander	S	J	9.11281	3.85596
AGGCCGTAGGATATAC-1	non-targeting_00792_CR3-cs1;non-targeting_02296_CR1-cs1	2	772;130	557;89	1.385996409335727;1.4606741573033708	1	CRISPRi_207_non_targeting_pair_14	0.0792976	-1.09981	infected	G1	O	5.05692	0.215225
AGGCCGTCAATAGCGG-1	G3BP2_+_76598272.23-P1P2_CR1-cs1;G3BP2_+_76598520.23-P1P2_CR3-cs1	2	906;1257	665;939	1.362406015037594;1.3386581469648562	1	CRISPRi_060_G3BP2	0.000550041	-3.24031	bystander	S	A	-1.48248	8.20154
AGGCCGTGTCTTCGTC-1	USO1_-_76649876.23-P1P2_CR3-cs1;USO1_-_76649855.23-P1P2_CR1-cs1	2	278;340	199;253	1.3969849246231156;1.3438735177865613	1	CRISPRi_141_USO1	0.00278605	-2.54033	bystander	G1	D	0.0916346	4.51188
AGGCCGTTCGCAAGCC-1	PRKCI_-_169940251.23-P1P2_CR3-cs1;PRKCI_-_169940398.23-P1P2_CR1-cs1	2	5321;463	3891;348	1.36751477769211;1.3304597701149425	1	CRISPRi_097_PRKCI	0.00135203	-2.8568	bystander	G2M	A	-1.74696	9.33471
AGGCCGTTCTGTACGA-1	non-targeting_02254_CR1-cs1;non-targeting_00161_CR3-cs1	2	430;993	317;734	1.3564668769716088;1.3528610354223434	1	CRISPRi_209_non_targeting_pair_16	0.003628	-2.42991	bystander	G1	D	-0.849386	2.38409
AGGGAGTAGTTCGCGC-1	KPNA2_+_66031880.23-P1P2_CR1-cs1;KPNA2_-_66031874.23-P1P2_CR3-cs1	2	794;298	591;217	1.3434856175972927;1.3732718894009217	1	CRISPRi_074_KPNA2	0.00329709	-2.47033	bystander	S	C	-0.172061	5.93325
AGGGAGTCATGCTGGC-1	PPIA_+_44836735.23-P1P2_CR3-cs1;PPIA_+_44836665.23-P1P2_CR1-cs1	2	1841;588	1275;409	1.443921568627451;1.4376528117359413	1	CRISPRi_094_PPIA	0.00291155	-2.5273	bystander	S	E	-0.720806	0.260273
AGGGAGTGTGGTGTAG-1	non-targeting_02191_CR3-cs1;non-targeting_03218_CR1-cs1	2	808;569	620;417	1.303225806451613;1.3645083932853717	1	CRISPRi_206_non_targeting_pair_13	0.00148565	-2.81682	bystander	G1	B	1.31072	8.36426
AGGGATGAGCTCCTCT-1	PPIH_-_43124126.23-P1P2_CR3-cs1;PPIH_+_43124361.23-P1P2_CR1-cs1	2	185;237	148;174	1.25;1.3620689655172413	1	CRISPRi_096_PPIH	0.0025202	-2.58601	bystander	G1	F	1.41444	2.3961
AGGGATGCACCCATTC-1	PPIA_+_44836735.23-P1P2_CR3-cs1;PPIA_+_44836665.23-P1P2_CR1-cs1	2	2518;548	1792;386	1.4051339285714286;1.4196891191709844	1	CRISPRi_094_PPIA	0.00251518	-2.58899	bystander	G1	D	-0.148386	4.14013
AGGGATGGTGCAGGTA-1	non-targeting_01196_CR3-cs1;non-targeting_03048_CR1-cs1	2	3668;1188	2763;898	1.3275425262395946;1.3229398663697105	1	CRISPRi_204_non_targeting_pair_11	0.00215727	-2.65916	bystander	G2M	E	-0.995962	0.496831
AGGGATGTCACAGGCC-1	PPIA_+_44836735.23-P1P2_CR3-cs1;PPIA_+_44836665.23-P1P2_CR1-cs1	2	1454;473	1025;349	1.4185365853658536;1.3553008595988538	1	CRISPRi_094_PPIA	0.0013389	-2.85689	bystander	S	B	-4.9984	6.67174
AGGGATGTCAGAAATG-1	non-targeting_00792_CR3-cs1;non-targeting_02296_CR1-cs1	2	785;227	598;165	1.3127090301003344;1.3757575757575757	1	CRISPRi_207_non_targeting_pair_14	0.00161323	-2.7816	bystander	S	G	2.37669	4.8286
AGGGATGTCATATCGG-1	MAPK8_-_49514791.23-P1P2_CR3-cs1;MAPK8_-_49514766.23-P1P2_CR1-cs1	2	1140;185	796;140	1.4321608040201006;1.3214285714285714	1	CRISPRi_077_MAPK8	0.00923314	-2.02286	bystander	G1	L	5.73935	-2.68689
AGGGTGAAGACTGGGT-1	EXOC2_+_693074.23-P1P2_CR1-cs1	1	137	89	1.53933	1	CRISPRi_220_EXOC2	0.00160786	-2.78187	bystander	G1	F	-0.194593	1.96418
AGGGTGAAGAGTACCG-1	STAT2_+_56753865.23-P1P2_CR1-cs1;STAT1_-_191878853.23-P1P2_CR3-cs1	2	1077;1764	797;1316	1.3513174404015056;1.3404255319148937	1	CRISPRi_181_STAT1_STAT2	0.00236709	-2.61874	bystander	G2M	A	2.0728	11.5339
AGGGTGAAGGCATGTG-1	VAC14_-_70835027.23-P1P2_CR1-cs1	1	276	201	1.37313	1	CRISPRi_238_VAC14	0.0417646	-1.37782	unclassified	G1	T	4.7627	-0.430629
AGGGTGAAGTGGCACA-1	BCL2_+_60987184.23-P1P2_CR3-cs1;BCL2_+_60987148.23-P1P2_CR1-cs1	2	1251;285	896;198	1.3962053571428572;1.4393939393939394	1	CRISPRi_018_BCL2	0.00192073	-2.70828	bystander	G2M	A	-0.659723	11.8627
AGGGTGACAACTTGAC-1	GPR89A_-_145826754.23-ENST00000313835.9_CR3-cs1;GPR89A_+_145826745.23-ENST00000313835.9_CR1-cs1	2	1205;529	901;398	1.3374028856825748;1.329145728643216	1	CRISPRi_162_GPR89A	0.00107091	-2.95898	bystander	G2M	A	-5.15116	11.7229
AGGGTGACAGCTTAAC-1	IRF3_+_50168857.23-P1P2_CR1-cs1;IRF9_+_24630967.23-P1P2_CR3-cs1	2	267;2433	189;1795	1.4126984126984128;1.3554317548746517	1	CRISPRi_182_IRF9_IRF3	0.766064	-0.11572	infected	S	S	9.97161	6.61356
AGGGTGACAGTAACGG-1	non-targeting_01726_CR1-cs1;non-targeting_00186_CR3-cs1	2	1057;204	801;153	1.3196004993757802;1.3333333333333333	1	CRISPRi_197_non_targeting_pair_04	0.00326095	-2.47693	bystander	G1	H	-2.62549	2.40805
AGGGTGAGTAGTAGTA-1	JAK1_-_65432205.23-P1P2_CR3-cs1;JAK1_+_65432190.23-P1P2_CR1-cs1	2	475;349	363;240	1.3085399449035813;1.4541666666666666	1	CRISPRi_073_JAK1	0.00168261	-2.7618	bystander	S	A	-1.14691	12.4014
AGGGTGATCATGCAAC-1	TRIM59_-_160167519.23-P1P2_CR3-cs1;TRIM59_-_160167568.23-P1P2_CR1-cs1	2	488;92	355;64	1.3746478873239436;1.4375	1	CRISPRi_135_TRIM59	0.00271003	-2.54481	bystander	G1	K	5.23211	7.49459
AGGGTGATCGACCAGC-1	BRD2_+_32940409.23-P1_CR1-cs1;BRD2_+_32940426.23-P1_CR3-cs1	2	539;304	395;228	1.3645569620253164;1.3333333333333333	1	CRISPRi_022_BRD2	0.00277352	-2.54572	bystander	S	A	2.15732	8.37552
AGGGTGATCGTATCAG-1	ZDHHC5_-_57435631.23-P1P2_CR3-cs1;ZDHHC5_-_57435496.23-P1P2_CR1-cs1	2	1752;338	1257;258	1.3937947494033414;1.310077519379845	1	CRISPRi_152_ZDHHC5	0.00863309	-2.05496	bystander	G1	F	4.81578	0.734494
AGGGTGATCTGTCCGT-1	SIRT1_+_69644549.23-P1P2_CR3-cs1;SIRT1_-_69644482.23-P1P2_CR1-cs1	2	33;476	25;361	1.32;1.3185595567867037	1	CRISPRi_111_SIRT1	0.00175421	-2.73114	bystander	S	A	2.28926	8.30334
AGGTCATAGATCCGAG-1	non-targeting_00024_CR3-cs1;non-targeting_03061_CR1-cs1	2	1109;83	803;58	1.3810709838107098;1.4310344827586208	1	CRISPRi_202_non_targeting_pair_09	0.00136632	-2.85288	bystander	S	A	-1.00384	11.9289
AGGTCATCATCACGAT-1	DDX58_+_32526165.23-P1P2_CR3-cs1;DDX58_+_32526193.23-P1P2_CR1-cs1	2	2085;541	1548;406	1.3468992248062015;1.332512315270936	1	CRISPRi_045_DDX58	0.00139958	-2.84066	bystander	G1	F	-1.51991	1.21881
AGGTCATCATGATCCA-1	ATG14_+_55878313.23-P1P2_CR3-cs1;ATG14_-_55878158.23-P1P2_CR1-cs1	2	937;612	673;433	1.3922734026745913;1.4133949191685913	1	CRISPRi_008_ATG14	0.00211744	-2.66375	bystander	S	A	0.440112	9.78891
AGGTCATGTACAGTTC-1	EMC4_-_34517276.23-P1P2_CR3-cs1;EMC4_-_34517254.23-P1P2_CR1-cs1	2	432;93	330;58	1.309090909090909;1.603448275862069	1	CRISPRi_054_EMC4	0.00524574	-2.2736	bystander	G2M	D	-3.24338	5.15157
AGGTCATGTCAACATC-1	CASP3_+_185570557.23-P1P2_CR1-cs1;CASP3_+_185570612.23-P1P2_CR3-cs1	2	454;476	332;351	1.3674698795180722;1.3561253561253561	1	CRISPRi_027_CASP3	0.27226	-0.564618	infected	G2M	P	10.0999	-0.877356
AGGTCATGTTCTGAAC-1	XBP1_+_29196499.23-P1P2_CR1-cs1;XBP1_+_29196516.23-P1P2_CR3-cs1	2	134;199	100;136	1.34;1.463235294117647	1	CRISPRi_149_XBP1	0.00205306	-2.67634	bystander	G1	B	0.482125	4.71032
AGGTCATTCGTGTAGT-1	MIB1_+_19320792.23-P1P2_CR1-cs1;MIB1_+_19320789.23-P1P2_CR3-cs1	2	268;312	200;243	1.34;1.2839506172839505	1	CRISPRi_082_MIB1	0.00174922	-2.73788	bystander	S	A	0.848809	9.79732
AGGTCATTCTCAAGTG-1	CCZ1_-_5938597.23-P1P2_CR3-cs1;CCZ1_-_5938613.23-P1P2_CR1-cs1	2	554;266	403;199	1.3746898263027296;1.3366834170854272	1	CRISPRi_157_CCZ1	0.0015818	-2.78928	bystander	G2M	E	-4.89568	3.78026
AGGTCATTCTTTAGTC-1	ACE2_-_15619013.23-P1P2_CR3-cs1;TMPRSS2_-_42879996.23-P1P2_CR1-cs1	2	4136;1684	3022;1238	1.3686300463269359;1.3602584814216478	1	CRISPRi_172_ACE2_TMPRSS2	0.000950777	-3.0097	bystander	G2M	A	-2.03729	10.1457
AGGTCCGAGATGGGTC-1	MYD88_-_38180194.23-P1_CR3-cs1;MYD88_-_38180405.23-P1_CR1-cs1	2	1716;513	1260;358	1.361904761904762;1.4329608938547487	1	CRISPRi_085_MYD88	0.00169223	-2.75778	bystander	G1	D	-2.37424	2.89583
AGGTCCGAGGACATTA-1	CTSL_+_90341065.23-P1_CR1-cs1;CTSL_-_90341061.23-P1_CR3-cs1	2	275;1659	187;1171	1.4705882352941178;1.4167378309137488	1	CRISPRi_041_CTSL	0.00282667	-2.54063	bystander	G1	A	0.488164	7.62672
AGGTCCGAGGCTACGA-1	TOM1_-_35695895.23-P1P2_CR1-cs1	1	454	343	1.32362	1	CRISPRi_237_TOM1	0.00290074	-2.52892	bystander	G2M	B	-1.49478	5.30701
AGGTCCGCATGAAGTA-1	non-targeting_02191_CR3-cs1;non-targeting_03218_CR1-cs1	2	1104;953	791;690	1.3957016434892542;1.3811594202898552	1	CRISPRi_206_non_targeting_pair_13	0.415446	-0.381409	infected	S	Q	7.06403	2.63496
AGGTCCGCATGGGACA-1	NDFIP2_+_80055465.23-P1P2_CR3-cs1;NDFIP2_+_80055406.23-P1P2_CR1-cs1	2	3392;1114	2412;825	1.406301824212272;1.3503030303030303	1	CRISPRi_087_NDFIP2	0.00100876	-2.98286	bystander	G1	H	-3.75436	0.508572
AGGTCCGGTAATCGTC-1	C19orf66_+_10197572.23-P1P2_CR1-cs1	1	122	97	1.25773	1	CRISPRi_217_C19orf66	0.759132	-0.119652	infected	G1	S	12.021	7.51047
AGGTCCGGTCCATGAT-1	TMEM106B_+_12250990.23-P1P2_CR1-cs1	1	274	209	1.311	1	CRISPRi_234_TMEM106B	0.00318874	-2.48829	bystander	G2M	F	1.70443	1.5373
AGGTCCGGTTCCATGA-1	RELA_-_65430382.23-P1P2_CR1-cs1;RELA_-_65430379.23-P1P2_CR3-cs1	2	267;2166	203;1565	1.3152709359605912;1.3840255591054313	1	CRISPRi_102_RELA	0.0143182	-1.83737	bystander	S	J	5.62613	-0.446051
AGGTCCGGTTCCCGAG-1	ATF6_+_161736350.23-P1P2_CR1-cs1;ATF6_-_161736215.23-P1P2_CR3-cs1	2	971;1288	697;940	1.3931133428981348;1.3702127659574468	1	CRISPRi_007_ATF6	0.00232967	-2.62461	bystander	G2M	A	-1.14222	9.92405
AGGTCCGTCTCGCTTG-1	CNBP_+_128902721.23-P1P2_CR1-cs1	1	534	408	1.30882	1	CRISPRi_219_CNBP	0.00242033	-2.60719	bystander	G2M	E	-3.73853	3.22977
AGTAGTCAGCTCCTTC-1	PPIH_-_43124126.23-P1P2_CR3-cs1;PPIH_+_43124361.23-P1P2_CR1-cs1	2	660;1491	491;1088	1.3441955193482689;1.3704044117647058	1	CRISPRi_096_PPIH	0.000868194	-3.05011	bystander	G2M	A	-4.80861	11.542
AGTAGTCCAAAGGCGT-1	EIF2AK3_-_88926935.23-P1P2_CR1-cs1;EIF2AK3_-_88926550.23-P1P2_CR3-cs1	2	406;321	295;239	1.376271186440678;1.3430962343096233	1	CRISPRi_048_EIF2AK3	0.00396752	-2.39154	bystander	G1	F	4.05748	0.795828
AGTAGTCGTAGGAGTC-1	TOM1_+_35695890.23-P1P2_CR1-cs1	1	414	293	1.41297	1	CRISPRi_236_TOM1	0.000792411	-3.08882	bystander	S	A	-1.28584	10.1835
AGTAGTCGTGACAAAT-1	C18orf8_-_21083506.23-P1P2_CR1-cs1;C18orf8_+_21083490.23-P1P2_CR3-cs1	2	1085;56	775;42	1.4;1.3333333333333333	1	CRISPRi_156_RMC1	0.00434947	-2.34316	bystander	G1	K	1.88595	4.94831
AGTAGTCGTTCTGTTT-1	EXOC8_-_231473564.23-P1P2_CR1-cs1	1	420	317	1.32492	1	CRISPRi_222_EXOC8	0.00588998	-2.22134	bystander	G1	F	4.18655	0.94488
AGTAGTCTCCTAGTGA-1	BRD2_+_32940409.23-P1_CR1-cs1;BRD2_+_32940426.23-P1_CR3-cs1	2	1895;989	1437;713	1.3187195546276966;1.3870967741935485	1	CRISPRi_022_BRD2	0.00191393	-2.70586	bystander	G1	A	0.781893	6.29213
AGTAGTCTCTGTCAAG-1	EIF4H_-_73588899.23-P1P2_CR3-cs1;EIF4H_-_73588703.23-P1P2_CR1-cs1	2	1150;775	854;582	1.3466042154566744;1.331615120274914	1	CRISPRi_052_EIF4H	0.00178253	-2.73196	bystander	G2M	C	-2.05058	8.42749
AGTCTTTAGAGGACGG-1	CTSB_+_11725568.23-P1P2_CR1-cs1;CTSL_-_90341061.23-P1_CR3-cs1	2	852;2480	625;1838	1.3632;1.3492927094668117	1	CRISPRi_175_CTSL_CTSB	0.00212196	-2.66307	bystander	G1	H	-3.5226	-1.84345
AGTCTTTAGTCCGGTC-1	IFNAR1_-_34697352.23-P1P2_CR3-cs1;IFNAR2_+_34602250.23-P1P2_CR1-cs1	2	216;441	163;313	1.3251533742331287;1.4089456869009584	1	CRISPRi_180_IFNAR1_IFNAR2	0.00242036	-2.60457	bystander	G1	F	2.00603	2.74175
AGTCTTTCAGACTCGC-1	XBP1_+_29196499.23-P1P2_CR1-cs1;XBP1_+_29196516.23-P1P2_CR3-cs1	2	160;169	114;118	1.4035087719298245;1.4322033898305084	1	CRISPRi_149_XBP1	0.217979	-0.660672	unclassified	S	T	7.92017	0.264832
AGTCTTTGTAGGAGTC-1	IFIH1_-_163175124.23-P1P2_CR1-cs1;IFIH1_-_163175149.23-P1P2_CR3-cs1	2	21;1379	18;1038	1.1666666666666667;1.3285163776493256	1	CRISPRi_064_IFIH1	0.00494409	-2.29932	bystander	G1	I	-3.80243	-4.0501
AGTCTTTGTCCAAGTT-1	IFNAR1_-_34697349.23-P1P2_CR1-cs1;IFNAR1_-_34697352.23-P1P2_CR3-cs1	2	150;42	115;31	1.3043478260869565;1.3548387096774193	1	CRISPRi_068_IFNAR1	0.00743849	-2.1176	bystander	G1	H	0.57153	2.81495
AGTCTTTGTTCTGAAC-1	IFNAR1_-_34697349.23-P1P2_CR1-cs1;IFNAR1_-_34697352.23-P1P2_CR3-cs1	2	216;14	165;7	1.309090909090909;2.0	1	CRISPRi_068_IFNAR1	0.00155745	-2.79714	bystander	G2M	E	-5.8803	4.82904
AGTCTTTTCCCTGACT-1	RELA_-_65430382.23-P1P2_CR1-cs1;RELA_-_65430379.23-P1P2_CR3-cs1	2	135;1089	93;814	1.4516129032258065;1.337837837837838	1	CRISPRi_102_RELA	0.0018891	-2.71118	bystander	G1	A	1.85742	7.14861
AGTCTTTTCTCGGACG-1	CNBP_+_128902721.23-P1P2_CR1-cs1	1	382	290	1.31724	1	CRISPRi_219_CNBP	0.00166495	-2.76603	bystander	S	B	-3.48281	7.12796
AGTCTTTTCTGTTTGT-1	TRMT1_-_13227169.23-P1P2_CR3-cs1;TRMT1_-_13227186.23-P1P2_CR1-cs1	2	241;156	186;110	1.2956989247311828;1.4181818181818182	1	CRISPRi_136_TRMT1	0.0897661	-1.04676	infected	G2M	N	1.74044	1.13331
AGTGAGGAGTGCAAGC-1	TMEM97_+_26646401.23-P1P2_CR1-cs1;TMEM97_-_26646271.23-P1P2_CR3-cs1	2	227;1819	178;1373	1.2752808988764044;1.3248361252731244	1	CRISPRi_132_TMEM97	0.442402	-0.354049	infected	G1	P	10.4122	3.4405
AGTGAGGCAGTGGAGT-1	ZDHHC5_-_57435631.23-P1P2_CR3-cs1;ZDHHC5_-_57435496.23-P1P2_CR1-cs1	2	945;223	699;148	1.351931330472103;1.5067567567567568	1	CRISPRi_152_ZDHHC5	0.00169544	-2.75945	bystander	G1	A	1.12256	8.3782
AGTGAGGGTCAAACTC-1	SIGMAR1_+_34637739.23-P1P2_CR3-cs1;TMEM97_-_26646271.23-P1P2_CR1-cs1	2	2374;1168	1747;886	1.3589009730967372;1.3182844243792324	1	CRISPRi_185_SIGMAR1_TMEM97	0.00159046	-2.78777	bystander	G2M	A	-3.33767	9.4939
AGTGAGGGTTGTACAC-1	CCZ1B_+_6865923.23-ENST00000316731.8_CR1-cs1;CCZ1B_+_6865985.23-ENST00000316731.8_CR3-cs1	2	1425;634	1051;482	1.3558515699333968;1.3153526970954357	1	CRISPRi_158_CCZ1B	0.00310153	-2.49718	bystander	G1	F	2.90045	-1.33477
AGTGAGGTCCGGCACA-1	M6PR_+_9102212.23-P1P2_CR3-cs1;M6PR_+_9102204.23-P1P2_CR1-cs1	2	2313;106	1639;80	1.4112263575350823;1.325	1	CRISPRi_165_M6PR	0.00238857	-2.61328	bystander	S	A	1.96647	11.4249
AGTGAGGTCTTCAACT-1	CHD7_-_61591641.23-P1P2_CR3-cs1;CHD7_-_61591622.23-P1P2_CR1-cs1	2	2446;256	1800;182	1.3588888888888888;1.4065934065934067	1	CRISPRi_032_CHD7	0.0011879	-2.91227	bystander	G2M	A	-3.08157	9.84556
AGTGGGATCCCTAACC-1	LDLR_-_11200228.23-P1P2_CR1-cs1	1	787	597	1.31826	1	CRISPRi_226_LDLR	0.00261146	-2.57268	bystander	G2M	D	-3.17104	6.33942
AGTGGGATCCGAAGAG-1	EIF2AK2_+_37384076.23-P1P2_CR3-cs1;EIF2AK2_+_37384079.23-P1P2_CR1-cs1	2	1267;541	945;428	1.3407407407407408;1.264018691588785	1	CRISPRi_047_EIF2AK2	0.0011536	-2.92749	bystander	G2M	E	-6.90918	4.69261
AGTGGGATCGTCTGAA-1	MBTPS2_-_21857794.23-P1P2_CR1-cs1	1	491	373	1.31635	1	CRISPRi_228_MBTPS2	0.00235942	-2.60951	bystander	S	C	0.375132	7.1776
AGTGGGATCTAGCACA-1	non-targeting_03415_CR1-cs1;non-targeting_00612_CR3-cs1	2	162;192	130;131	1.2461538461538462;1.465648854961832	1	CRISPRi_200_non_targeting_pair_07	0.769693	-0.113657	infected	G1	S	12.2509	7.89464
AGTGTCACAATACGCT-1	SMOC1_-_70346325.23-P1P2_CR3-cs1;SMOC1_+_70346211.23-P1P2_CR1-cs1	2	2490;1689	1842;1249	1.3517915309446253;1.3522818254603683	1	CRISPRi_115_SMOC1	0.00108495	-2.95302	bystander	G2M	A	-2.02692	12.413
AGTGTCACAATGTTGC-1	MIB1_+_19320792.23-P1P2_CR1-cs1;MIB1_+_19320789.23-P1P2_CR3-cs1	2	997;1878	733;1377	1.360163710777626;1.363834422657952	1	CRISPRi_082_MIB1	0.113134	-0.945456	unclassified	G2M	T	8.37061	-2.95428
AGTGTCACACAGGAGT-1	TRIM59_-_160167519.23-P1P2_CR3-cs1;TRIM59_-_160167568.23-P1P2_CR1-cs1	2	1081;638	798;466	1.3546365914786966;1.3690987124463518	1	CRISPRi_135_TRIM59	0.00211305	-2.66615	bystander	G2M	B	-6.57452	5.8774
AGTGTCACACCCATTC-1	CNBP_-_128902692.23-P1P2_CR1-cs1	1	809	606	1.33498	1	CRISPRi_218_CNBP	0.0027284	-2.55758	bystander	S	A	2.22533	9.658
AGTGTCACAGACGCAA-1	GPR89B_-_147400800.23-P1P2_CR3-cs1;GPR89B_+_147400602.23-P1P2_CR1-cs1	2	71;25	50;21	1.42;1.1904761904761905	1	CRISPRi_163_GPR89B	0.0214669	-1.65947	bystander	G1	K	6.8023	7.41842
AGTGTCATCCTAGTGA-1	ANPEP_-_90358028.23-P1_CR1-cs1;ANPEP_+_90358037.23-P1_CR3-cs1	2	536;421	396;313	1.3535353535353536;1.3450479233226837	1	CRISPRi_154_ANPEP	0.00317924	-2.48613	bystander	G2M	C	-3.82795	6.05452
AGTTGGTAGAGGACGG-1	COG5_+_107204337.23-P1P2_CR3-cs1;COG5_+_107204333.23-P1P2_CR1-cs1	2	2234;122	1617;79	1.3815708101422388;1.5443037974683544	1	CRISPRi_036_COG5	0.00236156	-2.61805	bystander	S	B	-2.58233	5.92329
AGTTGGTAGATGCCTT-1	CKM_+_45826065.23-P1_CR3-cs1;CKM_-_45826081.23-P1_CR1-cs1	2	3529;366	2640;257	1.3367424242424242;1.424124513618677	1	CRISPRi_035_CKM	0.00184	-2.72912	bystander	G2M	A	-2.87001	12.6775
AGTTGGTAGATGGGTC-1	TMPRSS2_-_42879996.23-P1P2_CR3-cs1;CTSB_-_11725558.23-P1P2_CR1-cs1	2	1573;733	1170;547	1.3444444444444446;1.340036563071298	1	CRISPRi_191_TMPRSS2_CTSB	0.00202576	-2.68321	bystander	S	B	-2.30336	6.85178
AGTTGGTCACCTCGGA-1	TMEM41B_+_9336110.23-P1P2_CR1-cs1;TMEM41B_+_9336156.23-P1P2_CR3-cs1	2	411;703	287;507	1.4320557491289199;1.3865877712031558	1	CRISPRi_170_TMEM41B	0.00588776	-2.22558	unclassified	S	T	2.86629	8.59267
AGTTGGTCATAAGACA-1	IFNAR2_+_34602250.23-P1P2_CR3-cs1;IFNAR2_+_34602240.23-P1P2_CR1-cs1	2	895;124	628;95	1.4251592356687899;1.305263157894737	1	CRISPRi_069_IFNAR2	0.00548937	-2.25591	unclassified	S	T	2.10883	10.7634
AGTTGGTCATCGATTG-1	MBTPS2_-_21857794.23-P1P2_CR1-cs1	1	657	475	1.38316	1	CRISPRi_228_MBTPS2	0.00354331	-2.44378	bystander	G1	F	1.81892	1.67233
AGTTGGTCATGGAATA-1	C19orf66_+_10197572.23-P1P2_CR1-cs1	1	141	105	1.34286	1	CRISPRi_217_C19orf66	0.00203781	-2.68171	bystander	G2M	A	-5.5305	7.37273
AGTTGGTCATGTCTCC-1	non-targeting_02465_CR3-cs1;non-targeting_01624_CR1-cs1	2	6907;325	5000;250	1.3814;1.3	1	CRISPRi_195_non_targeting_pair_02	0.294145	-0.5312	infected	G1	R	9.40795	0.224812
AGTTGGTCATTACCTT-1	B3GALT6_-_1167684.23-P1P2_CR3-cs1;B3GALT6_+_1167824.23-P1P2_CR1-cs1	2	2606;1005	1871;733	1.3928380545163015;1.3710777626193724	1	CRISPRi_014_B3GALT6	0.11674	-0.932659	infected	S	N	2.30395	5.92921
AGTTGGTGTAGCGTCC-1	TMEM106B_+_12250990.23-P1P2_CR1-cs1	1	308	205	1.50244	1	CRISPRi_234_TMEM106B	0.01237	-1.90604	unclassified	S	T	-2.14817	9.72089
AGTTGGTGTGCCTGGT-1	ANPEP_-_90358028.23-P1_CR1-cs1;ANPEP_+_90358037.23-P1_CR3-cs1	2	847;405	628;291	1.3487261146496816;1.3917525773195876	1	CRISPRi_154_ANPEP	0.650133	-0.186941	infected	G1	R	12.9084	2.66364
AGTTGGTGTTATCCGA-1	ACE2_-_15619013.23-P1P2_CR3-cs1;FURIN_-_91411855.23-P1_CR1-cs1	2	2283;175	1642;133	1.3903775883069427;1.3157894736842106	1	CRISPRi_173_ACE2_FURIN	0.0167131	-1.77189	unclassified	G1	T	0.481994	2.39403
AGTTGGTTCCGCATAA-1	ARF1_-_228270444.23-P1P2_CR3-cs1;ARF1_-_228270479.23-P1P2_CR1-cs1	2	358;256	268;182	1.335820895522388;1.4065934065934067	1	CRISPRi_004_ARF1	0.00533395	-2.26366	bystander	G1	F	0.383196	0.0133539
ATAACGCAGACCCACC-1	TOM1_-_35695895.23-P1P2_CR1-cs1	1	245	178	1.3764	1	CRISPRi_237_TOM1	0.00450995	-2.33541	bystander	G1	H	-0.067769	1.92496
ATAACGCAGATCCCAT-1	ERN1_-_62207499.23-P1P2_CR1-cs1;ERN1_-_62207482.23-P1P2_CR3-cs1	2	346;474	246;339	1.4065040650406504;1.3982300884955752	1	CRISPRi_055_ERN1	0.00161125	-2.77989	bystander	S	A	2.52379	9.65335
ATAACGCCAATGGTCT-1	CHEK2_-_29138399.23-P1P2_CR3-cs1;CHEK2_+_29138256.23-P1P2_CR1-cs1	2	760;628	548;458	1.3868613138686132;1.3711790393013101	1	CRISPRi_033_CHEK2	0.00290818	-2.52871	bystander	S	A	1.91335	9.95761
ATAACGCGTCCAAGTT-1	non-targeting_00024_CR3-cs1;non-targeting_03061_CR1-cs1	2	1621;321	1134;222	1.4294532627865961;1.445945945945946	1	CRISPRi_202_non_targeting_pair_09	0.00364922	-2.43332	unclassified	G2M	T	-4.20244	1.66145
ATAACGCGTGTTCTTT-1	TMEM97_+_26646401.23-P1P2_CR1-cs1;TMEM97_-_26646271.23-P1P2_CR3-cs1	2	781;7405	572;5485	1.3653846153846154;1.350045578851413	1	CRISPRi_132_TMEM97	0.00112233	-2.93831	bystander	G2M	E	-2.66103	6.46652
ATAACGCGTTTGTGTG-1	TOM1_-_35695895.23-P1P2_CR1-cs1	1	883	651	1.35637	1	CRISPRi_237_TOM1	0.093966	-1.02681	infected	S	N	2.64636	5.50754
ATAAGAGAGAAGCCCA-1	IFITM2_+_308180.23-P1P2_CR3-cs1;IFITM2_+_308197.23-P1P2_CR1-cs1	2	369;686	250;497	1.476;1.380281690140845	1	CRISPRi_066_IFITM2	0.00341834	-2.45762	bystander	G1	F	1.00143	-0.0190638
ATAAGAGAGAGAACAG-1	TMEM106B_+_12250990.23-P1P2_CR1-cs1	1	173	120	1.44167	1	CRISPRi_234_TMEM106B	0.00176595	-2.74258	bystander	S	B	-4.29124	5.92593
ATAAGAGAGGTAGCCA-1	GPR89B_-_147400800.23-P1P2_CR3-cs1;GPR89B_+_147400602.23-P1P2_CR1-cs1	2	2996;800	2192;544	1.3667883211678833;1.4705882352941178	1	CRISPRi_163_GPR89B	0.0025344	-2.58593	bystander	G1	F	-0.00669268	2.06586
ATAAGAGAGTACCGGA-1	TMEM106B_+_12250968.23-P1P2_CR1-cs1	1	384	269	1.42751	1	CRISPRi_235_TMEM106B	0.00113365	-2.9303	bystander	S	A	2.2644	11.39
ATAAGAGAGTCTCAAC-1	JAK1_-_65432205.23-P1P2_CR3-cs1;JAK1_+_65432190.23-P1P2_CR1-cs1	2	198;103	160;78	1.2375;1.3205128205128205	1	CRISPRi_073_JAK1	0.703483	-0.152726	infected	G1	S	9.02441	7.19839
ATAAGAGCACTAGTAC-1	EMC2_+_109455869.23-P1P2_CR3-cs1;EMC4_-_34517276.23-P1P2_CR1-cs1	2	327;222	232;153	1.4094827586206897;1.4509803921568627	1	CRISPRi_183_EMC2_EMC4	0.00453673	-2.33502	bystander	G1	H	-0.329435	3.62548
ATAAGAGGTCGCATAT-1	EXOC8_-_231473581.23-P1P2_CR1-cs1	1	263	200	1.315	1	CRISPRi_223_EXOC8	0.000646441	-3.17476	bystander	G2M	B	-4.46601	3.53614
ATAAGAGGTGTATGGG-1	IFNAR1_-_34697352.23-P1P2_CR3-cs1;IFNAR2_+_34602250.23-P1P2_CR1-cs1	2	335;808	243;568	1.3786008230452675;1.4225352112676057	1	CRISPRi_180_IFNAR1_IFNAR2	0.000929289	-3.0189	bystander	G2M	A	-2.4339	12.7917
ATAAGAGTCCCGACTT-1	TMPRSS2_-_42879996.23-P1P2_CR3-cs1;FURIN_-_91411855.23-P1_CR1-cs1	2	659;83	488;59	1.3504098360655739;1.4067796610169492	1	CRISPRi_174_TMPRSS2_FURIN	0.00228699	-2.63077	bystander	G1	B	-2.41235	4.08399
ATAGACCAGCGCCTTG-1	C19orf66_-_10197533.23-P1P2_CR1-cs1	1	153	106	1.4434	1	CRISPRi_216_C19orf66	0.00197776	-2.69227	bystander	S	F	1.12979	0.178724
ATAGACCAGTCTCCTC-1	ACE2_-_15619013.23-P1P2_CR3-cs1;TMPRSS2_-_42879996.23-P1P2_CR1-cs1	2	1551;586	1143;427	1.356955380577428;1.3723653395784543	1	CRISPRi_172_ACE2_TMPRSS2	0.0023913	-2.61531	bystander	S	A	-2.26233	8.98625
ATAGACCCACGAAACG-1	GPR89A_-_145826754.23-ENST00000313835.9_CR3-cs1;GPR89B_+_147400602.23-P1P2_CR1-cs1	2	1510;346	1107;269	1.3640469738030714;1.2862453531598512	1	CRISPRi_193_GPR89A_GPR89B	0.647512	-0.188711	infected	G1	R	12.7548	4.50278
ATAGACCCATGAACCT-1	MIB1_+_19320792.23-P1P2_CR1-cs1;MIB1_+_19320789.23-P1P2_CR3-cs1	2	384;654	287;485	1.3379790940766552;1.3484536082474228	1	CRISPRi_082_MIB1	0.00994264	-1.99702	bystander	G1	F	3.41753	-0.473256
ATAGACCTCCATGAGT-1	CNBP_+_128902721.23-P1P2_CR1-cs1	1	740	559	1.32379	1	CRISPRi_219_CNBP	0.00156539	-2.79563	bystander	G2M	E	-5.67793	3.84506
ATCACGAAGAAGGTTT-1	CKM_+_45826065.23-P1_CR3-cs1;CKM_-_45826081.23-P1_CR1-cs1	2	3122;537	2316;403	1.348013816925734;1.3325062034739454	1	CRISPRi_035_CKM	0.00224999	-2.64216	bystander	G2M	A	-4.43	8.40823
ATCACGAAGCCAGGAT-1	SPNS1_+_28986129.23-P1P2_CR3-cs1;SPNS1_-_28986147.23-P1P2_CR1-cs1	2	1052;27	759;21	1.386034255599473;1.2857142857142858	1	CRISPRi_116_SPNS1	0.304012	-0.516726	infected	G1	Q	9.93949	2.46506
ATCACGAAGCCGTCGT-1	VMP1_-_57785088.23-P1P2_CR1-cs1;VMP1_-_57785061.23-P1P2_CR3-cs1	2	763;661	548;504	1.3923357664233578;1.3115079365079365	1	CRISPRi_171_VMP1	0.00195925	-2.6937	bystander	S	E	-1.45996	1.0295
ATCACGAAGCGGCTTC-1	non-targeting_02521_CR3-cs1;non-targeting_01091_CR1-cs1	2	244;157	176;114	1.3863636363636365;1.3771929824561404	1	CRISPRi_194_non_targeting_pair_01	0.00207588	-2.67367	bystander	G1	D	-0.716608	4.95062
ATCACGACAAATACAG-1	RTN4_-_55237467.23-ENST00000394609.2_CR3-cs1;RTN4_+_55237415.23-ENST00000394609.2_CR1-cs1	2	1453;116	1084;86	1.3404059040590406;1.3488372093023255	1	CRISPRi_168_RTN4	0.00147744	-2.81951	bystander	G2M	E	-0.738111	-0.840143
ATCACGACAAGCTGAG-1	ZCRB1_-_42719876.23-P1P2_CR1-cs1;ZCRB1_+_42719871.23-P1P2_CR3-cs1	2	28;611	23;435	1.2173913043478262;1.4045977011494253	1	CRISPRi_151_ZCRB1	0.00554686	-2.24502	bystander	G1	H	0.160508	2.47881
ATCACGATCAAGATCC-1	ARF1_-_228270444.23-P1P2_CR3-cs1;ARF1_-_228270479.23-P1P2_CR1-cs1	2	400;321	285;240	1.4035087719298245;1.3375	1	CRISPRi_004_ARF1	0.550793	-0.258969	infected	G1	Q	8.27449	3.72132
ATCACGATCAGCATGT-1	RIPK1_-_3068799.23-P1_CR3-cs1;RIPK1_+_3068801.23-P1_CR1-cs1	2	855;506	612;354	1.3970588235294117;1.4293785310734464	1	CRISPRi_104_RIPK1	0.00636331	-2.18825	bystander	G2M	F	1.86771	-1.12181
ATCACGATCTTTACAC-1	WDR61_+_78591885.23-P1P2_CR3-cs1;WDR61_-_78591737.23-P1P2_CR1-cs1	2	330;32	244;26	1.3524590163934427;1.2307692307692308	1	CRISPRi_148_WDR61	0.00087368	-3.02392	bystander	S	A	1.29017	7.8922
ATCATCTAGGGCTTCC-1	MYD88_-_38180194.23-P1_CR3-cs1;MYD88_-_38180405.23-P1_CR1-cs1	2	1425;800	1084;599	1.3145756457564575;1.335559265442404	1	CRISPRi_085_MYD88	0.00344871	-2.45716	unclassified	S	T	-1.97329	5.43044
ATCATCTCAGCGATCC-1	CHD7_-_61591641.23-P1P2_CR3-cs1;CHD7_-_61591622.23-P1P2_CR1-cs1	2	2577;785	1860;595	1.385483870967742;1.319327731092437	1	CRISPRi_032_CHD7	0.00169794	-2.75881	bystander	G2M	E	-5.73233	3.17544
ATCATCTGTAAAGGAG-1	HDAC2_-_114292382.23-P1P2_CR3-cs1;HDAC2_-_114292259.23-P1P2_CR1-cs1	2	1751;853	1300;652	1.346923076923077;1.3082822085889572	1	CRISPRi_063_HDAC2	0.0035727	-2.43632	bystander	G1	F	1.17601	2.25279
ATCATCTGTCGCGGTT-1	LY6E_-_144100014.23-P1P2_CR3-cs1;LY6E_-_144099976.23-P1P2_CR1-cs1	2	47;25	32;17	1.46875;1.4705882352941178	1	CRISPRi_076_LY6E	0.0440186	-1.35151	unclassified	G1	T	7.39594	-0.285116
ATCATCTTCGCTGATA-1	DPP4_-_162930550.23-P1P2_CR3-cs1;DPP4_+_162930574.23-P1P2_CR1-cs1	2	2262;451	1675;324	1.3504477611940298;1.3919753086419753	1	CRISPRi_161_DPP4	0.00124438	-2.8953	bystander	G2M	A	-5.36737	11.2374
ATCATCTTCTAACGGT-1	ZYG11B_-_53192205.23-P1P2_CR3-cs1;ZYG11B_+_53192439.23-P1P2_CR1-cs1	2	1933;1234	1424;931	1.3574438202247192;1.3254564983888293	1	CRISPRi_153_ZYG11B	0.000650647	-3.17194	bystander	S	B	-2.55186	9.70985
ATCATGGAGATGTTAG-1	IRF3_+_50168821.23-P1P2_CR1-cs1;IRF3_+_50168857.23-P1P2_CR3-cs1	2	1530;577	1116;423	1.3709677419354838;1.364066193853428	1	CRISPRi_070_IRF3	0.000892585	-3.03889	bystander	G2M	E	-3.59442	1.53814
ATCATGGAGCCAGTTT-1	BCL2_+_60987184.23-P1P2_CR3-cs1;BCL2_+_60987148.23-P1P2_CR1-cs1	2	1589;386	1186;290	1.3397976391231028;1.3310344827586207	1	CRISPRi_018_BCL2	0.00256771	-2.58026	bystander	G1	D	-1.11202	3.0083
ATCATGGCAATCTGCA-1	BRD2_+_32940409.23-P1_CR1-cs1;BRD2_+_32940426.23-P1_CR3-cs1	2	2010;883	1511;610	1.3302448709463932;1.4475409836065574	1	CRISPRi_022_BRD2	0.00157101	-2.79429	bystander	G2M	B	-4.2159	6.54651
ATCATGGCATCGACGC-1	TICAM1_-_4831517.23-P1P2_CR3-cs1;TICAM1_+_4831695.23-P1P2_CR1-cs1	2	336;104	255;76	1.3176470588235294;1.368421052631579	1	CRISPRi_128_TICAM1	0.606686	-0.216978	infected	G2M	P	11.5364	1.26029
ATCATGGGTCGATTGT-1	CNBP_+_128902721.23-P1P2_CR1-cs1	1	32	22	1.45455	1	CRISPRi_219_CNBP	0.00348111	-2.44574	bystander	G1	K	5.73366	7.62632
ATCATGGGTCTGGTCG-1	MFSD12_+_3557566.23-P1P2_CR1-cs1	1	2029	1523	1.33224	1	CRISPRi_231_MFSD12	0.00307188	-2.4984	bystander	G1	C	0.206632	5.56433
ATCATGGGTGCAGTAG-1	non-targeting_02254_CR1-cs1;non-targeting_00161_CR3-cs1	2	938;1770	700;1287	1.34;1.3752913752913754	1	CRISPRi_209_non_targeting_pair_16	0.822024	-0.0851077	infected	G2M	S	13.5318	6.83433
ATCATGGTCGCATGAT-1	non-targeting_03758_CR3-cs1;non-targeting_00493_CR1-cs1	2	543;576	421;434	1.2897862232779098;1.327188940092166	1	CRISPRi_201_non_targeting_pair_08	0.00247334	-2.59719	bystander	G1	A	0.0986089	7.22666
ATCCACCAGATGCCAG-1	C19orf66_+_10197572.23-P1P2_CR1-cs1	1	176	130	1.35385	1	CRISPRi_217_C19orf66	0.00743243	-2.11918	bystander	G1	L	5.79247	-1.77226
ATCCACCAGCCGATTT-1	MBTPS2_-_21857766.23-P1P2_CR1-cs1	1	345	261	1.32184	1	CRISPRi_229_MBTPS2	0.00112938	-2.90146	bystander	G2M	A	1.51221	6.62264
ATCCACCCAATGTAAG-1	EXOC2_+_693074.23-P1P2_CR1-cs1	1	652	489	1.33333	1	CRISPRi_220_EXOC2	0.00157604	-2.78821	bystander	S	A	0.0456463	5.99583
ATCCACCGTCCATGAT-1	BCKDK_+_31119819.23-P1P2_CR3-cs1;BCKDK_-_31119715.23-P1P2_CR1-cs1	2	1419;346	1032;240	1.375;1.4416666666666667	1	CRISPRi_017_BCKDK	0.0014048	-2.83904	bystander	S	A	1.34798	10.3932
ATCCACCGTGAGCGAT-1	CNBP_+_128902721.23-P1P2_CR1-cs1	1	516	377	1.3687	1	CRISPRi_219_CNBP	0.00400207	-2.38398	bystander	G2M	E	-0.539414	1.13792
ATCCACCTCACCCTCA-1	TMEM106B_+_12250990.23-P1P2_CR1-cs1	1	408	302	1.35099	1	CRISPRi_234_TMEM106B	0.00164581	-2.77552	bystander	G2M	B	-5.76806	5.76689
ATCCACCTCTGAGGGA-1	LDLR_-_11200228.23-P1P2_CR1-cs1	1	759	574	1.3223	1	CRISPRi_226_LDLR	0.00135169	-2.85578	bystander	S	A	-0.724999	6.97348
ATCCGAAAGGTCATCT-1	CTSB_+_11725568.23-P1P2_CR1-cs1;CTSL_-_90341061.23-P1_CR3-cs1	2	1020;1004	752;732	1.3563829787234043;1.3715846994535519	1	CRISPRi_175_CTSL_CTSB	0.00180992	-2.73281	bystander	S	A	0.451975	7.92391
ATCCGAACAGGTGCCT-1	NFKBIA_+_35873778.23-P1_CR3-cs1;NFKBIA_+_35873752.23-P1_CR1-cs1	2	2391;567	1743;417	1.3717728055077452;1.3597122302158273	1	CRISPRi_088_NFKBIA	0.00322496	-2.47993	bystander	G1	H	-1.8251	2.15058
ATCCGAAGTATCACCA-1	BECN1_+_40976262.23-P1P2_CR3-cs1;BECN1_+_40976253.23-P1P2_CR1-cs1	2	155;112	109;78	1.4220183486238531;1.435897435897436	1	CRISPRi_020_BECN1	0.00145821	-2.82724	bystander	G1	D	-0.0927533	5.9593
ATCCGAAGTCTAGTCA-1	VAC14_-_70835027.23-P1P2_CR1-cs1	1	597	436	1.36927	1	CRISPRi_238_VAC14	0.655602	-0.183304	infected	G1	Q	11.7191	2.34467
ATCCGAATCCCACTTG-1	non-targeting_03415_CR1-cs1;non-targeting_00612_CR3-cs1	2	295;470	216;338	1.3657407407407407;1.3905325443786982	1	CRISPRi_200_non_targeting_pair_07	0.00307929	-2.4853	bystander	G2M	C	2.71403	6.63232
ATCCGAATCTATGTGG-1	non-targeting_00535_CR1-cs1;non-targeting_02294_CR3-cs1	2	1021;1149	749;867	1.363150867823765;1.3252595155709344	1	CRISPRi_211_non_targeting_pair_18	0.00119251	-2.91197	bystander	G2M	A	-2.07502	11.209
ATCGAGTAGACTGTAA-1	non-targeting_00792_CR3-cs1;non-targeting_02296_CR1-cs1	2	2393;399	1732;304	1.3816397228637414;1.3125	1	CRISPRi_207_non_targeting_pair_14	0.0873092	-1.05678	unclassified	G1	T	8.753	-1.26777
ATCGAGTAGATTACCC-1	EIF2AK2_+_37384076.23-P1P2_CR3-cs1;EIF2AK2_+_37384079.23-P1P2_CR1-cs1	2	273;470	198;352	1.378787878787879;1.3352272727272727	1	CRISPRi_047_EIF2AK2	0.00198092	-2.69187	bystander	G1	H	-3.84915	-0.0330612
ATCGAGTAGCACACAG-1	ANPEP_-_90358028.23-P1_CR1-cs1;ANPEP_+_90358037.23-P1_CR3-cs1	2	309;231	227;166	1.3612334801762114;1.391566265060241	1	CRISPRi_154_ANPEP	0.00206284	-2.67557	bystander	G2M	A	-3.2998	12.5921
ATCGAGTAGTCGAGTG-1	TMEM106B_+_12250968.23-P1P2_CR1-cs1	1	496	360	1.37778	1	CRISPRi_235_TMEM106B	0.00148011	-2.819	bystander	G2M	B	-5.85446	5.11099
ATCGAGTCACAAGACG-1	EIF4B_+_53400192.23-P1P2_CR3-cs1;EIF4B_-_53400313.23-P1P2_CR1-cs1	2	1491;517	1092;369	1.3653846153846154;1.4010840108401084	1	CRISPRi_050_EIF4B	0.646993	-0.189076	infected	S	Q	9.42165	5.76888
ATCGAGTCACAGACAG-1	SEC62_-_169684596.23-P1P2_CR3-cs1;SEC62_-_169684666.23-P1P2_CR1-cs1	2	39;22	25;17	1.56;1.2941176470588236	1	CRISPRi_108_SEC62	0.00158361	-2.77237	bystander	S	A	2.22672	5.99065
ATCGAGTCATCCAACA-1	ACE2_-_15619013.23-P1P2_CR3-cs1;TMPRSS2_-_42879996.23-P1P2_CR1-cs1	2	2431;620	1787;454	1.3603805260212647;1.3656387665198237	1	CRISPRi_172_ACE2_TMPRSS2	0.00196842	-2.69712	bystander	S	B	-1.86277	5.58781
ATCGAGTGTAAGAGGA-1	C19orf66_-_10197533.23-P1P2_CR1-cs1	1	48	37	1.2973	1	CRISPRi_216_C19orf66	0.0231457	-1.626	bystander	G2M	L	9.56965	-2.02146
ATCGAGTGTCGCGGTT-1	TMPRSS2_-_42879996.23-P1P2_CR3-cs1;CTSB_-_11725558.23-P1P2_CR1-cs1	2	1046;332	754;244	1.3872679045092837;1.360655737704918	1	CRISPRi_191_TMPRSS2_CTSB	0.00335631	-2.46259	bystander	G1	D	0.650427	4.67633
ATCGAGTGTGCGATAG-1	TMEM106B_+_12250968.23-P1P2_CR1-cs1	1	481	360	1.33611	1	CRISPRi_235_TMEM106B	0.00172883	-2.7493	bystander	G2M	F	0.96398	1.31252
ATCGAGTGTTCTGAAC-1	VAC14_+_70835011.23-P1P2_CR1-cs1	1	1484	1111	1.33573	1	CRISPRi_239_VAC14	0.000461347	-3.3175	bystander	G1	H	-4.1934	0.785106
ATCGAGTTCCGCGTTT-1	VAC14_-_70835027.23-P1P2_CR1-cs1	1	756	531	1.42373	1	CRISPRi_238_VAC14	0.00151378	-2.80772	bystander	S	A	2.25116	10.4471
ATCGAGTTCGTATCAG-1	TMPRSS2_+_42879999.23-P1P2_CR1-cs1;TMPRSS2_-_42879996.23-P1P2_CR3-cs1	2	774;1579	569;1168	1.360281195079086;1.3518835616438356	1	CRISPRi_133_TMPRSS2	0.00137678	-2.84819	bystander	G1	A	2.06512	7.98704
ATCTACTAGATAGGAG-1	non-targeting_00481_CR1-cs1;non-targeting_03114_CR3-cs1	2	109;977	86;721	1.2674418604651163;1.3550624133148406	1	CRISPRi_196_non_targeting_pair_03	0.00239143	-2.61276	bystander	G1	B	-1.92106	4.64282
ATCTACTCATCACGTA-1	non-targeting_00977_CR3-cs1;non-targeting_01748_CR1-cs1	2	286;695	210;503	1.361904761904762;1.3817097415506958	1	CRISPRi_213_non_targeting_pair_20	0.00163587	-2.77651	bystander	G1	D	-0.650211	6.39812
ATCTACTGTTATGCGT-1	B3GALT6_-_1167684.23-P1P2_CR3-cs1;B3GALT6_+_1167824.23-P1P2_CR1-cs1	2	2726;1403	1968;1049	1.3851626016260163;1.3374642516682556	1	CRISPRi_014_B3GALT6	0.0028462	-2.54061	unclassified	G2M	T	-3.13988	8.97905
ATCTACTTCTCTTATG-1	G3BP1_+_151151548.23-P1P2_CR3-cs1;G3BP1_+_151151589.23-P1P2_CR1-cs1	2	2786;550	2089;393	1.3336524652943993;1.3994910941475827	1	CRISPRi_059_G3BP1	0.00281677	-2.54332	bystander	G1	D	-2.56804	4.36465
ATCTGCCAGAGATGAG-1	DDX1_-_15732017.23-P1P2_CR3-cs1;DDX1_-_15732021.23-P1P2_CR1-cs1	2	2785;64	1986;44	1.4023162134944613;1.4545454545454546	1	CRISPRi_044_DDX1	0.67693	-0.169433	infected	G2M	S	11.2907	4.94184
ATCTGCCCACTTAAGC-1	CNBP_+_128902721.23-P1P2_CR1-cs1	1	459	346	1.32659	1	CRISPRi_219_CNBP	0.00201261	-2.68498	bystander	G1	D	-1.42568	3.89856
ATCTGCCTCACATAGC-1	SMOC1_-_70346325.23-P1P2_CR3-cs1;SMOC1_+_70346211.23-P1P2_CR1-cs1	2	1246;816	905;602	1.3767955801104972;1.3554817275747508	1	CRISPRi_115_SMOC1	0.637618	-0.195406	infected	S	Q	9.45772	5.12082
ATCTGCCTCGTAGATC-1	TMEM97_+_26646401.23-P1P2_CR1-cs1;TMEM97_-_26646271.23-P1P2_CR3-cs1	2	425;5348	332;3954	1.2801204819277108;1.3525543753161355	1	CRISPRi_132_TMEM97	0.00137907	-2.84707	bystander	G1	F	-0.663986	1.31814
ATGAGGGAGCTACCTA-1	ATG14_+_55878313.23-P1P2_CR3-cs1;ATG14_-_55878158.23-P1P2_CR1-cs1	2	420;199	300;142	1.4;1.4014084507042253	1	CRISPRi_008_ATG14	0.00180552	-2.73119	bystander	G2M	A	-4.19807	11.14
ATGAGGGCATCACCCT-1	FYCO1_-_46037275.23-P1P2_CR1-cs1	1	491	357	1.37535	1	CRISPRi_224_FYCO1	0.00174032	-2.74643	bystander	G2M	D	-2.22964	5.2515
ATGCGATAGATACACA-1	ARFRP1_-_62338974.23-P1P2_CR3-cs1;ARFRP1_+_62339198.23-P1P2_CR1-cs1	2	123;1046	95;758	1.2947368421052632;1.3799472295514512	1	CRISPRi_005_ARFRP1	0.463735	-0.333648	infected	G1	Q	9.2304	2.21284
ATGCGATAGCAGATCG-1	VAC14_+_70835011.23-P1P2_CR1-cs1	1	3433	2496	1.3754	1	CRISPRi_239_VAC14	0.00126044	-2.89053	bystander	G2M	B	-4.00781	10.0078
ATGCGATAGTTGTCGT-1	VAC14_+_70835011.23-P1P2_CR1-cs1	1	1171	844	1.38744	1	CRISPRi_239_VAC14	0.00101043	-2.98392	bystander	S	A	-0.232768	7.78217
ATGCGATCACAGGTTT-1	MARK3_-_103851740.23-P1_CR3-cs1;MARK3_-_103851762.23-P1_CR1-cs1	2	6200;117	4572;88	1.3560804899387577;1.3295454545454546	1	CRISPRi_079_MARK3	0.00788591	-2.09408	bystander	G1	F	4.10798	-1.48905
ATGCGATGTGCACTTA-1	TMPRSS2_-_42879996.23-P1P2_CR3-cs1;CTSB_-_11725558.23-P1P2_CR1-cs1	2	1394;708	1066;517	1.3076923076923077;1.369439071566731	1	CRISPRi_191_TMPRSS2_CTSB	0.00212176	-2.66455	bystander	S	A	1.04913	8.51623
ATGCGATGTGGTCCGT-1	ZDHHC5_-_57435631.23-P1P2_CR3-cs1;ZDHHC5_-_57435496.23-P1P2_CR1-cs1	2	2607;340	1917;259	1.3599374021909234;1.3127413127413128	1	CRISPRi_152_ZDHHC5	0.00153657	-2.80274	bystander	G1	A	1.04967	5.88512
ATGCGATTCCACGAAT-1	ZDHHC5_-_57435631.23-P1P2_CR3-cs1;ZDHHC5_-_57435496.23-P1P2_CR1-cs1	2	2063;573	1492;440	1.3827077747989276;1.3022727272727272	1	CRISPRi_152_ZDHHC5	0.00192137	-2.70813	bystander	G1	D	-1.22448	5.03743
ATGGGAGAGAGTTGGC-1	non-targeting_03758_CR3-cs1;non-targeting_00493_CR1-cs1	2	67;44	52;35	1.2884615384615385;1.2571428571428571	1	CRISPRi_201_non_targeting_pair_08	0.0105601	-1.95805	bystander	G1	K	6.02214	5.76927
ATGGGAGCATTGGCGC-1	CTSL_+_90341065.23-P1_CR1-cs1;CTSL_-_90341061.23-P1_CR3-cs1	2	305;647	209;463	1.4593301435406698;1.3974082073434124	1	CRISPRi_041_CTSL	0.369241	-0.432444	infected	G1	R	10.3185	3.55891
ATGGGAGGTACGCACC-1	CTSB_+_11725568.23-P1P2_CR1-cs1;CTSL_-_90341061.23-P1_CR3-cs1	2	1574;1484	1164;1095	1.352233676975945;1.3552511415525115	1	CRISPRi_175_CTSL_CTSB	0.00236059	-2.61746	bystander	G2M	A	1.36847	5.16895
ATGTGTGAGAAGATTC-1	LDLR_-_11200228.23-P1P2_CR1-cs1	1	439	309	1.42071	1	CRISPRi_226_LDLR	0.00203328	-2.68305	bystander	G2M	F	0.153334	0.0904774
ATGTGTGAGCCACGTC-1	ISG15_+_948906.23-P1P2_CR1-cs1;ISG15_-_948888.23-P1P2_CR3-cs1	2	1711;2150	1274;1527	1.3430141287284145;1.4079895219384413	1	CRISPRi_072_ISG15	0.00379907	-2.41081	bystander	G1	F	2.66001	-0.418609
ATGTGTGAGCCACTAT-1	GPR89A_-_145826754.23-ENST00000313835.9_CR3-cs1;GPR89A_+_145826745.23-ENST00000313835.9_CR1-cs1	2	2610;844	1863;625	1.4009661835748792;1.3504	1	CRISPRi_162_GPR89A	0.00152795	-2.80401	bystander	S	A	1.51618	8.4049
ATGTGTGAGGCGTACA-1	CASP3_+_185570557.23-P1P2_CR1-cs1;CASP3_+_185570612.23-P1P2_CR3-cs1	2	1129;1018	835;771	1.3520958083832335;1.3203631647211413	1	CRISPRi_027_CASP3	0.00188616	-2.71489	bystander	S	A	0.594012	10.2276
ATGTGTGGTACAAGTA-1	ACE2_-_15619013.23-P1P2_CR3-cs1;ACE2_-_15618975.23-P1P2_CR1-cs1	2	4056;2260	2952;1719	1.3739837398373984;1.3147178592204771	1	CRISPRi_001_ACE2	0.00137599	-2.85164	bystander	G2M	B	-4.86127	9.59255
ATGTGTGGTTAAGACA-1	ATP1A1_-_116915929.23-P1P2_CR1-cs1;ATP1A1_-_116915944.23-P1P2_CR3-cs1	2	1451;731	1077;518	1.3472609099350046;1.4111969111969112	1	CRISPRi_010_ATP1A1	0.00272124	-2.56084	unclassified	G2M	T	-7.02956	4.15476
ATGTGTGTCATCGGAT-1	JAK1_-_65432205.23-P1P2_CR3-cs1;JAK1_+_65432190.23-P1P2_CR1-cs1	2	571;327	425;237	1.3435294117647059;1.379746835443038	1	CRISPRi_073_JAK1	0.0013349	-2.8616	bystander	S	A	0.301166	12.0578
ATGTGTGTCATCTGTT-1	TTC37_-_94890435.23-P1P2_CR3-cs1;TTC37_+_94890492.23-P1P2_CR1-cs1	2	1628;799	1231;589	1.322502030869212;1.3565365025466893	1	CRISPRi_137_TTC37	0.00133079	-2.86432	bystander	G2M	A	-6.255	7.87873
ATTACTCAGAAGGCCT-1	M6PR_+_9102212.23-P1P2_CR3-cs1;M6PR_+_9102204.23-P1P2_CR1-cs1	2	1798;99	1320;69	1.362121212121212;1.434782608695652	1	CRISPRi_165_M6PR	0.00185154	-2.71953	bystander	G2M	A	-3.13038	12.0285
ATTACTCAGCTGCAAG-1	TMEM106B_+_12250968.23-P1P2_CR1-cs1	1	577	432	1.33565	1	CRISPRi_235_TMEM106B	0.650682	-0.186602	infected	G2M	S	10.4172	6.52597
ATTACTCAGGACAGCT-1	MFSD12_+_3557566.23-P1P2_CR1-cs1	1	1396	1050	1.32952	1	CRISPRi_231_MFSD12	0.44043	-0.356034	infected	G1	Q	9.03886	2.82188
ATTACTCGTGTCAATC-1	IFNAR2_+_34602250.23-P1P2_CR3-cs1;IFNAR2_+_34602240.23-P1P2_CR1-cs1	2	1383;205	994;152	1.391348088531187;1.3486842105263157	1	CRISPRi_069_IFNAR2	0.0106141	-1.97106	unclassified	G2M	T	1.33427	8.12447
ATTACTCTCGCTAGCG-1	TMEM106B_+_12250968.23-P1P2_CR1-cs1	1	360	249	1.44578	1	CRISPRi_235_TMEM106B	0.00175987	-2.74499	bystander	S	B	-2.63009	10.3751
ATTACTCTCGTACCGG-1	VPS39_-_42500464.23-P1P2_CR3-cs1;VPS39_+_42500498.23-P1P2_CR1-cs1	2	699;127	517;95	1.3520309477756287;1.3368421052631578	1	CRISPRi_147_VPS39	0.00159221	-2.78578	bystander	G2M	A	-2.33804	8.49453
ATTACTCTCGTTGCCT-1	non-targeting_01725_CR3-cs1;non-targeting_00813_CR1-cs1	2	650;461	488;340	1.3319672131147542;1.3558823529411765	1	CRISPRi_199_non_targeting_pair_06	0.00320656	-2.4821	bystander	G1	A	2.53865	6.81085
ATTATCCCACCCTATC-1	non-targeting_01196_CR3-cs1;non-targeting_03048_CR1-cs1	2	1535;894	1134;693	1.353615520282187;1.29004329004329	1	CRISPRi_204_non_targeting_pair_11	0.000729173	-3.11945	bystander	G2M	B	-4.3187	4.69749
ATTATCCCATGCTGGC-1	KEAP1_-_10613538.23-P1P2_CR1-cs1;KEAP1_-_10613269.23-P1P2_CR3-cs1	2	3226;939	2353;700	1.3710157246068848;1.3414285714285714	1	CRISPRi_164_KEAP1	0.000759417	-3.09835	bystander	G2M	B	-2.90294	8.06353
ATTATCCTCAGTGTTG-1	SMAD3_+_67358180.23-P1P2_CR3-cs1;SMAD3_+_67358262.23-P1P2_CR1-cs1	2	391;68	298;54	1.3120805369127517;1.2592592592592593	1	CRISPRi_114_SMAD3	0.00147521	-2.81738	bystander	S	A	-0.735105	10.9099
ATTATCCTCGCCCTTA-1	BRD4_-_15391173.23-ENST00000263377.2_ENST00000371835.4_CR3-cs1;BRD4_-_15391126.23-ENST00000263377.2_ENST00000371835.4_CR1-cs1	2	1572;758	1114;551	1.4111310592459605;1.3756805807622505	1	CRISPRi_023_BRD4	0.00156152	-2.79424	bystander	S	A	0.484477	11.2781
ATTCTACAGAAACGCC-1	non-targeting_01726_CR1-cs1;non-targeting_00186_CR3-cs1	2	943;126	684;91	1.378654970760234;1.3846153846153846	1	CRISPRi_197_non_targeting_pair_04	0.00139976	-2.8406	bystander	G2M	G	0.969065	4.61868
ATTCTACAGGCAGGTT-1	CNBP_+_128902721.23-P1P2_CR1-cs1	1	656	500	1.312	1	CRISPRi_219_CNBP	0.267156	-0.572899	unclassified	G2M	T	10.7087	-1.26614
ATTCTACAGGCGTACA-1	CKM_+_45826065.23-P1_CR3-cs1;CKM_-_45826081.23-P1_CR1-cs1	2	1804;203	1338;148	1.3482810164424515;1.3716216216216217	1	CRISPRi_035_CKM	0.00156309	-2.79445	bystander	S	A	0.680747	12.1729
ATTCTACCAACGATGG-1	SLC35B2_-_44225181.23-P1P2_CR3-cs1;B3GALT6_-_1167684.23-P1P2_CR1-cs1	2	568;1612	421;1203	1.3491686460807601;1.3399833748960932	1	CRISPRi_188_SLC35B2_B3GALT6	0.315414	-0.500895	unclassified	G1	T	9.54802	1.51715
ATTCTACGTTCCACGG-1	JAK1_-_65432205.23-P1P2_CR3-cs1;JAK1_+_65432190.23-P1P2_CR1-cs1	2	360;97	262;71	1.3740458015267176;1.3661971830985915	1	CRISPRi_073_JAK1	0.00361359	-2.41414	bystander	G1	H	0.0072968	2.0635
ATTCTACGTTTAGGAA-1	GPR89B_-_147400800.23-P1P2_CR3-cs1;GPR89B_+_147400602.23-P1P2_CR1-cs1	2	5417;886	4008;631	1.3515469061876249;1.4041204437400951	1	CRISPRi_163_GPR89B	0.0254022	-1.59417	unclassified	G1	T	4.25266	-1.1017
ATTCTACTCTGGTGTA-1	TTC37_-_94890435.23-P1P2_CR3-cs1;TTC37_+_94890492.23-P1P2_CR1-cs1	2	1019;1254	765;927	1.3320261437908496;1.3527508090614886	1	CRISPRi_137_TTC37	0.00504796	-2.28272	bystander	S	F	2.80424	2.15904
ATTGGACAGGAGCGAG-1	CYB5B_-_69458573.23-P1P2_CR3-cs1;CYB5B_-_69458630.23-P1P2_CR1-cs1	2	362;129	260;105	1.3923076923076922;1.2285714285714286	1	CRISPRi_159_CYB5B	0.00236749	-2.61384	bystander	S	A	0.528523	6.4591
ATTGGACAGTCAATAG-1	NFKBIA_+_35873778.23-P1_CR3-cs1;NFKBIA_+_35873752.23-P1_CR1-cs1	2	2095;528	1520;388	1.3782894736842106;1.3608247422680413	1	CRISPRi_088_NFKBIA	0.0028131	-2.54188	bystander	S	B	-2.4927	4.51225
ATTGGACAGTGAACAT-1	non-targeting_02865_CR1-cs1;non-targeting_00771_CR3-cs1	2	1545;931	1144;703	1.3505244755244756;1.3243243243243243	1	CRISPRi_215_non_targeting_pair_22	0.00134027	-2.86284	bystander	G1	D	-3.27059	3.25904
ATTGGACCAAACCTAC-1	C18orf8_-_21083506.23-P1P2_CR1-cs1;C18orf8_+_21083490.23-P1P2_CR3-cs1	2	1021;82	745;60	1.3704697986577181;1.3666666666666667	1	CRISPRi_156_RMC1	0.772297	-0.112198	infected	G1	S	13.3272	7.13071
ATTGGACCAACGATCT-1	EIF2AK3_-_88926935.23-P1P2_CR1-cs1;EIF2AK3_-_88926550.23-P1P2_CR3-cs1	2	918;330	661;243	1.388804841149773;1.3580246913580247	1	CRISPRi_048_EIF2AK3	0.00174181	-2.74903	bystander	G2M	A	-1.55965	11.035
ATTGGACCATAAAGGT-1	non-targeting_01908_CR3-cs1;non-targeting_03776_CR1-cs1	2	2358;731	1715;538	1.374927113702624;1.358736059479554	1	CRISPRi_210_non_targeting_pair_17	0.00277448	-2.55123	bystander	S	A	-0.0684835	9.09181
ATTGGACCATGGTTGT-1	DDX58_+_32526165.23-P1P2_CR3-cs1;DDX58_+_32526193.23-P1P2_CR1-cs1	2	633;175	487;133	1.299794661190965;1.3157894736842106	1	CRISPRi_045_DDX58	0.00204211	-2.67523	bystander	G1	A	1.71076	8.14021
ATTGGACGTAGCGTAG-1	non-targeting_02155_CR3-cs1;non-targeting_00500_CR1-cs1	2	5465;1067	4004;767	1.3648851148851149;1.3911342894393741	1	CRISPRi_203_non_targeting_pair_10	0.000552855	-3.23967	bystander	G2M	B	-4.98874	6.44224
ATTGGACGTCTTCAAG-1	CHD7_-_61591641.23-P1P2_CR3-cs1;CHD7_-_61591622.23-P1P2_CR1-cs1	2	1894;751	1364;541	1.3885630498533725;1.388170055452865	1	CRISPRi_032_CHD7	0.00198736	-2.69075	bystander	G2M	F	1.28549	1.83495
ATTGGACGTTGTACAC-1	VAC14_+_70835011.23-P1P2_CR1-cs1	1	1561	1121	1.39251	1	CRISPRi_239_VAC14	0.581578	-0.235349	infected	G1	Q	8.36668	5.25601
ATTGGACTCGCCGTGA-1	MYD88_-_38180194.23-P1_CR3-cs1;MYD88_-_38180405.23-P1_CR1-cs1	2	46;27	32;17	1.4375;1.588235294117647	1	CRISPRi_085_MYD88	0.00173626	-2.74968	bystander	G2M	J	4.28229	3.4712
ATTGGACTCGCTTAGA-1	DDX58_+_32526165.23-P1P2_CR3-cs1;DDX58_+_32526193.23-P1P2_CR1-cs1	2	233;21	180;14	1.2944444444444445;1.5	1	CRISPRi_045_DDX58	0.0544335	-1.26228	unclassified	G2M	T	1.12064	2.79382
ATTGGTGAGTCGTTTG-1	C19orf66_-_10197533.23-P1P2_CR1-cs1	1	76	68	1.11765	1	CRISPRi_216_C19orf66	0.0017406	-2.74709	bystander	G2M	E	-1.36446	5.21066
ATTGGTGCAGTGACAG-1	non-targeting_00977_CR3-cs1;non-targeting_01748_CR1-cs1	2	472;1040	342;780	1.3801169590643274;1.3333333333333333	1	CRISPRi_213_non_targeting_pair_20	0.208963	-0.67972	infected	G2M	O	4.51091	-0.235103
ATTGGTGCATGTCTCC-1	LARP1_-_154092432.23-ENST00000336314.4_CR3-cs1;LARP1_-_154092586.23-ENST00000336314.4_CR1-cs1	2	2514;277	1825;208	1.3775342465753424;1.3317307692307692	1	CRISPRi_075_LARP1	0.0056338	-2.23798	bystander	G1	F	4.1912	-1.57266
ATTGGTGGTGTGCCTG-1	RELA_-_65430382.23-P1P2_CR1-cs1;RELA_-_65430379.23-P1P2_CR3-cs1	2	257;1708	187;1242	1.374331550802139;1.3752012882447664	1	CRISPRi_102_RELA	0.00163358	-2.77392	bystander	G2M	B	-5.15834	5.16265
ATTGGTGGTTAAGACA-1	CTSL_+_90341065.23-P1_CR1-cs1;CTSL_-_90341061.23-P1_CR3-cs1	2	427;1408	311;1035	1.3729903536977492;1.3603864734299518	1	CRISPRi_041_CTSL	0.00679769	-2.16298	unclassified	G1	T	0.663677	-0.602087
ATTGGTGTCCGTAGTA-1	CWC27_-_64064784.23-P1P2_CR1-cs1;CWC27_+_64064791.23-P1P2_CR3-cs1	2	254;784	193;576	1.3160621761658031;1.3611111111111112	1	CRISPRi_043_CWC27	0.729593	-0.136885	infected	G1	S	12.1898	7.36926
ATTGGTGTCTGGAGCC-1	ARF1_-_228270444.23-P1P2_CR3-cs1;ARF1_-_228270479.23-P1P2_CR1-cs1	2	465;302	352;220	1.3210227272727273;1.3727272727272728	1	CRISPRi_004_ARF1	0.00173636	-2.7488	bystander	G2M	B	-4.49898	4.46421
ATTTCTGCAACGCACC-1	CASP9_+_15850704.23-P1P2_CR3-cs1;CASP9_-_15850541.23-P1P2_CR1-cs1	2	2370;116	1740;87	1.3620689655172413;1.3333333333333333	1	CRISPRi_030_CASP9	0.395971	-0.402276	infected	G1	Q	7.29564	1.9092
ATTTCTGGTCCGAAGA-1	BECN1_+_40976262.23-P1P2_CR3-cs1;BECN1_+_40976253.23-P1P2_CR1-cs1	2	2334;984	1718;699	1.3585564610011642;1.407725321888412	1	CRISPRi_020_BECN1	0.00145509	-2.82555	bystander	S	B	-1.75215	7.1446
ATTTCTGTCGAATGGG-1	DPP4_-_162930550.23-P1P2_CR3-cs1;DPP4_+_162930574.23-P1P2_CR1-cs1	2	1127;207	836;150	1.3480861244019138;1.38	1	CRISPRi_161_DPP4	0.455093	-0.34178	infected	G2M	Q	8.83377	4.13875
ATTTCTGTCGTTGCCT-1	TMPRSS2_-_42879996.23-P1P2_CR3-cs1;FURIN_-_91411855.23-P1_CR1-cs1	2	1178;78	841;57	1.4007134363852556;1.368421052631579	1	CRISPRi_174_TMPRSS2_FURIN	0.0024961	-2.59204	bystander	G1	D	0.920132	5.18703
CAACCAAAGAAACGAG-1	non-targeting_00535_CR1-cs1;non-targeting_02294_CR3-cs1	2	1506;1798	1113;1306	1.353099730458221;1.3767228177641655	1	CRISPRi_211_non_targeting_pair_18	0.00311974	-2.49731	bystander	G2M	F	1.20005	-2.40971
CAACCAAAGTGTCCAT-1	MBTPS2_-_21857766.23-P1P2_CR1-cs1	1	1839	1367	1.34528	1	CRISPRi_229_MBTPS2	0.00127766	-2.87836	bystander	G2M	J	2.66474	4.24204
CAACCAAGTTTCGCTC-1	STAT1_-_191878853.23-P1P2_CR3-cs1;STAT1_+_191878864.23-P1P2_CR1-cs1	2	1780;1062	1303;794	1.3660782808902532;1.3375314861460956	1	CRISPRi_120_STAT1	0.0153525	-1.81041	unclassified	G1	T	5.14269	1.22132
CAACCTCAGCAATCTC-1	EIF2AK2_+_37384076.23-P1P2_CR3-cs1;EIF2AK2_+_37384079.23-P1P2_CR1-cs1	2	255;152	192;115	1.328125;1.3217391304347825	1	CRISPRi_047_EIF2AK2	0.00214362	-2.64959	bystander	G2M	F	1.32816	-0.266056
CAACCTCAGCTACCTA-1	RTN4_-_55237467.23-ENST00000394609.2_CR3-cs1;RTN4_+_55237415.23-ENST00000394609.2_CR1-cs1	2	1090;139	779;98	1.399229781771502;1.4183673469387754	1	CRISPRi_168_RTN4	0.00184491	-2.72698	bystander	G2M	A	0.302957	9.16883
CAACCTCAGGTGTTAA-1	CNBP_-_128902692.23-P1P2_CR1-cs1	1	30	22	1.36364	1	CRISPRi_218_CNBP	0.000882686	-3.04084	bystander	G2M	A	-5.75469	10.6179
CAACCTCAGTAGCCGA-1	non-targeting_00024_CR3-cs1;non-targeting_03061_CR1-cs1	2	399;93	292;63	1.3664383561643836;1.4761904761904763	1	CRISPRi_202_non_targeting_pair_09	0.556851	-0.254117	infected	G1	R	11.2984	4.03235
CAACCTCCACACCGCA-1	LY6E_-_144100014.23-P1P2_CR3-cs1;LY6E_-_144099976.23-P1P2_CR1-cs1	2	867;446	595;324	1.457142857142857;1.376543209876543	1	CRISPRi_076_LY6E	0.000900341	-3.03088	bystander	G2M	A	-2.0038	11.2383
CAACCTCTCACATAGC-1	M6PR_+_9102212.23-P1P2_CR3-cs1;M6PR_+_9102204.23-P1P2_CR1-cs1	2	2278;158	1675;115	1.36;1.373913043478261	1	CRISPRi_165_M6PR	0.00102006	-2.97715	bystander	G2M	A	-3.92018	8.83535
CAACCTCTCCGTACAA-1	MARK3_-_103851740.23-P1_CR3-cs1;MARK3_-_103851762.23-P1_CR1-cs1	2	2307;39	1717;28	1.3436225975538731;1.3928571428571428	1	CRISPRi_079_MARK3	0.00180064	-2.72936	bystander	G1	D	0.737541	2.33086
CAACCTCTCTCAAACG-1	STK16_+_220110240.23-P1P2_CR1-cs1;STK16_+_220110286.23-P1P2_CR3-cs1	2	98;862	72;628	1.3611111111111112;1.372611464968153	1	CRISPRi_122_STK16	0.0113838	-1.9305	bystander	G1	K	4.70529	2.02677
CAACTAGAGGGCTCTC-1	FYCO1_-_46037275.23-P1P2_CR1-cs1	1	932	678	1.37463	1	CRISPRi_224_FYCO1	0.00109037	-2.94541	bystander	G1	F	1.45033	-0.0734738
CAACTAGGTTGGTAAA-1	KEAP1_-_10613538.23-P1P2_CR1-cs1;KEAP1_-_10613269.23-P1P2_CR3-cs1	2	1361;572	1015;431	1.3408866995073891;1.3271461716937354	1	CRISPRi_164_KEAP1	0.162061	-0.789721	infected	G2M	P	8.10616	-0.729844
CAACTAGTCAACACGT-1	non-targeting_02254_CR1-cs1;non-targeting_00161_CR3-cs1	2	424;1038	326;773	1.3006134969325154;1.3428201811125484	1	CRISPRi_209_non_targeting_pair_16	0.00349854	-2.43845	bystander	G1	D	-0.267436	3.63676
CAACTAGTCAAGAAGT-1	ATF6_+_161736350.23-P1P2_CR1-cs1;ATF6_-_161736215.23-P1P2_CR3-cs1	2	422;973	316;682	1.3354430379746836;1.4266862170087977	1	CRISPRi_007_ATF6	0.142119	-0.846672	unclassified	S	T	6.4425	0.373875
CAACTAGTCACGATGT-1	non-targeting_01196_CR3-cs1;non-targeting_03048_CR1-cs1	2	2479;1036	1760;781	1.4085227272727272;1.326504481434059	1	CRISPRi_204_non_targeting_pair_11	0.00114453	-2.93039	bystander	G2M	A	-5.15137	9.4178
CAACTAGTCACTCCTG-1	CKM_+_45826065.23-P1_CR3-cs1;CKM_-_45826081.23-P1_CR1-cs1	2	1112;137	836;105	1.3301435406698565;1.3047619047619048	1	CRISPRi_035_CKM	0.842475	-0.0744334	infected	G1	S	14.1628	7.46685
CAAGAAAAGTGGTAAT-1	DPP4_-_162930550.23-P1P2_CR3-cs1;DPP4_+_162930574.23-P1P2_CR1-cs1	2	1805;71	1330;53	1.3571428571428572;1.3396226415094339	1	CRISPRi_161_DPP4	0.00189561	-2.70704	bystander	G1	A	-0.831001	5.24968
CAAGAAACACATAACC-1	non-targeting_02191_CR3-cs1;non-targeting_03218_CR1-cs1	2	320;840	224;592	1.4285714285714286;1.4189189189189189	1	CRISPRi_206_non_targeting_pair_13	0.00327114	-2.46956	bystander	G1	I	-3.00362	-3.43251
CAAGAAAGTCATATGC-1	CTSB_+_11725568.23-P1P2_CR1-cs1;CTSL_-_90341061.23-P1_CR3-cs1	2	553	403;401	1.3722084367245657;1.3790523690773067	1	CRISPRi_175_CTSL_CTSB	0.00183374	-2.66985	bystander	G2M	C	-3.35025	3.95961
CAAGAAAGTCCTCTTG-1	TOM1_-_35695895.23-P1P2_CR1-cs1	1	290	220	1.31818	1	CRISPRi_237_TOM1	0.000828287	-3.06711	bystander	G2M	B	-4.6823	7.38041
CAAGAAAGTCTCCCTA-1	IFNAR1_-_34697352.23-P1P2_CR3-cs1;IFNAR2_+_34602250.23-P1P2_CR1-cs1	2	148;254	108;175	1.3703703703703705;1.4514285714285715	1	CRISPRi_180_IFNAR1_IFNAR2	0.00276416	-2.54469	bystander	G1	A	1.83829	7.10865
CAAGAAAGTTTAGCTG-1	non-targeting_00024_CR3-cs1;non-targeting_03061_CR1-cs1	2	1228;460	863;325	1.4229432213209734;1.4153846153846155	1	CRISPRi_202_non_targeting_pair_09	0.835959	-0.0778036	infected	G1	S	14.3043	6.11506
CAAGAAATCGATGAGG-1	DPP4_-_162930550.23-P1P2_CR3-cs1;DPP4_+_162930574.23-P1P2_CR1-cs1	2	545;180	401;132	1.3591022443890275;1.3636363636363635	1	CRISPRi_161_DPP4	0.0073922	-2.11942	bystander	G1	L	5.69394	-1.57015
CAAGAAATCTAACGGT-1	ACE2_-_15619013.23-P1P2_CR3-cs1;TMPRSS2_-_42879996.23-P1P2_CR1-cs1	2	1885;424	1346;297	1.400445765230312;1.4276094276094276	1	CRISPRi_172_ACE2_TMPRSS2	0.00269852	-2.56183	bystander	G1	A	1.40519	7.40415
CAAGATCAGACAGGCT-1	RELA_-_65430382.23-P1P2_CR1-cs1;RELA_-_65430379.23-P1P2_CR3-cs1	2	659;1761	505;1294	1.304950495049505;1.3608964451313756	1	CRISPRi_102_RELA	0.00115082	-2.92677	bystander	G2M	B	-6.29125	7.93524
CAAGATCCAAGCCGCT-1	VAC14_-_70835027.23-P1P2_CR1-cs1	1	583	430	1.35581	1	CRISPRi_238_VAC14	0.0015729	-2.79333	bystander	S	A	2.35579	10.7435
CAAGATCCATCACCCT-1	RNF41_-_56615654.23-P1P2_CR3-cs1;RNF41_+_56615615.23-P1P2_CR1-cs1	2	499;82	344;61	1.4505813953488371;1.3442622950819672	1	CRISPRi_105_RNF41	0.00246969	-2.59955	bystander	G1	D	-1.21609	2.12088
CAAGATCGTAAGGGCT-1	BRD4_-_15391173.23-ENST00000263377.2_ENST00000371835.4_CR3-cs1;BRD4_-_15391126.23-ENST00000263377.2_ENST00000371835.4_CR1-cs1	2	583;387	433;284	1.346420323325635;1.3626760563380282	1	CRISPRi_023_BRD4	0.293061	-0.532394	unclassified	G1	T	11.9611	1.94764
CAAGATCGTATAGGGC-1	TMEM41B_+_9336110.23-P1P2_CR1-cs1;TMEM41B_+_9336156.23-P1P2_CR3-cs1	2	1144;2064	848;1547	1.349056603773585;1.3341952165481576	1	CRISPRi_170_TMEM41B	0.000684435	-3.13986	bystander	G1	H	-1.63498	3.16148
CAAGATCGTGCTTCTC-1	KPNA2_+_66031880.23-P1P2_CR1-cs1;KPNA2_-_66031874.23-P1P2_CR3-cs1	2	567;1041	434;745	1.3064516129032258;1.3973154362416107	1	CRISPRi_074_KPNA2	0.00315722	-2.49398	bystander	G2M	A	-2.92872	11.2863
CAAGGCCAGAGACTTA-1	non-targeting_03431_CR1-cs1;non-targeting_00447_CR3-cs1	2	393;15	291;11	1.3505154639175259;1.3636363636363635	1	CRISPRi_214_non_targeting_pair_21	0.0014788	-2.81632	bystander	G1	D	-3.32672	3.01507
CAAGGCCAGCACAGGT-1	RELB_-_45505169.23-P1P2_CR1-cs1;RELB_+_45504764.23-P1P2_CR3-cs1	2	593;1491	439;1100	1.3507972665148065;1.3554545454545455	1	CRISPRi_103_RELB	0.00192964	-2.70456	bystander	G1	A	2.85869	8.98737
CAAGGCCAGGGAGTAA-1	MAPK8_-_49514791.23-P1P2_CR3-cs1;MAPK8_-_49514766.23-P1P2_CR1-cs1	2	2880;263	1963;192	1.467142129393785;1.3697916666666667	1	CRISPRi_077_MAPK8	0.00202769	-2.68474	bystander	S	A	0.180485	8.40241
CAAGGCCCAAGGGTCA-1	non-targeting_01952_CR1-cs1;non-targeting_03129_CR3-cs1	2	1098;47	804;36	1.3656716417910448;1.3055555555555556	1	CRISPRi_208_non_targeting_pair_15	0.0022454	-2.63918	bystander	S	A	1.71565	11.1056
CAAGGCCCAGTCGTGC-1	SLC35B2_-_44225181.23-P1P2_CR3-cs1;SLC35B2_-_44225253.23-P1P2_CR1-cs1	2	198;57	142;43	1.3943661971830985;1.3255813953488371	1	CRISPRi_113_SLC35B2	0.00654636	-2.1725	bystander	G2M	F	4.23686	-0.338842
CAAGGCCCATTGTGCA-1	SIGMAR1_+_34637739.23-P1P2_CR3-cs1;SIGMAR1_-_34637726.23-P1P2_CR1-cs1	2	1463;840	1100;636	1.33;1.320754716981132	1	CRISPRi_110_SIGMAR1	0.01222	-1.89887	bystander	G1	F	4.94683	0.754789
CAAGGCCGTACAGTTC-1	IFITM2_+_308180.23-P1P2_CR3-cs1;IFITM2_+_308197.23-P1P2_CR1-cs1	2	587;1704	436;1274	1.3463302752293578;1.337519623233909	1	CRISPRi_066_IFITM2	0.00132649	-2.86353	bystander	S	B	-5.13752	6.43944
CAAGGCCGTTAAGATG-1	non-targeting_00977_CR3-cs1;non-targeting_01748_CR1-cs1	2	327;792	249;607	1.3132530120481927;1.3047775947281712	1	CRISPRi_213_non_targeting_pair_20	0.0016174	-2.7793	bystander	S	B	-2.70814	4.95521
CAAGGCCTCACAACGT-1	CTSB_+_11725568.23-P1P2_CR1-cs1;CTSL_-_90341061.23-P1_CR3-cs1	2	446;677	343;489	1.3002915451895043;1.3844580777096114	1	CRISPRi_175_CTSL_CTSB	0.00110825	-2.94539	bystander	G2M	A	-4.32932	12.4066
CAAGTTGAGTCCATAC-1	non-targeting_02191_CR3-cs1;non-targeting_03218_CR1-cs1	2	1671;1319	1212;965	1.3787128712871286;1.366839378238342	1	CRISPRi_206_non_targeting_pair_13	0.00152446	-2.80354	bystander	G1	D	-1.40168	3.88856
CAAGTTGCAAGGACTG-1	non-targeting_00792_CR3-cs1;non-targeting_02296_CR1-cs1	2	956;53	712;44	1.3426966292134832;1.2045454545454546	1	CRISPRi_207_non_targeting_pair_14	0.388383	-0.410546	infected	G1	S	11.0882	6.6793
CAAGTTGCAGGTGGAT-1	MBTPS2_-_21857766.23-P1P2_CR1-cs1	1	947	714	1.32633	1	CRISPRi_229_MBTPS2	0.00558299	-2.24491	bystander	G2M	J	4.09422	3.10378
CAAGTTGTCATGCAAC-1	COG5_+_107204337.23-P1P2_CR3-cs1;COG5_+_107204333.23-P1P2_CR1-cs1	2	531;29	404;24	1.3143564356435644;1.2083333333333333	1	CRISPRi_036_COG5	0.00198083	-2.68615	bystander	S	A	-0.469666	10.5165
CACAAACAGAGGTTAT-1	IFNAR1_-_34697352.23-P1P2_CR3-cs1;IFNAR2_+_34602250.23-P1P2_CR1-cs1	2	291;364	232;264	1.2543103448275863;1.378787878787879	1	CRISPRi_180_IFNAR1_IFNAR2	0.00109451	-2.95081	bystander	G2M	A	-2.60319	7.89471
CACAAACAGCCTATGT-1	CKM_+_45826065.23-P1_CR3-cs1;CKM_-_45826081.23-P1_CR1-cs1	2	2513;316	1870;222	1.343850267379679;1.4234234234234233	1	CRISPRi_035_CKM	0.00296665	-2.52278	unclassified	G2M	T	-6.64196	7.10487
CACAAACCAACCGCCA-1	EIF4B_+_53400192.23-P1P2_CR3-cs1;EIF4B_-_53400313.23-P1P2_CR1-cs1	2	1065;355	769;260	1.3849154746423926;1.3653846153846154	1	CRISPRi_050_EIF4B	0.00374766	-2.41732	bystander	G1	F	-0.12703	1.42822
CACAAACCAAGCTGTT-1	LDLR_-_11200228.23-P1P2_CR1-cs1	1	1009	741	1.36167	1	CRISPRi_226_LDLR	0.00181077	-2.73143	bystander	S	L	-1.72467	6.48892
CACAAACCAAGGTTTC-1	STAT2_+_56753865.23-P1P2_CR3-cs1;STAT2_+_56753891.23-P1P2_CR1-cs1	2	1476;247	1066;176	1.3846153846153846;1.4034090909090908	1	CRISPRi_121_STAT2	0.00151057	-2.81173	bystander	G2M	G	1.30824	4.13445
CACAAACCACCAACCG-1	ZCRB1_-_42719876.23-P1P2_CR1-cs1;ZCRB1_+_42719871.23-P1P2_CR3-cs1	2	21;163	15;114	1.4;1.4298245614035088	1	CRISPRi_151_ZCRB1	0.0658443	-1.18124	infected	S	N	0.923984	7.61709
CACAAACCACCGCTAG-1	TMPRSS2_-_42879996.23-P1P2_CR3-cs1;FURIN_-_91411855.23-P1_CR1-cs1	2	1035;143	759;107	1.3636363636363635;1.3364485981308412	1	CRISPRi_174_TMPRSS2_FURIN	0.00288575	-2.53323	bystander	G2M	B	-4.636	8.71556
CACAAACGTGGTAACG-1	TOM1_+_35695890.23-P1P2_CR1-cs1	1	327	222	1.47297	1	CRISPRi_236_TOM1	0.00218595	-2.65084	bystander	S	A	-1.96836	6.94986
CACAAACTCCTTGACC-1	MARK3_-_103851740.23-P1_CR3-cs1;MARK3_-_103851762.23-P1_CR1-cs1	2	741;19	550;11	1.3472727272727272;1.7272727272727273	1	CRISPRi_079_MARK3	0.611143	-0.213779	infected	G1	S	10.5611	9.09169
CACAAACTCGTGGTCG-1	TLE3_-_70389168.23-P1P2_CR1-cs1;TLE3_-_70389664.23-P1P2_CR3-cs1	2	823;1876	603;1413	1.364842454394693;1.3276716206652512	1	CRISPRi_130_TLE3	0.48988	-0.309817	infected	G1	S	10.3316	5.75237
CACACAAGTCGGGTCT-1	LDLR_-_11200228.23-P1P2_CR1-cs1	1	858	627	1.36842	1	CRISPRi_226_LDLR	0.591678	-0.22787	infected	G1	S	10.3072	6.10657
CACACAAGTTCGTCTC-1	TMEM97_+_26646401.23-P1P2_CR1-cs1;TMEM97_-_26646271.23-P1P2_CR3-cs1	2	107;2045	84;1553	1.2738095238095237;1.3168061815840308	1	CRISPRi_132_TMEM97	0.13523	-0.868677	unclassified	S	T	-2.0191	6.93805
CACACAATCGGTTCGG-1	STK16_+_220110240.23-P1P2_CR1-cs1;STK16_+_220110286.23-P1P2_CR3-cs1	2	45;226	32;156	1.40625;1.4487179487179487	1	CRISPRi_122_STK16	0.00693321	-2.14493	bystander	G2M	K	5.27118	7.46501
CACACCTAGAAACCTA-1	GOLGA7_-_41348095.23-P1P2_CR3-cs1;ZDHHC5_-_57435631.23-P1P2_CR1-cs1	2	3323;3196	2401;2369	1.384006663890046;1.3490924440692276	1	CRISPRi_186_GOLGA7_ZDHHC5	0.000562757	-3.23496	bystander	G2M	E	-6.08603	6.01617
CACACCTAGCTAACAA-1	CCZ1_-_5938597.23-P1P2_CR3-cs1;CCZ1_-_5938613.23-P1P2_CR1-cs1	2	1384;806	1023;583	1.3528836754643205;1.3825042881646654	1	CRISPRi_157_CCZ1	0.00129849	-2.87888	bystander	S	A	-3.21106	8.55015
CACACCTAGCTCTCGG-1	CCZ1_-_5938597.23-P1P2_CR3-cs1;CCZ1_-_5938613.23-P1P2_CR1-cs1	2	656;363	459;257	1.4291938997821352;1.4124513618677044	1	CRISPRi_157_CCZ1	0.00117925	-2.91768	bystander	G2M	B	-5.98231	7.76511
CACACCTAGGATTCGG-1	CHEK2_-_29138399.23-P1P2_CR3-cs1;CHEK2_+_29138256.23-P1P2_CR1-cs1	2	1056;1510	784;1147	1.346938775510204;1.3164777680906714	1	CRISPRi_033_CHEK2	0.000850863	-3.05825	bystander	G2M	A	-3.46364	8.16572
CACACCTAGTGCCATT-1	IRF9_+_24630967.23-P1P2_CR3-cs1;IRF9_-_24630567.23-P1P2_CR1-cs1	2	2598;1600	1867;1201	1.3915372254954472;1.3322231473771857	1	CRISPRi_071_IRF9	0.631336	-0.199694	infected	S	S	10.6154	6.44452
CACACCTCAATGTTGC-1	TYRO3_+_41851449.23-P1P2_CR3-cs1;TYRO3_-_41851466.23-P1P2_CR1-cs1	2	799;470	597;332	1.338358458961474;1.4156626506024097	1	CRISPRi_139_TYRO3	0.0010579	-2.96133	bystander	S	A	-1.18623	8.77425
CACACCTCACTTACGA-1	M6PR_+_9102212.23-P1P2_CR3-cs1;M6PR_+_9102204.23-P1P2_CR1-cs1	2	96;31	71;22	1.352112676056338;1.4090909090909092	1	CRISPRi_165_M6PR	0.00391942	-2.39683	bystander	G1	F	3.01272	-0.462997
CACACCTCAGGTCGTC-1	RIPK1_-_3068799.23-P1_CR3-cs1;RIPK1_+_3068801.23-P1_CR1-cs1	2	1704;2778	1229;2022	1.3864930838079739;1.3738872403560831	1	CRISPRi_104_RIPK1	0.000553283	-3.24182	bystander	G1	D	-0.912019	7.20212
CACACCTGTAACGCGA-1	ACE2_-_15619013.23-P1P2_CR3-cs1;FURIN_-_91411855.23-P1_CR1-cs1	2	1788;67	1351;53	1.3234641006661731;1.2641509433962264	1	CRISPRi_173_ACE2_FURIN	0.0043885	-2.35203	bystander	G1	D	0.0820416	4.11808
CACACCTGTGCAACGA-1	FYCO1_-_46037113.23-P1P2_CR1-cs1	1	184	140	1.31429	1	CRISPRi_225_FYCO1	0.000641007	-3.17384	bystander	G2M	B	-1.66797	7.59494
CACACCTTCTGAGGGA-1	IFITM1_-_314087.23-P1P2_CR3-cs1;IFITM1_+_314091.23-P1P2_CR1-cs1	2	861;162	619;125	1.3909531502423262;1.296	1	CRISPRi_065_IFITM1	0.395522	-0.402664	infected	G1	Q	7.97518	5.28344
CACACCTTCTGTGCAA-1	FURIN_+_91411839.23-P1_CR1-cs1;FURIN_-_91411855.23-P1_CR3-cs1	2	631;85	456;54	1.3837719298245614;1.5740740740740742	1	CRISPRi_058_FURIN	0.483153	-0.31578	infected	G1	Q	8.8363	3.97678
CACACCTTCTTTAGTC-1	ATP1A1_-_116915929.23-P1P2_CR1-cs1;ATP1A1_-_116915944.23-P1P2_CR3-cs1	2	168;85	122;63	1.3770491803278688;1.3492063492063493	1	CRISPRi_010_ATP1A1	0.0113269	-1.93579	bystander	G1	H	0.66423	2.56803
CACACTCAGGAATGGA-1	non-targeting_02865_CR1-cs1;non-targeting_00771_CR3-cs1	2	940;468	695;342	1.3525179856115108;1.368421052631579	1	CRISPRi_215_non_targeting_pair_22	0.000844094	-3.06204	bystander	S	B	-4.29715	6.65858
CACACTCCAAGTTAAG-1	BAX_-_49458157.23-P1P2_CR3-cs1;BAX_-_49458192.23-P1P2_CR1-cs1	2	712;584	494;430	1.4412955465587045;1.3581395348837209	1	CRISPRi_016_BAX	0.0013851	-2.84475	bystander	G1	F	1.00317	1.07426
CACACTCCAATGACCT-1	BAG6_+_31620419.23-P1P2_CR1-cs1;BAG6_+_31620398.23-P1P2_CR3-cs1	2	473;1124	350;776	1.3514285714285714;1.4484536082474226	1	CRISPRi_015_BAG6	0.0131148	-1.87717	unclassified	G1	T	-0.602794	2.3791
CACACTCCACACCGAC-1	STK16_+_220110240.23-P1P2_CR1-cs1;STK16_+_220110286.23-P1P2_CR3-cs1	2	245;1853	174;1319	1.4080459770114941;1.4048521607278242	1	CRISPRi_122_STK16	0.00697327	-2.14642	bystander	S	C	1.70723	5.82048
CACACTCCAGCGATCC-1	SPNS1_+_28986129.23-P1P2_CR3-cs1;SPNS1_-_28986147.23-P1P2_CR1-cs1	2	773;86	576;69	1.3420138888888888;1.2463768115942029	1	CRISPRi_116_SPNS1	0.595693	-0.224913	infected	G1	S	11.0263	6.4485
CACACTCGTACGAAAT-1	MOV10_+_113217537.23-P1P2_CR1-cs1;MOV10_-_113217341.23-P1P2_CR3-cs1	2	58;363	45;274	1.288888888888889;1.3248175182481752	1	CRISPRi_083_MOV10	0.0051598	-2.28097	bystander	S	F	2.71876	0.653296
CACACTCGTCCGTTAA-1	RNF41_-_56615654.23-P1P2_CR3-cs1;RNF41_+_56615615.23-P1P2_CR1-cs1	2	591;235	436;162	1.3555045871559632;1.4506172839506173	1	CRISPRi_105_RNF41	0.00153908	-2.80147	bystander	G1	F	-2.18639	1.96365
CACACTCGTCGAGATG-1	non-targeting_03415_CR1-cs1;non-targeting_00612_CR3-cs1	2	3647;3286	2655;2372	1.3736346516007534;1.3853288364249579	1	CRISPRi_200_non_targeting_pair_07	0.00381026	-2.4103	bystander	G2M	F	2.06893	-0.76936
CACACTCGTGAGGCTA-1	CNBP_+_128902721.23-P1P2_CR1-cs1	1	1742	1286	1.35459	1	CRISPRi_219_CNBP	0.13064	-0.883838	infected	G2M	N	2.35233	6.18668
CACACTCGTGCAACGA-1	TMEM106B_+_12250968.23-P1P2_CR1-cs1	1	659	492	1.33943	1	CRISPRi_235_TMEM106B	0.00150213	-2.81141	bystander	S	A	0.441455	8.54747
CACACTCTCCTTGCCA-1	non-targeting_00024_CR3-cs1;non-targeting_03061_CR1-cs1	2	1350;383	965;277	1.3989637305699483;1.3826714801444044	1	CRISPRi_202_non_targeting_pair_09	0.00239141	-2.61139	bystander	G1	D	-0.17795	4.80016
CACACTCTCTCACATT-1	ERN1_-_62207499.23-P1P2_CR1-cs1;ERN1_-_62207482.23-P1P2_CR3-cs1	2	2189;2004	1578;1506	1.3871989860583016;1.3306772908366533	1	CRISPRi_055_ERN1	0.00240798	-2.60614	bystander	G2M	A	-2.23491	10.9074
CACAGGCAGGCGATAC-1	EMC4_-_34517276.23-P1P2_CR3-cs1;EMC4_-_34517254.23-P1P2_CR1-cs1	2	184;35	144;27	1.2777777777777777;1.2962962962962963	1	CRISPRi_054_EMC4	0.00505588	-2.28498	bystander	S	J	3.80083	4.05424
CACAGGCGTTGCGCAC-1	EXOC8_-_231473564.23-P1P2_CR1-cs1	1	1315	977	1.34596	1	CRISPRi_222_EXOC8	0.004194	-2.36642	bystander	G2M	F	0.287459	0.291833
CACAGGCTCAGTTCGA-1	CTSL_+_90341065.23-P1_CR1-cs1;CTSL_-_90341061.23-P1_CR3-cs1	2	616;1790	448;1309	1.375;1.3674560733384262	1	CRISPRi_041_CTSL	0.00120098	-2.90712	bystander	S	A	-1.4923	8.90034
CACAGTAAGACTCGGA-1	non-targeting_00535_CR1-cs1;non-targeting_02294_CR3-cs1	2	1299;761	967;565	1.343329886246122;1.3469026548672567	1	CRISPRi_211_non_targeting_pair_18	0.00306146	-2.50311	bystander	G1	F	3.62236	0.98907
CACAGTAAGACTTGAA-1	CCZ1_-_5938597.23-P1P2_CR3-cs1;CCZ1_-_5938613.23-P1P2_CR1-cs1	2	1355;833	1039;593	1.304138594802695;1.4047217537942664	1	CRISPRi_157_CCZ1	0.000816443	-3.07736	bystander	G2M	A	-3.39314	10.184
CACAGTAAGCCGGTAA-1	CTSB_+_11725568.23-P1P2_CR1-cs1;CTSL_-_90341061.23-P1_CR3-cs1	2	1192;1539	886;1114	1.345372460496614;1.381508078994614	1	CRISPRi_175_CTSL_CTSB	0.00133922	-2.86402	bystander	G2M	E	-5.93135	5.19937
CACAGTAAGGGATACC-1	non-targeting_00977_CR3-cs1;non-targeting_01748_CR1-cs1	2	671;1423	499;1052	1.344689378757515;1.352661596958175	1	CRISPRi_213_non_targeting_pair_20	0.00181812	-2.73227	bystander	G2M	F	1.90525	0.699051
CACAGTAAGTACATGA-1	ZCRB1_-_42719876.23-P1P2_CR1-cs1;ZCRB1_+_42719871.23-P1P2_CR3-cs1	2	603;1759	432;1307	1.3958333333333333;1.3458301453710788	1	CRISPRi_151_ZCRB1	0.00213535	-2.66501	bystander	G2M	B	-5.72491	5.38209
CACAGTACAAAGGAAG-1	EXOC8_-_231473581.23-P1P2_CR1-cs1	1	368	276	1.33333	1	CRISPRi_223_EXOC8	0.336092	-0.473233	infected	G1	Q	8.16464	3.18087
CACAGTACAAGGCTCC-1	MARK3_-_103851740.23-P1_CR3-cs1;MARK3_-_103851762.23-P1_CR1-cs1	2	2299;55	1675;39	1.3725373134328358;1.4102564102564104	1	CRISPRi_079_MARK3	0.000966246	-3.00538	bystander	S	A	1.76853	11.9361
CACAGTACATGCCCGA-1	VAC14_-_70835027.23-P1P2_CR1-cs1	1	373	266	1.40226	1	CRISPRi_238_VAC14	0.00735379	-2.13013	unclassified	G2M	T	-4.90853	6.08025
CACAGTAGTAGAGGAA-1	VMP1_-_57785088.23-P1P2_CR1-cs1;VMP1_-_57785061.23-P1P2_CR3-cs1	2	1278;961	940;690	1.3595744680851063;1.392753623188406	1	CRISPRi_171_VMP1	0.00223618	-2.6403	bystander	G1	F	3.14398	-2.48121
CACAGTAGTATCACCA-1	EXOC8_-_231473564.23-P1P2_CR1-cs1	1	95	79	1.20253	1	CRISPRi_222_EXOC8	0.0224719	-1.64134	bystander	G2M	J	5.91876	2.33868
CACAGTAGTCAGAATA-1	ATF4_-_39916548.23-P1P2_CR3-cs1;ATF4_-_39917038.23-P1P2_CR1-cs1	2	896;742	656;565	1.3658536585365855;1.3132743362831858	1	CRISPRi_006_ATF4	0.357614	-0.446316	infected	G2M	P	10.6835	-1.22397
CACAGTATCACGGTTA-1	IFNAR1_-_34697349.23-P1P2_CR1-cs1;IFNAR1_-_34697352.23-P1P2_CR3-cs1	2	228;22	168;15	1.3571428571428572;1.4666666666666666	1	CRISPRi_068_IFNAR1	0.000926124	-3.01696	bystander	G2M	A	-2.86594	12.1318
CACATAGAGAGCAATT-1	RIPK1_-_3068799.23-P1_CR3-cs1;RIPK1_+_3068801.23-P1_CR1-cs1	2	1039;990	726;716	1.4311294765840221;1.3826815642458101	1	CRISPRi_104_RIPK1	0.00264365	-2.56524	bystander	G1	D	0.00741549	2.67824
CACATAGCAATGGACG-1	EXOC2_+_693074.23-P1P2_CR1-cs1	1	221	168	1.31548	1	CRISPRi_220_EXOC2	0.002085	-2.66454	bystander	S	A	-0.759997	11.7515
CACATAGCATGCGCAC-1	LDLR_+_11200273.23-P1P2_CR1-cs1	1	20	17	1.17647	1	CRISPRi_227_LDLR	0.00246673	-2.59663	bystander	G1	D	0.0861061	3.92769
CACATAGGTATCAGTC-1	ATF6_+_161736350.23-P1P2_CR1-cs1;ATF6_-_161736215.23-P1P2_CR3-cs1	2	941;1854	706;1352	1.3328611898016998;1.371301775147929	1	CRISPRi_007_ATF6	0.00132473	-2.8641	bystander	G2M	H	-5.64622	3.58425
CACATAGGTCTAGAGG-1	CNBP_+_128902721.23-P1P2_CR1-cs1	1	500	385	1.2987	1	CRISPRi_219_CNBP	0.00244654	-2.60287	bystander	G2M	E	0.121023	0.130165
CACATAGTCACAATGC-1	IFNAR2_+_34602250.23-P1P2_CR3-cs1;IFNAR2_+_34602240.23-P1P2_CR1-cs1	2	2504;406	1737;302	1.4415659182498561;1.3443708609271523	1	CRISPRi_069_IFNAR2	0.00143795	-2.83128	bystander	G1	H	0.693059	6.05745
CACATAGTCACCAGGC-1	CDK6_+_92465903.23-P1_CR1-cs1;CDK6_-_92465893.23-P1_CR3-cs1	2	1845;3852	1337;2751	1.3799551234106209;1.4002181025081788	1	CRISPRi_031_CDK6	0.00105797	-2.96578	bystander	S	A	-2.48967	9.12792
CACATTTAGCCCAGCT-1	STAT2_+_56753865.23-P1P2_CR3-cs1;STAT2_+_56753891.23-P1P2_CR1-cs1	2	2219;532	1616;402	1.3731435643564356;1.3233830845771144	1	CRISPRi_121_STAT2	0.0527281	-1.27677	unclassified	G2M	T	3.56592	1.48816
CACATTTCAATGAAAC-1	SCAP_-_47517316.23-P1P2_CR1-cs1	1	1350	1002	1.34731	1	CRISPRi_232_SCAP	0.00193131	-2.70259	bystander	G2M	B	-2.95697	4.06844
CACATTTCAGCTTCGG-1	non-targeting_00481_CR1-cs1;non-targeting_03114_CR3-cs1	2	155;1392	109;1012	1.4220183486238531;1.3754940711462451	1	CRISPRi_196_non_targeting_pair_03	0.0028162	-2.53778	bystander	G2M	F	0.533555	1.71602
CACATTTCATGCCACG-1	NFKBIA_+_35873778.23-P1_CR3-cs1;NFKBIA_+_35873752.23-P1_CR1-cs1	2	873;290	660;220	1.3227272727272728;1.3181818181818181	1	CRISPRi_088_NFKBIA	0.00237756	-2.60688	bystander	G1	H	-2.09273	2.79318
CACATTTTCACCCGAG-1	non-targeting_01908_CR3-cs1;non-targeting_03776_CR1-cs1	2	1285;239	922;179	1.3937093275488068;1.335195530726257	1	CRISPRi_210_non_targeting_pair_17	0.142536	-0.844122	unclassified	G2M	T	12.3142	0.387866
CACATTTTCCTTAATC-1	BCL2_+_60987184.23-P1P2_CR3-cs1;BCL2_+_60987148.23-P1P2_CR1-cs1	2	1727;514	1298;361	1.3305084745762712;1.4238227146814404	1	CRISPRi_018_BCL2	0.00230793	-2.62552	bystander	G2M	F	-0.175982	-1.1358
CACATTTTCGCTTAGA-1	VAC14_+_70835011.23-P1P2_CR1-cs1	1	322	232	1.38793	1	CRISPRi_239_VAC14	0.347398	-0.459064	infected	S	N	4.67217	1.5652
CACCACTCAGCGATCC-1	JAK1_-_65432205.23-P1P2_CR3-cs1;JAK1_+_65432190.23-P1P2_CR1-cs1	2	1159;629	823;458	1.408262454434994;1.3733624454148472	1	CRISPRi_073_JAK1	0.00133757	-2.86297	bystander	G2M	A	-2.78418	9.05999
CACCACTCATATACCG-1	EXOC8_-_231473564.23-P1P2_CR1-cs1	1	1963	1464	1.34085	1	CRISPRi_222_EXOC8	0.705162	-0.151679	infected	S	S	12.1561	4.2665
CACCACTGTCGTCTTC-1	MBTPS2_-_21857794.23-P1P2_CR1-cs1	1	791	573	1.38045	1	CRISPRi_228_MBTPS2	0.00254102	-2.58885	bystander	S	B	-4.81769	7.11508
CACCACTTCCAAAGTC-1	non-targeting_02254_CR1-cs1;non-targeting_00161_CR3-cs1	2	748;2149	556;1538	1.3453237410071943;1.3972691807542263	1	CRISPRi_209_non_targeting_pair_16	0.00948285	-2.01809	unclassified	G1	T	3.52382	0.326593
CACCACTTCCTTTACA-1	EIF2AK3_-_88926935.23-P1P2_CR1-cs1;EIF2AK3_-_88926550.23-P1P2_CR3-cs1	2	318;190	229;148	1.388646288209607;1.2837837837837838	1	CRISPRi_048_EIF2AK3	0.591023	-0.22832	infected	G1	R	13.2656	3.9224
CACCAGGAGCCTATGT-1	ATG14_+_55878313.23-P1P2_CR3-cs1;ATG14_-_55878158.23-P1P2_CR1-cs1	2	105;67	76;51	1.381578947368421;1.3137254901960784	1	CRISPRi_008_ATG14	0.00149097	-2.81811	bystander	G2M	A	-2.549	11.759
CACCAGGAGTAGCCGA-1	GOLGA7_-_41348095.23-P1P2_CR3-cs1;ZDHHC5_-_57435631.23-P1P2_CR1-cs1	2	547;516	393;383	1.3918575063613232;1.3472584856396868	1	CRISPRi_186_GOLGA7_ZDHHC5	0.00121721	-2.89347	bystander	S	B	-2.09635	2.5165
CACCAGGTCAGTTGAC-1	non-targeting_02865_CR1-cs1;non-targeting_00771_CR3-cs1	2	1401;981	1007;715	1.3912611717974182;1.372027972027972	1	CRISPRi_215_non_targeting_pair_22	0.00240974	-2.61036	bystander	G2M	F	2.1853	3.17501
CACCAGGTCATCTGCC-1	CNBP_+_128902721.23-P1P2_CR1-cs1	1	1127	806	1.39826	1	CRISPRi_219_CNBP	0.0014203	-2.83664	bystander	G2M	A	-1.70029	8.85987
CACCAGGTCTAGCACA-1	ACE2_-_15619013.23-P1P2_CR3-cs1;FURIN_-_91411855.23-P1_CR1-cs1	2	1919;83	1415;66	1.3561837455830388;1.2575757575757576	1	CRISPRi_173_ACE2_FURIN	0.00197277	-2.69448	bystander	G1	D	-1.91311	4.60055
CACCTTGAGAATTGTG-1	F2RL1_-_76114914.23-P1P2_CR3-cs1;F2RL1_+_76114867.23-P1P2_CR1-cs1	2	779;515	586;374	1.3293515358361774;1.3770053475935828	1	CRISPRi_057_F2RL1	0.00130915	-2.87281	bystander	G2M	B	-5.25334	10.0086
CACCTTGAGAGTGAGA-1	EIF3F_-_8009270.23-P1P2_CR3-cs1;EIF3F_+_8009255.23-P1P2_CR1-cs1	2	2171;3444	1601;2539	1.3560274828232355;1.3564395431272154	1	CRISPRi_049_EIF3F	0.346674	-0.459931	infected	G2M	Q	9.26075	2.03398
CACCTTGCAGACAAGC-1	IRF3_+_50168857.23-P1P2_CR1-cs1;IRF9_+_24630967.23-P1P2_CR3-cs1	2	78;1085	56;791	1.3928571428571428;1.3716814159292035	1	CRISPRi_182_IRF9_IRF3	0.638189	-0.195017	infected	G1	S	12.8399	4.72332
CACCTTGCAGCGTAAG-1	non-targeting_01952_CR1-cs1;non-targeting_03129_CR3-cs1	2	1530;46	1154;33	1.3258232235701906;1.393939393939394	1	CRISPRi_208_non_targeting_pair_15	0.00119081	-2.89936	bystander	G1	F	-2.11138	2.05808
CACCTTGGTAGGGTAC-1	EXOC8_-_231473581.23-P1P2_CR1-cs1	1	633	474	1.33544	1	CRISPRi_223_EXOC8	0.00110132	-2.9471	bystander	G2M	E	-6.10814	4.61776
CACCTTGGTCGTGGCT-1	CWC27_-_64064784.23-P1P2_CR1-cs1;CWC27_+_64064791.23-P1P2_CR3-cs1	2	232;594	176;442	1.3181818181818181;1.3438914027149322	1	CRISPRi_043_CWC27	0.00227707	-2.63569	bystander	S	A	0.586315	11.8145
CACCTTGGTTTGTGTG-1	IRF3_+_50168821.23-P1P2_CR1-cs1;IRF3_+_50168857.23-P1P2_CR3-cs1	2	1621;445	1224;328	1.3243464052287581;1.3567073170731707	1	CRISPRi_070_IRF3	0.001607	-2.78402	bystander	S	A	0.596666	11.4514
CACCTTGTCGAGCCCA-1	ERN1_-_62207499.23-P1P2_CR1-cs1;ERN1_-_62207482.23-P1P2_CR3-cs1	2	716;599	521;429	1.3742802303262955;1.3962703962703962	1	CRISPRi_055_ERN1	0.00168472	-2.76327	bystander	G2M	E	0.746023	-0.899926
CACTCCAAGCGATTCT-1	non-targeting_02155_CR3-cs1;non-targeting_00500_CR1-cs1	2	5575;531	4042;376	1.3792676892627411;1.4122340425531914	1	CRISPRi_203_non_targeting_pair_10	0.405778	-0.391651	infected	G1	O	6.66792	0.906843
CACTCCAAGGATCGCA-1	EIF4H_-_73588899.23-P1P2_CR3-cs1;EIF4H_-_73588703.23-P1P2_CR1-cs1	2	911;872	684;649	1.3318713450292399;1.3436055469953776	1	CRISPRi_052_EIF4H	0.00151995	-2.80629	bystander	S	A	-0.85615	8.43236
CACTCCAAGTGAACGC-1	STAT2_+_56753865.23-P1P2_CR3-cs1;STAT2_+_56753891.23-P1P2_CR1-cs1	2	2466;581	1801;429	1.3692393114936146;1.3543123543123543	1	CRISPRi_121_STAT2	0.054479	-1.26294	infected	S	O	3.98981	-0.486299
CACTCCAAGTGGCACA-1	M6PR_+_9102212.23-P1P2_CR3-cs1;M6PR_+_9102204.23-P1P2_CR1-cs1	2	9201;67	6651;51	1.38340099233198;1.3137254901960784	1	CRISPRi_165_M6PR	0.000806515	-3.07961	bystander	G2M	E	-2.21716	2.2456
CACTCCACACCAGCAC-1	ACE2_-_15619013.23-P1P2_CR3-cs1;TMPRSS2_-_42879996.23-P1P2_CR1-cs1	2	2053;667	1490;488	1.3778523489932886;1.3668032786885247	1	CRISPRi_172_ACE2_TMPRSS2	0.000738676	-3.11226	bystander	G2M	B	-5.92901	6.45546
CACTCCACAGATCGGA-1	CCZ1B_+_6865923.23-ENST00000316731.8_CR1-cs1;CCZ1B_+_6865985.23-ENST00000316731.8_CR3-cs1	2	1061;321	789;228	1.3447401774397971;1.4078947368421053	1	CRISPRi_158_CCZ1B	0.00328407	-2.4684	bystander	G2M	F	1.95938	-0.0246757
CACTCCAGTGAACCTT-1	MBTPS2_-_21857766.23-P1P2_CR1-cs1	1	607	459	1.32244	1	CRISPRi_229_MBTPS2	0.00422022	-2.35544	bystander	G2M	C	1.56544	7.05618
CACTCCAGTGGCCCTA-1	C18orf8_-_21083506.23-P1P2_CR1-cs1;C18orf8_+_21083490.23-P1P2_CR3-cs1	2	1485;68	1071;50	1.3865546218487395;1.36	1	CRISPRi_156_RMC1	0.00220022	-2.64628	bystander	G1	H	-2.09049	2.05467
CACTCCATCTTACCTA-1	MARK3_-_103851740.23-P1_CR3-cs1;MARK3_-_103851762.23-P1_CR1-cs1	2	1933;43	1458;29	1.3257887517146776;1.4827586206896552	1	CRISPRi_079_MARK3	0.00278649	-2.54425	bystander	G1	F	0.777346	2.33391
CAGAATCAGCTGGAAC-1	C19orf66_-_10197533.23-P1P2_CR1-cs1	1	113	82	1.37805	1	CRISPRi_216_C19orf66	0.0020722	-2.67404	bystander	G2M	A	1.19686	8.93556
CAGAATCAGTACGATA-1	IRF3_+_50168857.23-P1P2_CR1-cs1;IRF9_+_24630967.23-P1P2_CR3-cs1	2	172;984	128;834	1.34375;1.1798561151079137	1	CRISPRi_182_IRF9_IRF3	0.727621	-0.138082	infected	G1	S	13.2949	5.48947
CAGAATCAGTACGCGA-1	LY6E_-_144100014.23-P1P2_CR3-cs1;LY6E_-_144099976.23-P1P2_CR1-cs1	2	526;116	377;95	1.3952254641909814;1.2210526315789474	1	CRISPRi_076_LY6E	0.0834963	-1.07784	infected	G1	O	4.88787	-0.120695
CAGAATCAGTGGGCTA-1	TBK1_-_64845923.23-P1P2_CR3-cs1;TBK1_-_64845920.23-P1P2_CR1-cs1	2	1913;1181	1420;870	1.3471830985915494;1.3574712643678162	1	CRISPRi_124_TBK1	0.00253625	-2.58649	bystander	G1	D	-0.500237	2.50333
CAGAATCAGTTATCGC-1	MAPK8_-_49514791.23-P1P2_CR3-cs1;MAPK8_-_49514766.23-P1P2_CR1-cs1	2	5048;187	3628;140	1.3914002205071665;1.3357142857142856	1	CRISPRi_077_MAPK8	0.000675709	-3.15446	bystander	G2M	E	-0.0596006	-1.15548
CAGAATCCATGGTAGG-1	ACE2_-_15619013.23-P1P2_CR3-cs1;TMPRSS2_-_42879996.23-P1P2_CR1-cs1	2	4148;2562	3003;1884	1.3812853812853814;1.3598726114649682	1	CRISPRi_172_ACE2_TMPRSS2	0.000834879	-3.06649	bystander	G1	D	-1.31346	5.45032
CAGAATCGTAAACGCG-1	VAC14_+_70835011.23-P1P2_CR1-cs1	1	1254	920	1.36304	1	CRISPRi_239_VAC14	0.00226447	-2.63507	bystander	G2M	J	-5.48217	2.5614
CAGAATCGTTATCACG-1	TRMT1_-_13227169.23-P1P2_CR3-cs1;TRMT1_-_13227186.23-P1P2_CR1-cs1	2	361;309	263;223	1.3726235741444868;1.3856502242152466	1	CRISPRi_136_TRMT1	0.00208835	-2.66384	bystander	S	A	1.76228	10.7068
CAGAATCTCGACCAGC-1	PPIA_+_44836735.23-P1P2_CR3-cs1;PPIA_+_44836665.23-P1P2_CR1-cs1	2	3038;696	2142;505	1.4183006535947713;1.378217821782178	1	CRISPRi_094_PPIA	0.152484	-0.815735	unclassified	G1	T	10.5263	-1.777
CAGAATCTCTAGCACA-1	IFNAR1_-_34697352.23-P1P2_CR3-cs1;IFNAR2_+_34602250.23-P1P2_CR1-cs1	2	276;842	194;613	1.422680412371134;1.3735725938009788	1	CRISPRi_180_IFNAR1_IFNAR2	0.000948284	-3.01261	bystander	S	A	-1.01223	9.62074
CAGAATCTCTGGAGCC-1	JAK1_-_65432205.23-P1P2_CR3-cs1;JAK1_+_65432190.23-P1P2_CR1-cs1	2	927;134	679;88	1.3652430044182622;1.5227272727272727	1	CRISPRi_073_JAK1	0.00362071	-2.42967	bystander	G1	F	1.25132	1.05356
CAGAGAGAGAGCTTCT-1	TMEM106B_+_12250968.23-P1P2_CR1-cs1	1	423	327	1.29358	1	CRISPRi_235_TMEM106B	0.207679	-0.682345	infected	G1	O	6.99306	0.655142
CAGAGAGAGTTCGCGC-1	LDLR_-_11200228.23-P1P2_CR1-cs1	1	533	389	1.37018	1	CRISPRi_226_LDLR	0.00323308	-2.47746	bystander	G1	H	-3.15316	0.898779
CAGAGAGCAAGCTGGA-1	non-targeting_01196_CR3-cs1;non-targeting_03048_CR1-cs1	2	2751;1558	1994;1153	1.3796389167502507;1.3512575888985257	1	CRISPRi_204_non_targeting_pair_11	0.00135946	-2.85406	bystander	G2M	A	0.840715	2.5469
CAGAGAGCACCAGGTC-1	MEPCE_-_100026436.23-P1P2_CR3-cs1;MEPCE_-_100026461.23-P1P2_CR1-cs1	2	2647;20	1968;14	1.345020325203252;1.4285714285714286	1	CRISPRi_081_MEPCE	0.0046134	-2.31903	bystander	G1	H	1.16439	3.57344
CAGAGAGCACCGTTGG-1	SMAD3_+_67358180.23-P1P2_CR3-cs1;SMAD3_+_67358262.23-P1P2_CR1-cs1	2	1969;658	1429;476	1.377886634009797;1.3823529411764706	1	CRISPRi_114_SMAD3	0.00343156	-2.45769	bystander	G1	D	-2.84462	2.79502
CAGAGAGCAGGTGCCT-1	CWC27_-_64064784.23-P1P2_CR1-cs1;CWC27_+_64064791.23-P1P2_CR3-cs1	2	207;620	155;447	1.335483870967742;1.3870246085011186	1	CRISPRi_043_CWC27	0.00313754	-2.49637	bystander	S	A	2.28345	8.60263
CAGAGAGGTAGCTGCC-1	GOLGA7_-_41348095.23-P1P2_CR3-cs1;ZDHHC5_-_57435631.23-P1P2_CR1-cs1	2	1770;2266	1304;1667	1.357361963190184;1.3593281343731254	1	CRISPRi_186_GOLGA7_ZDHHC5	0.00134579	-2.8588	bystander	S	A	-1.75448	6.55973
CAGAGAGGTAGCTTGT-1	STAT2_+_56753865.23-P1P2_CR1-cs1;STAT1_-_191878853.23-P1P2_CR3-cs1	2	97;447	71;342	1.3661971830985915;1.3070175438596492	1	CRISPRi_181_STAT1_STAT2	0.00330626	-2.47135	bystander	S	G	2.30772	5.70312
CAGAGAGGTATAGGTA-1	LDLR_-_11200228.23-P1P2_CR1-cs1	1	376	285	1.3193	1	CRISPRi_226_LDLR	0.00249377	-2.59128	bystander	G1	D	-0.496749	3.08094
CAGAGAGTCCCACTTG-1	CNBP_+_128902721.23-P1P2_CR1-cs1	1	114	82	1.39024	1	CRISPRi_219_CNBP	0.00294985	-2.52108	bystander	G2M	B	-1.86376	7.6567
CAGATCAAGCGCCTCA-1	SGTA_+_2783252.23-P1P2_CR1-cs1;SGTA_+_2783218.23-P1P2_CR3-cs1	2	1410;1435	1029;1083	1.370262390670554;1.3250230840258541	1	CRISPRi_109_SGTA	0.00161272	-2.78224	bystander	G1	A	2.70352	7.78811
CAGATCAAGTACGACG-1	non-targeting_02465_CR3-cs1;non-targeting_01624_CR1-cs1	2	10969;588	7849;419	1.3975028666072111;1.4033412887828163	1	CRISPRi_195_non_targeting_pair_02	0.000992359	-2.99474	bystander	G2M	G	-1.60118	7.64536
CAGATCACAGATGGGT-1	TLE3_-_70389168.23-P1P2_CR1-cs1;TLE3_-_70389664.23-P1P2_CR3-cs1	2	2690;8451	2007;6239	1.3403089187842552;1.3545439974354865	1	CRISPRi_130_TLE3	0.00110607	-2.9455	bystander	G1	H	-3.33341	3.62957
CAGATCACAGGGTACA-1	CCZ1_-_5938597.23-P1P2_CR3-cs1;CCZ1B_+_6865923.23-ENST00000316731.8_CR1-cs1	2	1056;2694	782;1983	1.350383631713555;1.3585476550680786	1	CRISPRi_190_CCZ1_CCZ1B	0.0017861	-2.73765	bystander	G2M	A	-2.69996	8.08227
CAGATCATCCGAACGC-1	TMEM106B_+_12250990.23-P1P2_CR1-cs1	1	187	142	1.3169	1	CRISPRi_234_TMEM106B	0.0023698	-2.61533	bystander	S	B	-2.87891	2.52685
CAGCAGCAGGAATTAC-1	VPS33A_+_122750974.23-P1P2_CR3-cs1;VPS33A_+_122750997.23-P1P2_CR1-cs1	2	891;561	642;410	1.3878504672897196;1.3682926829268294	1	CRISPRi_146_VPS33A	0.00180288	-2.73109	bystander	S	A	0.376087	6.23606
CAGCAGCCAAAGGCGT-1	CKM_+_45826065.23-P1_CR3-cs1;CKM_-_45826081.23-P1_CR1-cs1	2	1756;234	1287;175	1.3644133644133645;1.3371428571428572	1	CRISPRi_035_CKM	0.0153461	-1.80537	bystander	G1	J	3.97418	2.25079
CAGCAGCCAAGGTTCT-1	MEPCE_-_100026436.23-P1P2_CR3-cs1;MEPCE_-_100026461.23-P1P2_CR1-cs1	2	303;55	230;41	1.317391304347826;1.3414634146341464	1	CRISPRi_081_MEPCE	0.0220472	-1.64665	bystander	G2M	J	6.17858	1.63475
CAGCAGCGTAACGTTC-1	NDFIP2_+_80055465.23-P1P2_CR3-cs1;NDFIP2_+_80055406.23-P1P2_CR1-cs1	2	15710;8672	11483;6366	1.3681093790821215;1.3622368834432925	1	CRISPRi_087_NDFIP2	0.00132173	-2.86888	bystander	S	B	-2.91036	6.88091
CAGCAGCGTACGCTGC-1	B3GALT6_-_1167684.23-P1P2_CR3-cs1;B3GALT6_+_1167824.23-P1P2_CR1-cs1	2	2546;932	1747;646	1.457355466514024;1.4427244582043344	1	CRISPRi_014_B3GALT6	0.00204073	-2.68146	bystander	G2M	A	1.11799	11.8265
CAGCAGCGTTACGCGC-1	KEAP1_-_10613538.23-P1P2_CR1-cs1;KEAP1_-_10613269.23-P1P2_CR3-cs1	2	1167;537	863;404	1.3522595596755504;1.3292079207920793	1	CRISPRi_164_KEAP1	0.0333752	-1.47433	unclassified	G1	T	4.84339	-0.518823
CAGCAGCTCACTTACT-1	EMC4_-_34517276.23-P1P2_CR3-cs1;EMC4_-_34517254.23-P1P2_CR1-cs1	2	425;113	309;73	1.3754045307443366;1.547945205479452	1	CRISPRi_054_EMC4	0.00173563	-2.75196	bystander	G2M	A	-2.09886	9.69731
CAGCAGCTCAGCTGGC-1	F2RL1_-_76114914.23-P1P2_CR3-cs1;F2RL1_+_76114867.23-P1P2_CR1-cs1	2	1116;624	829;456	1.3462002412545235;1.368421052631579	1	CRISPRi_057_F2RL1	0.00136251	-2.85672	bystander	G2M	A	-3.85752	9.87088
CAGCAGCTCCATGAAC-1	IFITM2_+_308180.23-P1P2_CR3-cs1;IFITM2_+_308197.23-P1P2_CR1-cs1	2	274;85	204;60	1.3431372549019607;1.4166666666666667	1	CRISPRi_066_IFITM2	0.00204785	-2.67826	bystander	G1	G	1.04128	4.58923
CAGCAGCTCCTCTAGC-1	CASP3_+_185570557.23-P1P2_CR1-cs1;CASP3_+_185570612.23-P1P2_CR3-cs1	2	550;654	408;477	1.3480392156862746;1.371069182389937	1	CRISPRi_027_CASP3	0.0016034	-2.7834	bystander	S	B	-3.80749	6.60004
CAGCAGCTCGCATGAT-1	XBP1_+_29196499.23-P1P2_CR1-cs1;XBP1_+_29196516.23-P1P2_CR3-cs1	2	127;46	97;33	1.309278350515464;1.393939393939394	1	CRISPRi_149_XBP1	0.614333	-0.211505	infected	G2M	S	12.1483	2.69264
CAGCATAAGCGTAGTG-1	TRIM59_-_160167519.23-P1P2_CR3-cs1;TRIM59_-_160167568.23-P1P2_CR1-cs1	2	1198;785	877;586	1.3660205245153934;1.3395904436860069	1	CRISPRi_135_TRIM59	0.00234017	-2.62478	bystander	S	A	3.16086	10.1858
CAGCATAAGTGATCGG-1	IFNAR1_-_34697352.23-P1P2_CR3-cs1;IFNAR2_+_34602250.23-P1P2_CR1-cs1	2	38;431	31;305	1.2258064516129032;1.4131147540983606	1	CRISPRi_180_IFNAR1_IFNAR2	0.00108293	-2.94903	bystander	G2M	B	-1.53536	2.38385
CAGCATACACAAGACG-1	VPS33A_+_122750974.23-P1P2_CR3-cs1;VPS33A_+_122750997.23-P1P2_CR1-cs1	2	1079;739	784;577	1.3762755102040816;1.2807625649913346	1	CRISPRi_146_VPS33A	0.00158751	-2.7874	bystander	S	A	0.983494	11.293
CAGCATACATATACCG-1	TICAM1_-_4831517.23-P1P2_CR3-cs1;TICAM1_+_4831695.23-P1P2_CR1-cs1	2	1221;655	883;480	1.3827859569648924;1.3645833333333333	1	CRISPRi_128_TICAM1	0.00178761	-2.73977	bystander	G2M	B	-4.8111	7.20249
CAGCATATCAACCAAC-1	LDLR_-_11200228.23-P1P2_CR1-cs1	1	311	228	1.36404	1	CRISPRi_226_LDLR	0.000826656	-3.05052	bystander	S	G	1.11721	5.36525
CAGCCGAAGCGTCAAG-1	VPS33A_+_122750974.23-P1P2_CR3-cs1;VPS33A_+_122750997.23-P1P2_CR1-cs1	2	1017;1042	713;776	1.426367461430575;1.342783505154639	1	CRISPRi_146_VPS33A	0.00287003	-2.53445	bystander	S	A	-0.968497	9.42805
CAGCCGAAGTATGACA-1	ATP1A1_-_116915929.23-P1P2_CR1-cs1;ATP1A1_-_116915944.23-P1P2_CR3-cs1	2	675;455	498;326	1.355421686746988;1.3957055214723926	1	CRISPRi_010_ATP1A1	0.00257637	-2.5788	bystander	S	F	2.64074	0.566984
CAGCCGATCATTTGGG-1	LDLR_-_11200228.23-P1P2_CR1-cs1	1	407	311	1.30868	1	CRISPRi_226_LDLR	0.00215645	-2.65157	bystander	G2M	B	-3.17681	4.01975
CAGCCGATCCCACTTG-1	ARFRP1_-_62338974.23-P1P2_CR3-cs1;ARFRP1_+_62339198.23-P1P2_CR1-cs1	2	78;587	58;435	1.3448275862068966;1.349425287356322	1	CRISPRi_005_ARFRP1	0.00370582	-2.41479	bystander	S	D	3.17809	6.3107
CAGCGACAGCTAGTTC-1	LDLR_+_11200273.23-P1P2_CR1-cs1	1	53	35	1.51429	1	CRISPRi_227_LDLR	0.597491	-0.223635	infected	G1	Q	9.52038	3.31021
CAGCGACCACGGTGTC-1	CNBP_-_128902692.23-P1P2_CR1-cs1	1	1106	840	1.31667	1	CRISPRi_218_CNBP	0.00219702	-2.64661	bystander	S	A	2.78157	8.77989
CAGCGACCAGTAAGAT-1	IRF3_+_50168857.23-P1P2_CR1-cs1;IRF9_+_24630967.23-P1P2_CR3-cs1	2	217;1620	160;1237	1.35625;1.3096200485044462	1	CRISPRi_182_IRF9_IRF3	0.00237052	-2.61222	bystander	S	G	2.35739	5.62483
CAGCGACCATTGCGGC-1	CNBP_-_128902692.23-P1P2_CR1-cs1	1	1426	1102	1.29401	1	CRISPRi_218_CNBP	0.00265413	-2.56715	bystander	G1	A	1.58446	6.34889
CAGCGACGTAGAGGAA-1	MFSD12_+_3557566.23-P1P2_CR1-cs1	1	1164	862	1.35035	1	CRISPRi_231_MFSD12	0.00326125	-2.47731	bystander	G1	A	1.48128	6.00777
CAGCGACGTTGCGCAC-1	TMPRSS2_-_42879996.23-P1P2_CR3-cs1;CTSL_+_90341065.23-P1_CR1-cs1	2	1263;394	941;276	1.3421891604675877;1.4275362318840579	1	CRISPRi_192_TMPRSS2_CTSL	0.00121999	-2.89842	bystander	S	A	1.94215	8.37001
CAGCGACTCATTCACT-1	SCAP_-_47517316.23-P1P2_CR1-cs1	1	140	116	1.2069	1	CRISPRi_232_SCAP	0.00211506	-2.64671	bystander	S	C	-0.0598896	6.18729
CAGCGACTCGACAGCC-1	FURIN_+_91411839.23-P1_CR1-cs1;FURIN_-_91411855.23-P1_CR3-cs1	2	650;111	493;78	1.3184584178498986;1.4230769230769231	1	CRISPRi_058_FURIN	0.000775246	-3.09209	bystander	S	A	3.02746	9.12822
CAGCGACTCGGCGGTT-1	EXOC8_-_231473564.23-P1P2_CR1-cs1	1	1294	965	1.34093	1	CRISPRi_222_EXOC8	0.00639965	-2.18647	bystander	G1	F	1.64029	-0.530318
CAGCGACTCTGTTGAG-1	ARFRP1_-_62338974.23-P1P2_CR3-cs1;ARFRP1_+_62339198.23-P1P2_CR1-cs1	2	323;3332	242;2459	1.334710743801653;1.3550223668157788	1	CRISPRi_005_ARFRP1	0.000535138	-3.2563	bystander	G2M	B	-4.36152	6.83833
CAGCGACTCTTAACCT-1	EIF2AK3_-_88926935.23-P1P2_CR1-cs1;EIF2AK3_-_88926550.23-P1P2_CR3-cs1	2	194;463	141;338	1.375886524822695;1.3698224852071006	1	CRISPRi_048_EIF2AK3	0.00299135	-2.51259	bystander	G1	I	-2.89262	-3.18565
CAGCTAACAATCGAAA-1	EXOC8_-_231473581.23-P1P2_CR1-cs1	1	523	392	1.33418	1	CRISPRi_223_EXOC8	0.00127607	-2.88367	bystander	G2M	E	-6.07621	4.16497
CAGCTAACAGTAGAGC-1	MAPK8_-_49514791.23-P1P2_CR3-cs1;MAPK8_-_49514766.23-P1P2_CR1-cs1	2	3483;535	2475;404	1.4072727272727272;1.3242574257425743	1	CRISPRi_077_MAPK8	0.00291545	-2.52998	bystander	G2M	B	-7.1842	5.85719
CAGCTAATCACTTCAT-1	MFSD12_+_3557541.23-P1P2_CR1-cs1	1	336	246	1.36585	1	CRISPRi_230_MFSD12	0.00705972	-2.13971	bystander	S	F	3.3932	0.491833
CAGCTAATCCGCATCT-1	LDLR_+_11200273.23-P1P2_CR1-cs1	1	40	33	1.21212	1	CRISPRi_227_LDLR	0.0020078	-2.68507	bystander	S	A	1.55184	6.56354
CAGCTAATCCTGCAGG-1	RNF41_-_56615654.23-P1P2_CR3-cs1;RNF41_+_56615615.23-P1P2_CR1-cs1	2	1167;194	818;143	1.4266503667481663;1.3566433566433567	1	CRISPRi_105_RNF41	0.00273947	-2.54765	bystander	G1	F	-0.53401	1.80374
CAGCTAATCGTTTATC-1	ATF6_+_161736350.23-P1P2_CR1-cs1;ATF6_-_161736215.23-P1P2_CR3-cs1	2	348;953	258;665	1.3488372093023255;1.4330827067669174	1	CRISPRi_007_ATF6	0.00495222	-2.29916	bystander	G1	A	-3.30663	1.94793
CAGCTAATCTCAACTT-1	TRMT1_-_13227169.23-P1P2_CR3-cs1;TRMT1_-_13227186.23-P1P2_CR1-cs1	2	867;933	646;694	1.3421052631578947;1.3443804034582132	1	CRISPRi_136_TRMT1	0.00266202	-2.56011	bystander	G2M	F	1.84404	-0.599307
CAGCTGGAGAGCTGCA-1	C18orf8_-_21083506.23-P1P2_CR1-cs1;C18orf8_+_21083490.23-P1P2_CR3-cs1	2	1277;47	925;31	1.3805405405405407;1.5161290322580645	1	CRISPRi_156_RMC1	0.00228369	-2.6353	bystander	G2M	E	-7.3312	4.1564
CAGCTGGAGTCGTACT-1	CNBP_+_128902721.23-P1P2_CR1-cs1	1	300	228	1.31579	1	CRISPRi_219_CNBP	0.00205946	-2.67527	bystander	G2M	D	-2.44447	4.85184
CAGCTGGAGTGCGATG-1	non-targeting_03758_CR3-cs1;non-targeting_00493_CR1-cs1	2	1107;1356	791;1003	1.3994943109987357;1.3519441674975075	1	CRISPRi_201_non_targeting_pair_08	0.733306	-0.134682	infected	G1	S	10.4772	6.92686
CAGCTGGGTCTCTCGT-1	EIF4H_-_73588899.23-P1P2_CR3-cs1;EIF4H_-_73588703.23-P1P2_CR1-cs1	2	891;1331	682;993	1.3064516129032258;1.3403826787512587	1	CRISPRi_052_EIF4H	0.00220691	-2.64577	bystander	G2M	E	-6.66398	5.74563
CAGCTGGTCGCATGAT-1	VAC14_+_70835011.23-P1P2_CR1-cs1	1	2225	1633	1.36252	1	CRISPRi_239_VAC14	0.00170475	-2.75814	bystander	G2M	E	-5.91174	4.82434
CAGGTGCAGAGGGCTT-1	USO1_-_76649876.23-P1P2_CR3-cs1;USO1_-_76649855.23-P1P2_CR1-cs1	2	415;438	325;338	1.2769230769230768;1.2958579881656804	1	CRISPRi_141_USO1	0.00443579	-2.34261	bystander	G1	D	-1.69253	4.72797
CAGGTGCAGCTGATAA-1	M6PR_+_9102212.23-P1P2_CR3-cs1;M6PR_+_9102204.23-P1P2_CR1-cs1	2	124;29	89;23	1.3932584269662922;1.2608695652173914	1	CRISPRi_165_M6PR	0.00221499	-2.64129	bystander	G1	D	0.270035	4.05174
CAGGTGCAGGTCGGAT-1	TOM1_-_35695895.23-P1P2_CR1-cs1	1	587	421	1.3943	1	CRISPRi_237_TOM1	0.00173634	-2.74966	bystander	S	A	2.18347	11.0939
CAGGTGCCAATCCGAT-1	CCZ1_-_5938597.23-P1P2_CR3-cs1;CCZ1_-_5938613.23-P1P2_CR1-cs1	2	875;443	658;324	1.3297872340425532;1.367283950617284	1	CRISPRi_157_CCZ1	0.00161917	-2.77849	bystander	S	B	-4.35431	6.90968
CAGGTGCCACCAGCAC-1	RNF41_-_56615654.23-P1P2_CR3-cs1;RNF41_+_56615615.23-P1P2_CR1-cs1	2	548;137	390;104	1.405128205128205;1.3173076923076923	1	CRISPRi_105_RNF41	0.00109814	-2.94807	bystander	S	A	0.402698	7.57668
CAGGTGCCACCCTATC-1	TLE3_-_70389168.23-P1P2_CR1-cs1;TLE3_-_70389664.23-P1P2_CR3-cs1	2	1089;2292	831;1713	1.3104693140794224;1.3380035026269703	1	CRISPRi_130_TLE3	0.00316011	-2.48844	bystander	G2M	L	3.05736	-1.74781
CAGGTGCGTCAGAAGC-1	FURIN_+_91411839.23-P1_CR1-cs1;FURIN_-_91411855.23-P1_CR3-cs1	2	647;159	497;121	1.3018108651911469;1.3140495867768596	1	CRISPRi_058_FURIN	0.00180497	-2.73197	bystander	S	A	2.95815	9.06409
CAGGTGCGTGTGACGA-1	non-targeting_00481_CR1-cs1;non-targeting_03114_CR3-cs1	2	43;774	36;549	1.1944444444444444;1.4098360655737705	1	CRISPRi_196_non_targeting_pair_03	0.00531297	-2.26797	bystander	S	A	3.28807	8.66467
CAGGTGCGTTTGTTTC-1	TMPRSS2_-_42879996.23-P1P2_CR3-cs1;FURIN_-_91411855.23-P1_CR1-cs1	2	1743;162	1309;124	1.3315508021390374;1.3064516129032258	1	CRISPRi_174_TMPRSS2_FURIN	0.000988468	-2.99209	bystander	S	A	-0.572145	8.49893
CAGGTGCTCGTTGACA-1	TMEM106B_+_12250968.23-P1P2_CR1-cs1	1	722	549	1.31512	1	CRISPRi_235_TMEM106B	0.00175271	-2.74655	bystander	S	A	-1.5395	10.8814
CAGGTGCTCTGCGTAA-1	non-targeting_02155_CR3-cs1;non-targeting_00500_CR1-cs1	2	3810;278	2766;196	1.3774403470715835;1.4183673469387754	1	CRISPRi_203_non_targeting_pair_10	0.00207665	-2.6697	bystander	G1	A	-0.0792503	5.89299
CAGTAACAGGATATAC-1	non-targeting_02155_CR3-cs1;non-targeting_00500_CR1-cs1	2	1181;206	877;158	1.346636259977195;1.3037974683544304	1	CRISPRi_203_non_targeting_pair_10	0.0042656	-2.36484	unclassified	G1	T	-4.17035	4.00245
CAGTAACAGTCGTACT-1	ARFRP1_-_62338974.23-P1P2_CR3-cs1;ARFRP1_+_62339198.23-P1P2_CR1-cs1	2	134;1161	94;826	1.425531914893617;1.4055690072639224	1	CRISPRi_005_ARFRP1	0.0655642	-1.18261	unclassified	G1	T	4.80328	0.311034
CAGTAACAGTGACATA-1	C19orf66_-_10197533.23-P1P2_CR1-cs1	1	309	232	1.3319	1	CRISPRi_216_C19orf66	0.00135177	-2.86204	bystander	G2M	E	-4.99601	2.40961
CAGTAACCAGAGCCAA-1	CCZ1_-_5938597.23-P1P2_CR3-cs1;CCZ1B_+_6865923.23-ENST00000316731.8_CR1-cs1	2	855;1826	632;1344	1.3528481012658229;1.3586309523809523	1	CRISPRi_190_CCZ1_CCZ1B	0.00154879	-2.79579	bystander	S	F	2.02086	0.69525
CAGTAACCATCCTAGA-1	non-targeting_00024_CR3-cs1;non-targeting_03061_CR1-cs1	2	1049;361	754;275	1.3912466843501325;1.3127272727272727	1	CRISPRi_202_non_targeting_pair_09	0.0557306	-1.25324	unclassified	S	T	1.27685	7.18492
CAGTAACCATCTCCCA-1	non-targeting_02465_CR3-cs1;non-targeting_01624_CR1-cs1	2	1819;29	1354;22	1.3434268833087148;1.3181818181818181	1	CRISPRi_195_non_targeting_pair_02	0.001	-2.94207	bystander	G2M	A	2.14011	5.90991
CAGTAACGTACATGTC-1	TBK1_-_64845923.23-P1P2_CR3-cs1;TBK1_-_64845920.23-P1P2_CR1-cs1	2	461;194	342;147	1.347953216374269;1.3197278911564625	1	CRISPRi_124_TBK1	0.00960862	-2.00698	bystander	S	J	3.80486	2.65367
CAGTAACGTATGCTTG-1	BRD2_+_32940409.23-P1_CR1-cs1;BRD2_+_32940426.23-P1_CR3-cs1	2	560;238	411;177	1.362530413625304;1.344632768361582	1	CRISPRi_022_BRD2	0.206437	-0.685057	infected	G1	N	4.80961	1.39581
CAGTAACGTCTGCGGT-1	MOV10_+_113217537.23-P1P2_CR1-cs1;MOV10_-_113217341.23-P1P2_CR3-cs1	2	64;187	48;134	1.3333333333333333;1.3955223880597014	1	CRISPRi_083_MOV10	0.00239392	-2.61019	bystander	G1	F	0.653691	3.05517
CAGTAACGTGGCGAAT-1	TMPRSS2_+_42879999.23-P1P2_CR1-cs1;TMPRSS2_-_42879996.23-P1P2_CR3-cs1	2	1496;3291	1107;2473	1.3514001806684734;1.3307723412858876	1	CRISPRi_133_TMPRSS2	0.0153621	-1.79366	bystander	G1	J	6.55489	1.27517
CAGTAACTCAGTTAGC-1	EIF4H_-_73588899.23-P1P2_CR3-cs1;EIF4H_-_73588703.23-P1P2_CR1-cs1	2	484;487	356;370	1.3595505617977528;1.3162162162162163	1	CRISPRi_052_EIF4H	0.00177725	-2.72227	bystander	S	F	-0.300566	0.530861
CAGTAACTCCACTGGG-1	MBTPS2_-_21857794.23-P1P2_CR1-cs1	1	251	200	1.255	1	CRISPRi_228_MBTPS2	0.00392627	-2.39417	bystander	G1	H	0.543189	1.4648
CAGTAACTCCTAGTGA-1	STAT2_+_56753865.23-P1P2_CR1-cs1;STAT1_-_191878853.23-P1P2_CR3-cs1	2	628;260	466;223	1.3476394849785407;1.1659192825112108	1	CRISPRi_181_STAT1_STAT2	0.866854	-0.0620467	infected	G2M	S	14.2542	7.91333
CAGTCCTAGATGTGGC-1	C18orf8_-_21083506.23-P1P2_CR1-cs1;C18orf8_+_21083490.23-P1P2_CR3-cs1	2	410;25	290;21	1.4137931034482758;1.1904761904761905	1	CRISPRi_156_RMC1	0.00193112	-2.70399	bystander	G1	B	0.604662	5.38498
CAGTCCTCAATGGACG-1	TOM1_-_35695895.23-P1P2_CR1-cs1	1	131	88	1.48864	1	CRISPRi_237_TOM1	0.00734312	-2.12125	bystander	G2M	L	7.23602	-1.21002
CAGTCCTCACTGCCAG-1	MBTPS2_-_21857766.23-P1P2_CR1-cs1	1	967	712	1.35815	1	CRISPRi_229_MBTPS2	0.00424555	-2.36503	bystander	G1	D	-0.35007	3.59303
CAGTCCTGTTCGTCTC-1	non-targeting_02521_CR3-cs1;non-targeting_01091_CR1-cs1	2	110;81	81;53	1.3580246913580247;1.528301886792453	1	CRISPRi_194_non_targeting_pair_01	0.00310184	-2.48497	bystander	S	K	3.00526	7.20614
CAGTCCTTCCTCCTAG-1	TBCB_-_36606424.23-P1P2_CR1-cs1;TBCB_-_36606452.23-P1P2_CR3-cs1	2	551;672	412;492	1.337378640776699;1.3658536585365855	1	CRISPRi_123_TBCB	0.00146773	-2.81959	bystander	S	A	1.3809	12.711
CAGTCCTTCGCGCCAA-1	non-targeting_02254_CR1-cs1;non-targeting_00161_CR3-cs1	2	1017;1521	773;1129	1.315653298835705;1.3472099202834367	1	CRISPRi_209_non_targeting_pair_16	0.00137122	-2.85101	bystander	G1	D	-2.88262	5.32059
CATATGGAGCCGCCTA-1	MOV10_+_113217537.23-P1P2_CR1-cs1;MOV10_-_113217341.23-P1P2_CR3-cs1	2	69;243	49;186	1.4081632653061225;1.3064516129032258	1	CRISPRi_083_MOV10	0.00204826	-2.68003	bystander	G2M	B	-3.48426	6.97809
CATATGGAGCGTTCCG-1	TLR3_+_186990333.23-P1P2_CR3-cs1;TLR3_-_186990582.23-P1P2_CR1-cs1	2	200;280	143;206	1.3986013986013985;1.3592233009708738	1	CRISPRi_131_TLR3	0.00435245	-2.35176	bystander	G1	D	0.303917	4.37369
CATATGGCATCCGCGA-1	EXOC8_-_231473564.23-P1P2_CR1-cs1	1	2786	2043	1.36368	1	CRISPRi_222_EXOC8	0.00100543	-2.98608	bystander	S	B	-2.71004	6.6259
CATATGGGTCTTCAAG-1	BST2_+_17516392.23-P1P2_CR3-cs1;BST2_-_17516350.23-P1P2_CR1-cs1	2	3461;1618	2561;1193	1.3514252245216711;1.3562447611064543	1	CRISPRi_024_BST2	0.00118122	-2.9139	bystander	G1	A	2.32575	6.74491
CATATGGTCCCTCTTT-1	C18orf8_-_21083506.23-P1P2_CR1-cs1;C18orf8_+_21083490.23-P1P2_CR3-cs1	2	1625;85	1167;60	1.392459297343616;1.4166666666666667	1	CRISPRi_156_RMC1	0.00200216	-2.68694	bystander	S	A	-1.35012	5.67735
CATATGGTCCCTTGCA-1	TMEM106B_+_12250968.23-P1P2_CR1-cs1	1	154	112	1.375	1	CRISPRi_235_TMEM106B	0.00367329	-2.41021	bystander	G1	D	3.42545	5.75963
CATATGGTCTACTCAT-1	ZDHHC5_-_57435631.23-P1P2_CR3-cs1;ZDHHC5_-_57435496.23-P1P2_CR1-cs1	2	2257;1090	1727;803	1.3068905616676316;1.3574097135740972	1	CRISPRi_152_ZDHHC5	0.0145178	-1.83512	unclassified	G2M	T	0.904922	2.9342
CATATGGTCTCTAGGA-1	DDX1_-_15732017.23-P1P2_CR3-cs1;DDX1_-_15732021.23-P1P2_CR1-cs1	2	478;17	360;12	1.3277777777777777;1.4166666666666667	1	CRISPRi_044_DDX1	0.00893277	-2.02694	bystander	G2M	F	5.55552	0.188124
CATATTCAGAGGTTAT-1	IFNAR2_+_34602250.23-P1P2_CR3-cs1;IFNAR2_+_34602240.23-P1P2_CR1-cs1	2	1110;77	789;55	1.4068441064638784;1.4	1	CRISPRi_069_IFNAR2	0.000851209	-3.05295	bystander	S	A	1.79756	9.96761
CATATTCAGTCAAGGC-1	CHD7_-_61591641.23-P1P2_CR3-cs1;CHD7_-_61591622.23-P1P2_CR1-cs1	2	1673;357	1215;252	1.376954732510288;1.4166666666666667	1	CRISPRi_032_CHD7	0.00172505	-2.74684	bystander	S	A	-1.91539	7.37674
CATATTCCAGATCTGT-1	KPNA2_+_66031880.23-P1P2_CR1-cs1;KPNA2_-_66031874.23-P1P2_CR3-cs1	2	812;1457	604;1087	1.3443708609271523;1.3403863845446182	1	CRISPRi_074_KPNA2	0.00165618	-2.77136	bystander	G2M	B	-5.72135	5.05981
CATATTCGTATAGTAG-1	GPR89A_-_145826754.23-ENST00000313835.9_CR3-cs1;GPR89B_+_147400602.23-P1P2_CR1-cs1	2	3293;479	2351;365	1.4006805614632072;1.3123287671232877	1	CRISPRi_193_GPR89A_GPR89B	0.0016022	-2.78508	bystander	G2M	D	1.04457	7.34299
CATATTCTCACTCCTG-1	MIB1_+_19320792.23-P1P2_CR1-cs1;MIB1_+_19320789.23-P1P2_CR3-cs1	2	485;550	343;402	1.41399416909621;1.3681592039800996	1	CRISPRi_082_MIB1	0.00168426	-2.75938	bystander	S	A	-2.82603	8.61425
CATATTCTCGTTACGA-1	TMPRSS2_-_42879996.23-P1P2_CR3-cs1;CTSL_+_90341065.23-P1_CR1-cs1	2	1037;387	775;281	1.3380645161290323;1.3772241992882561	1	CRISPRi_192_TMPRSS2_CTSL	0.00157897	-2.79166	bystander	S	A	1.33028	9.93669
CATATTCTCTGCGACG-1	VAC14_+_70835011.23-P1P2_CR1-cs1	1	1421	1030	1.37961	1	CRISPRi_239_VAC14	0.0029708	-2.51669	bystander	G2M	A	-1.33437	9.05858
CATCAAGAGCCAGGAT-1	BECN1_+_40976262.23-P1P2_CR3-cs1;BECN1_+_40976253.23-P1P2_CR1-cs1	2	2883;1306	2098;933	1.3741658722592947;1.39978563772776	1	CRISPRi_020_BECN1	0.00109854	-2.94761	bystander	G2M	A	-0.395507	11.8403
CATCAAGAGGAATCGC-1	EMC4_-_34517276.23-P1P2_CR3-cs1;EMC4_-_34517254.23-P1P2_CR1-cs1	2	179;54	136;35	1.3161764705882353;1.542857142857143	1	CRISPRi_054_EMC4	0.0773521	-1.11128	infected	G1	N	-2.28427	5.2687
CATCAAGAGGTGTGGT-1	C19orf66_-_10197533.23-P1P2_CR1-cs1	1	90	66	1.36364	1	CRISPRi_216_C19orf66	0.0027501	-2.55442	bystander	G2M	A	-2.69518	7.58472
CATCAAGAGTTTCCTT-1	EIF4E2_-_233415783.23-P1P2_CR1-cs1;EIF4E2_-_233415423.23-P1P2_CR3-cs1	2	227;1524	170;1131	1.3352941176470587;1.3474801061007957	1	CRISPRi_051_EIF4E2	0.00139313	-2.8458	bystander	G2M	B	-5.14074	6.3206
CATCAAGCACGAAAGC-1	WDR61_+_78591885.23-P1P2_CR3-cs1;WDR61_-_78591737.23-P1P2_CR1-cs1	2	345;57	256;42	1.34765625;1.3571428571428572	1	CRISPRi_148_WDR61	0.00257229	-2.575	bystander	S	F	2.42885	2.88839
CATCAGAAGTCAAGCG-1	FYCO1_-_46037113.23-P1P2_CR1-cs1	1	301	220	1.36818	1	CRISPRi_225_FYCO1	0.00685989	-2.15833	bystander	S	F	3.35869	0.988608
CATCAGAAGTGGTCCC-1	BRD2_+_32940409.23-P1_CR1-cs1;BRD2_+_32940426.23-P1_CR3-cs1	2	695;494	524;363	1.3263358778625953;1.3608815426997245	1	CRISPRi_022_BRD2	0.00371655	-2.41567	bystander	G1	D	-1.91333	4.3799
CATCAGACACCCATTC-1	CNBP_-_128902692.23-P1P2_CR1-cs1	1	625	440	1.42045	1	CRISPRi_218_CNBP	0.00224002	-2.63681	bystander	G1	D	-1.26916	3.80527
CATCAGACAGGCTCAC-1	TMEM106B_+_12250990.23-P1P2_CR1-cs1	1	246	195	1.26154	1	CRISPRi_234_TMEM106B	0.00197957	-2.69369	bystander	G2M	B	-5.81708	7.00116
CATCAGATCCTTTACA-1	non-targeting_02865_CR1-cs1;non-targeting_00771_CR3-cs1	2	52;48	42;36	1.2380952380952381;1.3333333333333333	1	CRISPRi_215_non_targeting_pair_22	0.0028125	-2.50529	bystander	G2M	K	3.40457	6.39672
CATCAGATCTCCAACC-1	ACE2_-_15619013.23-P1P2_CR3-cs1;TMPRSS2_-_42879996.23-P1P2_CR1-cs1	2	514;192	375;146	1.3706666666666667;1.3150684931506849	1	CRISPRi_172_ACE2_TMPRSS2	0.00374532	-2.41018	bystander	S	J	3.26041	4.7974
CATCAGATCTGGTATG-1	WDR61_+_78591885.23-P1P2_CR3-cs1;WDR61_-_78591737.23-P1P2_CR1-cs1	2	122;14	84;11	1.4523809523809523;1.2727272727272727	1	CRISPRi_148_WDR61	0.0211132	-1.66276	bystander	G1	K	5.15798	5.40808
CATCCACAGAACTCGG-1	ADCK4_+_41222752.23-P1P2_CR3-cs1;ADCK4_-_41222769.23-P1P2_CR1-cs1	2	3461;336	2608;259	1.3270705521472392;1.2972972972972974	1	CRISPRi_002_COQ8B	0.839205	-0.0761253	infected	G1	S	11.9563	7.61757
CATCCACAGCCCAACC-1	MARK3_-_103851740.23-P1_CR3-cs1;MARK3_-_103851762.23-P1_CR1-cs1	2	1925;26	1425;18	1.3508771929824561;1.4444444444444444	1	CRISPRi_079_MARK3	0.00131553	-2.87019	bystander	G2M	A	-1.43217	7.22858
CATCCACAGGAGTAGA-1	C19orf66_-_10197533.23-P1P2_CR1-cs1	1	66	50	1.32	1	CRISPRi_216_C19orf66	0.00231396	-2.62591	bystander	G1	H	-1.86104	2.44045
CATCCACAGGTGCAAC-1	XBP1_+_29196499.23-P1P2_CR1-cs1;XBP1_+_29196516.23-P1P2_CR3-cs1	2	261;416	196;301	1.3316326530612246;1.3820598006644518	1	CRISPRi_149_XBP1	0.00107196	-2.95559	bystander	G2M	A	-0.922914	12.2854
CATCCACAGGTGGGTT-1	EXOC2_+_693074.23-P1P2_CR1-cs1	1	104	73	1.42466	1	CRISPRi_220_EXOC2	0.584962	-0.232782	infected	G1	R	12.0977	4.82618
CATCCACAGTACGCGA-1	COG6_+_40230096.23-P1P2_CR1-cs1;COG6_-_40229866.23-P1P2_CR3-cs1	2	759;2322	542;1640	1.400369003690037;1.4158536585365853	1	CRISPRi_037_COG6	0.00245717	-2.59801	bystander	S	F	2.05229	3.97124
CATCCACCAGGTTTCA-1	non-targeting_01726_CR1-cs1;non-targeting_00186_CR3-cs1	2	1625;187	1220;139	1.3319672131147542;1.3453237410071943	1	CRISPRi_197_non_targeting_pair_04	0.497036	-0.303526	infected	G2M	Q	9.2373	3.48997
CATCCACCATCCAACA-1	EIF4B_+_53400192.23-P1P2_CR3-cs1;EIF4B_-_53400313.23-P1P2_CR1-cs1	2	2436;735	1811;520	1.3451131971286583;1.4134615384615385	1	CRISPRi_050_EIF4B	0.00347641	-2.4529	unclassified	G1	T	3.97362	0.224911
CATCCACGTCACTTCC-1	BZW2_+_16685811.23-P1P2_CR3-cs1;BZW2_+_16685808.23-P1P2_CR1-cs1	2	4089;30	3000;21	1.363;1.4285714285714286	1	CRISPRi_026_BZW2	0.00104939	-2.96529	bystander	G2M	B	-6.24385	4.49117
CATCCACGTCCAGTAT-1	TLE1_+_84304442.23-P1P2_CR3-cs1;TLE1_+_84304353.23-P1P2_CR1-cs1	2	243;127	181;93	1.3425414364640884;1.3655913978494623	1	CRISPRi_129_TLE1	0.00214282	-2.65831	bystander	G2M	A	-4.59729	9.12932
CATCCACGTCCTCCAT-1	TOM1_-_35695895.23-P1P2_CR1-cs1	1	577	425	1.35765	1	CRISPRi_237_TOM1	0.0226659	-1.6439	infected	S	N	-3.96412	7.98236
CATCCACGTGCGAAAC-1	SMAD3_+_67358180.23-P1P2_CR3-cs1;SMAD3_+_67358262.23-P1P2_CR1-cs1	2	4785;1465	3486;1099	1.3726333907056798;1.3330300272975433	1	CRISPRi_114_SMAD3	0.00219802	-2.64845	bystander	G2M	B	-3.04097	5.22379
CATCGAAAGAGCCCAA-1	MBTPS2_-_21857794.23-P1P2_CR1-cs1	1	387	291	1.3299	1	CRISPRi_228_MBTPS2	0.000826674	-3.0592	bystander	G2M	J	3.27885	4.27803
CATCGAAAGTAGCCGA-1	ATG9A_+_220094211.23-P1P2_CR1-cs1;ATG9A_-_220093869.23-P1P2_CR3-cs1	2	727;226	520;165	1.398076923076923;1.3696969696969696	1	CRISPRi_009_ATG9A	0.00100184	-2.98218	bystander	G2M	A	-2.46102	10.1389
CATCGAACATTGAGCT-1	IFNAR1_-_34697352.23-P1P2_CR3-cs1;IFNAR2_+_34602250.23-P1P2_CR1-cs1	2	280;702	200;481	1.4;1.4594594594594594	1	CRISPRi_180_IFNAR1_IFNAR2	0.00101336	-2.98129	bystander	G2M	A	-0.844352	12.246
CATCGAAGTCGCCATG-1	IFITM1_-_314087.23-P1P2_CR3-cs1;IFITM1_+_314091.23-P1P2_CR1-cs1	2	857;424	618;329	1.3867313915857604;1.2887537993920972	1	CRISPRi_065_IFITM1	0.00236831	-2.61263	bystander	G1	F	-0.329423	3.29272
CATCGAATCAGGCGAA-1	CCZ1_-_5938597.23-P1P2_CR3-cs1;CCZ1_-_5938613.23-P1P2_CR1-cs1	2	764;126	565;91	1.352212389380531;1.3846153846153846	1	CRISPRi_157_CCZ1	0.803803	-0.0948214	infected	G2M	S	12.7542	9.33327
CATCGGGAGTGTCTCA-1	CTSL_+_90341065.23-P1_CR1-cs1;CTSL_-_90341061.23-P1_CR3-cs1	2	215;456	147;339	1.4625850340136055;1.345132743362832	1	CRISPRi_041_CTSL	0.00261428	-2.56972	bystander	S	B	-1.16351	6.26548
CATCGGGGTAAATACG-1	TMPRSS2_-_42879996.23-P1P2_CR3-cs1;CTSB_-_11725558.23-P1P2_CR1-cs1	2	1347;505	971;371	1.3872296601441814;1.3611859838274933	1	CRISPRi_191_TMPRSS2_CTSB	0.00195096	-2.70134	bystander	G2M	B	-6.36462	7.37559
CATCGGGGTAAATGAC-1	CNBP_+_128902721.23-P1P2_CR1-cs1	1	707	514	1.37549	1	CRISPRi_219_CNBP	0.00158701	-2.7872	bystander	S	A	-0.949874	11.0113
CATCGGGGTCAAAGCG-1	EXOC8_-_231473581.23-P1P2_CR1-cs1	1	160	119	1.34454	1	CRISPRi_223_EXOC8	0.0109029	-1.94924	bystander	G2M	K	6.32125	-0.0112597
CATGACAAGACTAGGC-1	TMEM106B_+_12250968.23-P1P2_CR1-cs1	1	716	541	1.32348	1	CRISPRi_235_TMEM106B	0.00155931	-2.79609	bystander	S	A	0.865016	7.46451
CATGACAAGCCGTCGT-1	VAC14_+_70835011.23-P1P2_CR1-cs1	1	1255	926	1.35529	1	CRISPRi_239_VAC14	0.00171325	-2.75397	bystander	G2M	B	-4.36563	6.16435
CATGACAGTCTCGTTC-1	EIF4H_-_73588899.23-P1P2_CR3-cs1;EIF4H_-_73588703.23-P1P2_CR1-cs1	2	1548;1609	1151;1184	1.3449174630755865;1.3589527027027026	1	CRISPRi_052_EIF4H	0.0015873	-2.78357	bystander	S	G	1.663	2.84818
CATGACAGTTGCTCCT-1	non-targeting_02254_CR1-cs1;non-targeting_00161_CR3-cs1	2	2442;3784	1840;2759	1.3271739130434783;1.3715114171801377	1	CRISPRi_209_non_targeting_pair_16	0.022918	-1.63932	infected	G2M	N	-2.29876	9.0172
CATGACAGTTTGACTG-1	TICAM1_-_4831517.23-P1P2_CR3-cs1;TICAM1_+_4831695.23-P1P2_CR1-cs1	2	1677;660	1214;487	1.3813838550247117;1.3552361396303902	1	CRISPRi_128_TICAM1	0.00107972	-2.95648	bystander	S	B	-3.71196	7.17574
CATGACATCAGCAACT-1	LDLR_-_11200228.23-P1P2_CR1-cs1	1	637	467	1.36403	1	CRISPRi_226_LDLR	0.00308807	-2.50207	bystander	G1	D	-1.16899	3.30875
CATGCCTAGCTCCTTC-1	TOM1_+_35695890.23-P1P2_CR1-cs1	1	295	218	1.35321	1	CRISPRi_236_TOM1	0.00221317	-2.64525	bystander	S	A	1.19497	7.07692
CATGCCTAGCTCTCGG-1	BID_-_18257161.23-P1P2_CR1-cs1;BID_+_18257195.23-P1P2_CR3-cs1	2	79;89	59;73	1.3389830508474576;1.2191780821917808	1	CRISPRi_021_BID	0.0828456	-1.07957	unclassified	G1	T	7.76583	-0.834547
CATGCCTAGTCCGGTC-1	MBTPS2_-_21857794.23-P1P2_CR1-cs1	1	291	210	1.38571	1	CRISPRi_228_MBTPS2	0.0059657	-2.21368	bystander	G1	F	2.60842	1.53762
CATGCCTCACCATGTA-1	ATF6_+_161736350.23-P1P2_CR1-cs1;ATF6_-_161736215.23-P1P2_CR3-cs1	2	695;1322	542;949	1.2822878228782288;1.3930453108535301	1	CRISPRi_007_ATF6	0.00132675	-2.86251	bystander	G1	D	-0.159492	5.96092
CATGCCTCACTACAGT-1	BID_-_18257161.23-P1P2_CR1-cs1;BID_+_18257195.23-P1P2_CR3-cs1	2	136;227	111;151	1.2252252252252251;1.5033112582781456	1	CRISPRi_021_BID	0.00342049	-2.4564	bystander	G2M	F	1.01203	0.28456
CATGCCTGTCCAGTTA-1	TMPRSS2_-_42879996.23-P1P2_CR3-cs1;FURIN_-_91411855.23-P1_CR1-cs1	2	1767;114	1293;84	1.3665893271461718;1.3571428571428572	1	CRISPRi_174_TMPRSS2_FURIN	0.00172399	-2.75302	bystander	G1	H	-1.71971	3.11717
CATGCCTGTCTAGAGG-1	EIF4B_+_53400192.23-P1P2_CR3-cs1;EIF4B_-_53400313.23-P1P2_CR1-cs1	2	661;458	502;342	1.3167330677290836;1.3391812865497077	1	CRISPRi_050_EIF4B	0.00450704	-2.33846	bystander	G1	F	3.25399	-0.860038
CATGCCTGTTCGGCAC-1	non-targeting_02865_CR1-cs1;non-targeting_00771_CR3-cs1	2	2950;1631	2154;1164	1.3695450324976788;1.4012027491408934	1	CRISPRi_215_non_targeting_pair_22	0.00185404	-2.72275	bystander	G1	F	-1.81874	1.81639
CATGCCTTCAAGGTAA-1	LDLR_-_11200228.23-P1P2_CR1-cs1	1	561	418	1.34211	1	CRISPRi_226_LDLR	0.0438234	-1.35679	unclassified	G1	T	4.75595	-1.16032
CATGGCGAGCACACAG-1	non-targeting_03240_CR3-cs1;non-targeting_03788_CR1-cs1	2	3851;1730	2780;1256	1.385251798561151;1.377388535031847	1	CRISPRi_205_non_targeting_pair_12	0.00129598	-2.8772	bystander	S	B	0.0139022	7.06252
CATGGCGAGTCAATAG-1	DDX1_-_15732017.23-P1P2_CR3-cs1;DDX1_-_15732021.23-P1P2_CR1-cs1	2	1402;309	1052;229	1.332699619771863;1.3493449781659388	1	CRISPRi_044_DDX1	0.0020395	-2.67922	bystander	G2M	B	-2.01263	8.64536
CATGGCGCATGCATGT-1	non-targeting_02191_CR3-cs1;non-targeting_03218_CR1-cs1	2	985;445	724;330	1.3604972375690607;1.3484848484848484	1	CRISPRi_206_non_targeting_pair_13	0.129038	-0.889204	infected	G2M	N	-2.5687	10.3782
CATGGCGGTACTTCTT-1	EXOC8_-_231473564.23-P1P2_CR1-cs1	1	1346	998	1.3487	1	CRISPRi_222_EXOC8	0.00130258	-2.87262	bystander	G2M	A	-1.61603	11.2953
CATGGCGGTCGAATCT-1	EXOC8_-_231473564.23-P1P2_CR1-cs1	1	507	375	1.352	1	CRISPRi_222_EXOC8	0.00264736	-2.56463	bystander	G1	F	1.80752	0.821009
CATGGCGGTCTTGCGG-1	non-targeting_01908_CR3-cs1;non-targeting_03776_CR1-cs1	2	2267;421	1628;309	1.3925061425061425;1.3624595469255663	1	CRISPRi_210_non_targeting_pair_17	0.749605	-0.125151	infected	G1	S	12.597	6.68445
CATTATCAGATGGGTC-1	ARFRP1_-_62338974.23-P1P2_CR3-cs1;ARFRP1_+_62339198.23-P1P2_CR1-cs1	2	134;952	96;724	1.3958333333333333;1.3149171270718232	1	CRISPRi_005_ARFRP1	0.00227828	-2.63195	bystander	G1	D	-3.13153	2.54113
CATTATCCACAGACAG-1	VPS39_-_42500464.23-P1P2_CR3-cs1;VPS39_+_42500498.23-P1P2_CR1-cs1	2	498;34	371;25	1.3423180592991915;1.36	1	CRISPRi_147_VPS39	0.00322217	-2.47073	bystander	G1	C	-0.12708	5.0436
CATTATCGTCCATCCT-1	RB1CC1_+_53626966.23-P1_CR3-cs1;RB1CC1_-_53626971.23-P1_CR1-cs1	2	890;79	632;63	1.4082278481012658;1.253968253968254	1	CRISPRi_100_RB1CC1	0.00195609	-2.69985	bystander	G2M	F	-0.0537957	-0.555941
CATTATCGTTCGTCTC-1	ANPEP_-_90358028.23-P1_CR1-cs1;ANPEP_+_90358037.23-P1_CR3-cs1	2	991;91	760;65	1.3039473684210525;1.4	1	CRISPRi_154_ANPEP	0.636688	-0.195975	infected	G1	S	9.44355	7.21732
CATTATCTCTAACTCT-1	CCZ1_-_5938597.23-P1P2_CR3-cs1;CCZ1B_+_6865923.23-ENST00000316731.8_CR1-cs1	2	846;1526	635;1165	1.332283464566929;1.3098712446351932	1	CRISPRi_190_CCZ1_CCZ1B	0.00330298	-2.46955	bystander	G1	F	1.75757	0.203167
CATTCGCAGTGTTAGA-1	CCZ1B_+_6865923.23-ENST00000316731.8_CR1-cs1;CCZ1B_+_6865985.23-ENST00000316731.8_CR3-cs1	2	1300;748	950;550	1.368421052631579;1.36	1	CRISPRi_158_CCZ1B	0.749813	-0.125029	infected	G1	S	11.3339	6.26443
CATTCGCCAGGACGTA-1	TMEM97_+_26646401.23-P1P2_CR1-cs1;TMEM97_-_26646271.23-P1P2_CR3-cs1	2	348;1863	268;1401	1.2985074626865671;1.3297644539614561	1	CRISPRi_132_TMEM97	0.00237903	-2.6155	bystander	G2M	B	-5.03414	5.71892
CATTCGCGTATCTGCA-1	ZYG11B_-_53192205.23-P1P2_CR3-cs1;ZYG11B_+_53192439.23-P1P2_CR1-cs1	2	875;759	653;556	1.339969372128637;1.3651079136690647	1	CRISPRi_153_ZYG11B	0.165887	-0.779975	infected	G2M	O	5.35695	-0.815271
CATTCGCGTGTTTGGT-1	KEAP1_-_10613538.23-P1P2_CR1-cs1;KEAP1_-_10613269.23-P1P2_CR3-cs1	2	1851;603	1338;454	1.383408071748879;1.328193832599119	1	CRISPRi_164_KEAP1	0.00186683	-2.71869	bystander	S	A	2.87028	10.9849
CATTCGCGTTCAGCGC-1	CNBP_-_128902692.23-P1P2_CR1-cs1	1	1661	1214	1.3682	1	CRISPRi_218_CNBP	0.00151107	-2.80737	bystander	S	B	-3.07702	4.55999
CATTCGCTCAGCCTAA-1	CASP8_-_202125301.23-P1_CR3-cs1;CASP8_-_202125341.23-P1_CR1-cs1	2	432;203	309;154	1.3980582524271845;1.3181818181818181	1	CRISPRi_029_CASP8	0.00359604	-2.43232	bystander	G2M	F	0.569694	0.458851
CATTCGCTCGGACAAG-1	non-targeting_00535_CR1-cs1;non-targeting_02294_CR3-cs1	2	1353;1182	1011;894	1.3382789317507418;1.3221476510067114	1	CRISPRi_211_non_targeting_pair_18	0.71757	-0.144115	infected	G1	S	10.3348	7.77104
CATTCGCTCGTAGGTT-1	TMPRSS2_-_42879996.23-P1P2_CR3-cs1;CTSL_+_90341065.23-P1_CR1-cs1	2	160;67	113;48	1.415929203539823;1.3958333333333333	1	CRISPRi_192_TMPRSS2_CTSL	0.00347351	-2.44404	bystander	G2M	J	3.18067	4.40246
CATTCGCTCTCGCATC-1	EXOC8_-_231473564.23-P1P2_CR1-cs1	1	621	462	1.34416	1	CRISPRi_222_EXOC8	0.00435429	-2.35603	unclassified	G1	T	-2.04026	4.78136
CCAATCCAGACCCACC-1	MFSD12_+_3557541.23-P1P2_CR1-cs1	1	976	714	1.36695	1	CRISPRi_230_MFSD12	0.00158831	-2.78485	bystander	G1	D	-0.217215	5.21311
CCAATCCAGAGCTGCA-1	CCZ1_-_5938597.23-P1P2_CR3-cs1;CCZ1B_+_6865923.23-ENST00000316731.8_CR1-cs1	2	790;1264	566;950	1.3957597173144876;1.3305263157894738	1	CRISPRi_190_CCZ1_CCZ1B	0.707325	-0.150363	infected	G2M	S	11.9203	5.58122
CCAATCCAGTGTGAAT-1	M6PR_+_9102212.23-P1P2_CR3-cs1;M6PR_+_9102204.23-P1P2_CR1-cs1	2	3189;56	2298;41	1.387728459530026;1.3658536585365855	1	CRISPRi_165_M6PR	0.00367863	-2.42575	bystander	G2M	J	4.21996	3.72581
CCAATCCCACCGAAAG-1	MEPCE_-_100026436.23-P1P2_CR3-cs1;MEPCE_-_100026461.23-P1P2_CR1-cs1	2	1549;233	1136;170	1.363556338028169;1.3705882352941177	1	CRISPRi_081_MEPCE	0.000763262	-3.1031	bystander	G2M	G	2.32203	5.29837
CCAATCCCACGTGAGA-1	non-targeting_02254_CR1-cs1;non-targeting_00161_CR3-cs1	2	2030;3076	1486;2299	1.3660834454912516;1.3379730317529361	1	CRISPRi_209_non_targeting_pair_16	0.00120662	-2.90372	bystander	G2M	F	1.33667	2.74186
CCAATCCCATGCAACT-1	BECN1_+_40976262.23-P1P2_CR3-cs1;BECN1_+_40976253.23-P1P2_CR1-cs1	2	4352;2159	3148;1558	1.3824650571791615;1.3857509627727855	1	CRISPRi_020_BECN1	0.00117513	-2.91696	bystander	S	A	0.220302	8.60252
CCAATCCGTAATTGGA-1	PPIH_-_43124126.23-P1P2_CR3-cs1;PPIH_+_43124361.23-P1P2_CR1-cs1	2	391;466	289;357	1.3529411764705883;1.3053221288515406	1	CRISPRi_096_PPIH	0.00201921	-2.68188	bystander	G2M	F	1.56301	-1.76261
CCAATCCGTCGCGTGT-1	C19orf66_+_10197572.23-P1P2_CR1-cs1	1	22	19	1.15789	1	CRISPRi_217_C19orf66	0.577893	-0.2381	infected	G1	S	11.2857	5.71567
CCAATCCGTCGGCACT-1	IRF9_+_24630967.23-P1P2_CR3-cs1;IRF9_-_24630567.23-P1P2_CR1-cs1	2	2899;1515	2102;1134	1.379162702188392;1.335978835978836	1	CRISPRi_071_IRF9	0.0022869	-2.63102	bystander	G2M	E	-0.447104	0.197712
CCAATCCGTCTTCTCG-1	DDX1_-_15732017.23-P1P2_CR3-cs1;DDX1_-_15732021.23-P1P2_CR1-cs1	2	961;14	712;10	1.3497191011235956;1.4	1	CRISPRi_044_DDX1	0.00129898	-2.85168	bystander	G2M	F	0.254626	-0.572987
CCAATCCGTGTTAAGA-1	ERN1_-_62207499.23-P1P2_CR1-cs1;ERN1_-_62207482.23-P1P2_CR3-cs1	2	2182;2860	1618;2091	1.3485784919653894;1.367766618842659	1	CRISPRi_055_ERN1	0.00105977	-2.96785	bystander	G2M	A	-4.63256	11.7389
CCAATCCGTTGATTGC-1	non-targeting_02465_CR3-cs1;non-targeting_01624_CR1-cs1	2	1879;174	1369;134	1.372534696859021;1.2985074626865671	1	CRISPRi_195_non_targeting_pair_02	0.701425	-0.153996	infected	G1	S	11.0447	5.6979
CCAATCCTCACCACCT-1	BECN1_+_40976262.23-P1P2_CR3-cs1;BECN1_+_40976253.23-P1P2_CR1-cs1	2	2337;942	1706;681	1.3698710433763188;1.3832599118942732	1	CRISPRi_020_BECN1	0.002184	-2.65005	bystander	G1	F	0.0499208	0.434307
CCAATCCTCCTCATTA-1	VAC14_+_70835011.23-P1P2_CR1-cs1	1	623	456	1.36623	1	CRISPRi_239_VAC14	0.00219035	-2.64573	bystander	S	F	2.59229	0.518485
CCAATCCTCCTGCTTG-1	EXOC8_-_231473564.23-P1P2_CR1-cs1	1	683	508	1.34449	1	CRISPRi_222_EXOC8	0.367499	-0.434612	infected	G2M	Q	8.55171	3.01965
CCACCTAAGGATTCGG-1	EXOC8_-_231473564.23-P1P2_CR1-cs1	1	609	474	1.28481	1	CRISPRi_222_EXOC8	0.023616	-1.6199	bystander	G1	L	6.53883	-1.31748
CCACCTAAGGTACTCT-1	SPNS1_+_28986129.23-P1P2_CR3-cs1;SPNS1_-_28986147.23-P1P2_CR1-cs1	2	1754;84	1298;63	1.3513097072419107;1.3333333333333333	1	CRISPRi_116_SPNS1	0.00145533	-2.82327	bystander	S	A	2.20185	9.05392
CCACCTACACACTGCG-1	C19orf66_+_10197572.23-P1P2_CR1-cs1	1	71	53	1.33962	1	CRISPRi_217_C19orf66	0.00177699	-2.71562	bystander	G1	C	-0.245839	5.85341
CCACCTAGTAGCGCAA-1	ANPEP_-_90358028.23-P1_CR1-cs1;ANPEP_+_90358037.23-P1_CR3-cs1	2	409;260	304;180	1.3453947368421053;1.4444444444444444	1	CRISPRi_154_ANPEP	0.543081	-0.265051	infected	G2M	P	11.9228	0.536948
CCACCTAGTCCGCTGA-1	GPR89A_-_145826754.23-ENST00000313835.9_CR3-cs1;GPR89B_+_147400602.23-P1P2_CR1-cs1	2	3298;794	2389;588	1.3804939305148598;1.3503401360544218	1	CRISPRi_193_GPR89A_GPR89B	0.519527	-0.284302	infected	G1	R	12.5213	2.64657
CCACCTATCTCGGACG-1	BCKDK_+_31119819.23-P1P2_CR3-cs1;BCKDK_-_31119715.23-P1P2_CR1-cs1	2	987;185	724;136	1.3632596685082874;1.3602941176470589	1	CRISPRi_017_BCKDK	0.00109281	-2.94675	bystander	S	B	-4.77015	7.65654
CCACGGAAGAAGGGTA-1	RELB_-_45505169.23-P1P2_CR1-cs1;RELB_+_45504764.23-P1P2_CR3-cs1	2	1246;2601	919;1863	1.3558215451577802;1.396135265700483	1	CRISPRi_103_RELB	0.0012306	-2.89142	bystander	S	A	0.136339	10.4934
CCACGGAAGAGGACGG-1	CCZ1B_+_6865923.23-ENST00000316731.8_CR1-cs1;CCZ1B_+_6865985.23-ENST00000316731.8_CR3-cs1	2	3300;1221	2438;909	1.3535684987694832;1.3432343234323432	1	CRISPRi_158_CCZ1B	0.000565504	-3.21955	bystander	S	G	1.13069	4.19388
CCACGGAAGCCGATTT-1	TTC37_-_94890435.23-P1P2_CR3-cs1;TTC37_+_94890492.23-P1P2_CR1-cs1	2	1470;946	1064;692	1.381578947368421;1.3670520231213872	1	CRISPRi_137_TTC37	0.00291201	-2.52958	bystander	G1	A	-0.119202	7.12356
CCACGGAAGGCAGGTT-1	BRD4_-_15391173.23-ENST00000263377.2_ENST00000371835.4_CR3-cs1;BRD4_-_15391126.23-ENST00000263377.2_ENST00000371835.4_CR1-cs1	2	2229;1054	1574;774	1.4161372299872934;1.3617571059431524	1	CRISPRi_023_BRD4	0.00770186	-2.10651	bystander	G1	F	4.2199	-1.1729
CCACGGACAGCGTCCA-1	F2RL1_-_76114914.23-P1P2_CR3-cs1;F2RL1_+_76114867.23-P1P2_CR1-cs1	2	218;187	158;142	1.379746835443038;1.3169014084507042	1	CRISPRi_057_F2RL1	0.00129269	-2.8708	bystander	S	A	0.922316	10.0019
CCACGGAGTCATACTG-1	EMC4_-_34517276.23-P1P2_CR3-cs1;EMC4_-_34517254.23-P1P2_CR1-cs1	2	312;79	234;61	1.3333333333333333;1.2950819672131149	1	CRISPRi_054_EMC4	0.00580147	-2.23217	unclassified	G1	T	0.131353	7.30778
CCACGGAGTCGGCTCA-1	ACE2_-_15619013.23-P1P2_CR3-cs1;TMPRSS2_-_42879996.23-P1P2_CR1-cs1	2	4210;1118	3096;839	1.3598191214470283;1.33253873659118	1	CRISPRi_172_ACE2_TMPRSS2	0.00142653	-2.83237	bystander	S	C	-1.0699	5.75089
CCACGGATCAATAAGG-1	XBP1_+_29196499.23-P1P2_CR1-cs1;XBP1_+_29196516.23-P1P2_CR3-cs1	2	220;434	172;312	1.2790697674418605;1.391025641025641	1	CRISPRi_149_XBP1	0.0149292	-1.81865	bystander	G1	L	7.20976	-2.40313
CCACGGATCGAGGTAG-1	TRMT1_-_13227169.23-P1P2_CR3-cs1;TRMT1_-_13227186.23-P1P2_CR1-cs1	2	622;329	450;244	1.3822222222222222;1.348360655737705	1	CRISPRi_136_TRMT1	0.159826	-0.796218	unclassified	G2M	T	3.04793	4.26473
CCACGGATCGGCGCAT-1	EXOC8_-_231473581.23-P1P2_CR1-cs1	1	447	329	1.35866	1	CRISPRi_223_EXOC8	0.00138628	-2.84558	bystander	S	B	-4.20362	6.71257
CCACTACAGACGCAAC-1	ERN1_-_62207499.23-P1P2_CR1-cs1;ERN1_-_62207482.23-P1P2_CR3-cs1	2	980;1125	716;798	1.3687150837988826;1.4097744360902256	1	CRISPRi_055_ERN1	0.000684268	-3.14706	bystander	S	B	-3.46785	5.85184
CCACTACAGCACAGGT-1	CNBP_+_128902721.23-P1P2_CR1-cs1	1	154	114	1.35088	1	CRISPRi_219_CNBP	0.622294	-0.205962	infected	G2M	S	12.2835	1.491
CCACTACAGTAGGTGC-1	non-targeting_00977_CR3-cs1;non-targeting_01748_CR1-cs1	2	489;1345	362;989	1.350828729281768;1.3599595551061678	1	CRISPRi_213_non_targeting_pair_20	0.428144	-0.368294	infected	S	Q	8.66487	5.10797
CCACTACGTCATGCCG-1	CHD7_-_61591641.23-P1P2_CR3-cs1;CHD7_-_61591622.23-P1P2_CR1-cs1	2	1924;291	1376;231	1.3982558139534884;1.2597402597402598	1	CRISPRi_032_CHD7	0.69207	-0.159828	infected	G2M	S	9.93901	7.08881
CCACTACGTCGCGAAA-1	BRD4_-_15391173.23-ENST00000263377.2_ENST00000371835.4_CR3-cs1;BRD2_+_32940426.23-P1_CR1-cs1	2	1384;145	1018;100	1.3595284872298625;1.45	1	CRISPRi_184_BRD4_BRD2	0.0013557	-2.85449	bystander	S	A	1.77169	10.0058
CCACTACGTGTAACGG-1	TRIM59_-_160167519.23-P1P2_CR3-cs1;TRIM59_-_160167568.23-P1P2_CR1-cs1	2	786;586	576;436	1.3645833333333333;1.3440366972477065	1	CRISPRi_135_TRIM59	0.0364576	-1.43665	unclassified	S	T	3.59069	-0.824328
CCAGCGAAGGCTAGGT-1	LDLR_-_11200228.23-P1P2_CR1-cs1	1	574	413	1.38983	1	CRISPRi_226_LDLR	0.160652	-0.794039	infected	G2M	N	2.65632	6.35269
CCAGCGAAGTGTTAGA-1	CCZ1_-_5938597.23-P1P2_CR3-cs1;CCZ1B_+_6865923.23-ENST00000316731.8_CR1-cs1	2	556;1505	400;1112	1.39;1.3534172661870503	1	CRISPRi_190_CCZ1_CCZ1B	0.00112896	-2.92804	bystander	G2M	A	-3.9851	12.1611
CCAGCGAAGTTCGCGC-1	ACE2_-_15619013.23-P1P2_CR3-cs1;FURIN_-_91411855.23-P1_CR1-cs1	2	2330;185	1707;128	1.3649677797305213;1.4453125	1	CRISPRi_173_ACE2_FURIN	0.00194553	-2.69627	bystander	G1	I	-3.49111	-2.38232
CCAGCGACACGGTAAG-1	CASP7_+_115439705.23-P1P2_CR3-cs1;CASP7_+_115439715.23-P1P2_CR1-cs1	2	83;236	65;172	1.2769230769230768;1.372093023255814	1	CRISPRi_028_CASP7	0.000920787	-3.02395	bystander	G2M	A	-1.16674	12.186
CCAGCGAGTTATTCTC-1	BID_-_18257161.23-P1P2_CR1-cs1;BID_+_18257195.23-P1P2_CR3-cs1	2	136;125	108;89	1.2592592592592593;1.404494382022472	1	CRISPRi_021_BID	0.00102557	-2.97906	bystander	G2M	B	-2.42394	8.23047
CCATGTCAGGGTTTCT-1	ATG14_+_55878313.23-P1P2_CR3-cs1;ATG14_-_55878158.23-P1P2_CR1-cs1	2	168;146	123;103	1.3658536585365855;1.4174757281553398	1	CRISPRi_008_ATG14	0.0104423	-1.96875	bystander	G2M	K	4.54265	7.10799
CCATGTCAGTGGGCTA-1	CDK6_+_92465903.23-P1_CR1-cs1;CDK6_-_92465893.23-P1_CR3-cs1	2	546;2174	374;1588	1.4598930481283423;1.3690176322418135	1	CRISPRi_031_CDK6	0.000655929	-3.16736	bystander	S	A	-0.556007	7.54288
CCATGTCAGTGGGTTG-1	CWC27_-_64064784.23-P1P2_CR1-cs1;CWC27_+_64064791.23-P1P2_CR3-cs1	2	98;300	84;231	1.1666666666666667;1.2987012987012987	1	CRISPRi_043_CWC27	0.00157244	-2.79368	bystander	G2M	A	-0.963344	11.3037
CCATGTCAGTTTAGGA-1	EIF4E2_-_233415783.23-P1P2_CR1-cs1;EIF4E2_-_233415423.23-P1P2_CR3-cs1	2	119;884	93;654	1.2795698924731183;1.3516819571865444	1	CRISPRi_051_EIF4E2	0.00172024	-2.75599	bystander	G2M	B	-5.14303	9.56884
CCATGTCGTTTGACAC-1	KEAP1_-_10613538.23-P1P2_CR1-cs1;KEAP1_-_10613269.23-P1P2_CR3-cs1	2	3348;1441	2474;1066	1.353274050121261;1.351782363977486	1	CRISPRi_164_KEAP1	0.000920455	-3.02222	bystander	G2M	A	-1.9125	11.597
CCATGTCTCGAGGTAG-1	CTSB_+_11725568.23-P1P2_CR1-cs1;CTSL_-_90341061.23-P1_CR3-cs1	2	402;460	297;341	1.3535353535353536;1.348973607038123	1	CRISPRi_175_CTSL_CTSB	0.00189947	-2.71039	bystander	S	A	2.25872	10.9105
CCATGTCTCTCTAAGG-1	EXOC2_+_693074.23-P1P2_CR1-cs1	1	294	225	1.30667	1	CRISPRi_220_EXOC2	0.000913616	-3.02453	bystander	G2M	A	-4.14437	11.8367
CCATTCGAGCCTTGAT-1	GPR89A_-_145826754.23-ENST00000313835.9_CR3-cs1;GPR89B_+_147400602.23-P1P2_CR1-cs1	2	625;77	474;57	1.3185654008438819;1.3508771929824561	1	CRISPRi_193_GPR89A_GPR89B	0.00107805	-2.95514	bystander	G2M	A	-3.94592	9.79285
CCATTCGAGGTAGCTG-1	TMEM106B_+_12250968.23-P1P2_CR1-cs1	1	632	450	1.40444	1	CRISPRi_235_TMEM106B	0.0452948	-1.34272	unclassified	G2M	T	5.38209	0.532868
CCATTCGGTGCACGAA-1	F2RL1_-_76114914.23-P1P2_CR3-cs1;F2RL1_+_76114867.23-P1P2_CR1-cs1	2	254;150	198;116	1.2828282828282829;1.293103448275862	1	CRISPRi_057_F2RL1	0.0153534	-1.80978	unclassified	G1	T	0.143985	1.38365
CCCAATCAGCGCTCCA-1	TOM1_-_35695895.23-P1P2_CR1-cs1	1	229	169	1.35503	1	CRISPRi_237_TOM1	0.00571317	-2.23824	unclassified	G1	T	-1.51954	3.82302
CCCAATCAGCTGCGAA-1	IFIH1_-_163175124.23-P1P2_CR1-cs1;IFIH1_-_163175149.23-P1P2_CR3-cs1	2	24;975	17;719	1.411764705882353;1.3560500695410291	1	CRISPRi_064_IFIH1	0.00155414	-2.79663	bystander	G1	A	3.45991	9.26725
CCCAATCCAAGCGAGT-1	ATF4_-_39916548.23-P1P2_CR3-cs1;ATF4_-_39917038.23-P1P2_CR1-cs1	2	707;744	521;535	1.3570057581573896;1.3906542056074767	1	CRISPRi_006_ATF4	0.609241	-0.215119	infected	G1	R	12.1012	1.97276
CCCAATCCATGCGCAC-1	C18orf8_-_21083506.23-P1P2_CR1-cs1;C18orf8_+_21083490.23-P1P2_CR3-cs1	2	944;56	694;32	1.3602305475504324;1.75	1	CRISPRi_156_RMC1	0.00254059	-2.57663	bystander	S	F	3.35286	0.533304
CCCAATCCATGGGACA-1	VAC14_+_70835011.23-P1P2_CR1-cs1	1	1344	934	1.43897	1	CRISPRi_239_VAC14	0.000711913	-3.12738	bystander	G2M	E	-7.00642	5.89825
CCCAATCTCTGCGGCA-1	BCL2_+_60987184.23-P1P2_CR3-cs1;BCL2_+_60987148.23-P1P2_CR1-cs1	2	1126;270	850;205	1.3247058823529412;1.3170731707317074	1	CRISPRi_018_BCL2	0.0404571	-1.39165	unclassified	S	T	4.38501	0.74327
CCCAGTTCACCGGAAA-1	FYCO1_-_46037113.23-P1P2_CR1-cs1	1	107	77	1.38961	1	CRISPRi_225_FYCO1	0.00144526	-2.82235	bystander	G1	D	-1.09137	5.30171
CCCAGTTCATGATCCA-1	VAC14_+_70835011.23-P1P2_CR1-cs1	1	1680	1248	1.34615	1	CRISPRi_239_VAC14	0.00125248	-2.88452	bystander	G2M	A	-1.42405	8.7855
CCCAGTTGTATATGGA-1	LDLR_-_11200228.23-P1P2_CR1-cs1	1	1250	928	1.34698	1	CRISPRi_226_LDLR	0.0010604	-2.9654	bystander	G2M	G	1.03218	4.17595
CCCAGTTGTGACGGTA-1	ZCRB1_-_42719876.23-P1P2_CR1-cs1;ZCRB1_+_42719871.23-P1P2_CR3-cs1	2	474;1383	348;992	1.3620689655172413;1.3941532258064515	1	CRISPRi_151_ZCRB1	0.0092388	-2.02973	unclassified	G1	T	2.83462	-0.559789
CCCATACAGTGGAGTC-1	ZCRB1_-_42719876.23-P1P2_CR1-cs1;ZCRB1_+_42719871.23-P1P2_CR3-cs1	2	148;31	110;23	1.3454545454545455;1.3478260869565217	1	CRISPRi_151_ZCRB1	0.00224765	-2.61057	bystander	S	K	3.35825	6.01914
CCCTCCTAGCCCTAAT-1	SIGMAR1_+_34637739.23-P1P2_CR3-cs1;SIGMAR1_-_34637726.23-P1P2_CR1-cs1	2	568;275	400;197	1.42;1.3959390862944163	1	CRISPRi_110_SIGMAR1	0.00350544	-2.44633	bystander	G2M	J	2.96752	4.68045
CCCTCCTAGCGCTCCA-1	RELB_-_45505169.23-P1P2_CR1-cs1;RELB_+_45504764.23-P1P2_CR3-cs1	2	163;1236	120;922	1.3583333333333334;1.3405639913232104	1	CRISPRi_103_RELB	0.00126636	-2.88322	bystander	S	A	-0.000796278	12.4197
CCCTCCTAGCGGATCA-1	CNBP_+_128902721.23-P1P2_CR1-cs1	1	513	391	1.31202	1	CRISPRi_219_CNBP	0.000898162	-3.03027	bystander	G2M	A	-5.02942	10.71
CCCTCCTAGCTCTCGG-1	TICAM1_-_4831517.23-P1P2_CR3-cs1;TICAM1_+_4831695.23-P1P2_CR1-cs1	2	1482;1208	1094;907	1.3546617915904935;1.3318632855567807	1	CRISPRi_128_TICAM1	0.000876824	-3.04007	bystander	S	A	-2.19511	8.00048
CCCTCCTAGTGGGATC-1	SMAD3_+_67358180.23-P1P2_CR3-cs1;SMAD3_+_67358262.23-P1P2_CR1-cs1	2	2861;1979	2079;1492	1.3761423761423761;1.3264075067024128	1	CRISPRi_114_SMAD3	0.000830059	-3.06666	bystander	G2M	B	-4.08868	6.566
CCCTCCTCAGCAGTTT-1	TMPRSS2_-_42879996.23-P1P2_CR3-cs1;FURIN_-_91411855.23-P1_CR1-cs1	2	1426;45	1090;35	1.308256880733945;1.2857142857142858	1	CRISPRi_174_TMPRSS2_FURIN	0.00115501	-2.92484	bystander	G2M	J	-2.13425	7.32771
CCCTCCTGTACCGCTG-1	EXOC8_-_231473564.23-P1P2_CR1-cs1	1	1287	932	1.3809	1	CRISPRi_222_EXOC8	0.00145873	-2.82346	bystander	G2M	A	-5.20369	10.0554
CCCTCCTGTCTCATCC-1	LY6E_-_144100014.23-P1P2_CR3-cs1;LY6E_-_144099976.23-P1P2_CR1-cs1	2	411;136	282;91	1.4574468085106382;1.4945054945054945	1	CRISPRi_076_LY6E	0.00238663	-2.61248	bystander	G2M	A	-6.31595	5.81367
CCCTCCTTCGCATGGC-1	MYD88_-_38180194.23-P1_CR3-cs1;MYD88_-_38180405.23-P1_CR1-cs1	2	1004;301	733;216	1.369713506139154;1.3935185185185186	1	CRISPRi_085_MYD88	0.00175943	-2.74041	bystander	S	A	0.358431	9.85182
CCGGGATAGTTCGCGC-1	TMEM41B_+_9336110.23-P1P2_CR1-cs1;TMEM41B_+_9336156.23-P1P2_CR3-cs1	2	491;996	351;722	1.398860398860399;1.3795013850415512	1	CRISPRi_170_TMEM41B	0.00341352	-2.45661	bystander	G1	F	3.4341	1.70454
CCGGGATGTACAGCAG-1	MBTPS2_-_21857766.23-P1P2_CR1-cs1	1	2523	1889	1.33563	1	CRISPRi_229_MBTPS2	0.000599925	-3.20418	bystander	S	A	0.229319	11.6533
CCGGGATGTTGGTGGA-1	BRD4_-_15391173.23-ENST00000263377.2_ENST00000371835.4_CR3-cs1;BRD2_+_32940426.23-P1_CR1-cs1	2	1430;336	1031;251	1.3870029097963144;1.3386454183266931	1	CRISPRi_184_BRD4_BRD2	0.167902	-0.774147	unclassified	G1	T	7.30409	1.78115
CCGGGATTCAGTACGT-1	PPIH_-_43124126.23-P1P2_CR3-cs1;PPIH_+_43124361.23-P1P2_CR1-cs1	2	128;922	108;693	1.1851851851851851;1.3304473304473305	1	CRISPRi_096_PPIH	0.00191431	-2.70542	bystander	G1	A	0.7776	6.89741
CCGGGATTCATACGGT-1	BRD2_+_32940409.23-P1_CR1-cs1;BRD2_+_32940426.23-P1_CR3-cs1	2	503;163	371;126	1.3557951482479784;1.2936507936507937	1	CRISPRi_022_BRD2	0.00189284	-2.71101	bystander	G1	A	-1.6922	5.98544
CCGGTAGAGGCACATG-1	STAT2_+_56753865.23-P1P2_CR3-cs1;STAT2_+_56753891.23-P1P2_CR1-cs1	2	1485;195	1104;150	1.3451086956521738;1.3	1	CRISPRi_121_STAT2	0.00193636	-2.6988	bystander	S	A	1.52203	11.7577
CCGGTAGCACAGCCCA-1	non-targeting_00535_CR1-cs1;non-targeting_02294_CR3-cs1	2	1525;196	1132;140	1.3471731448763251;1.4	1	CRISPRi_211_non_targeting_pair_18	0.472685	-0.325316	infected	G1	S	9.66467	5.92962
CCGGTAGCACCTCGTT-1	CHEK2_-_29138399.23-P1P2_CR3-cs1;CHEK2_+_29138256.23-P1P2_CR1-cs1	2	452;717	335;542	1.3492537313432835;1.3228782287822878	1	CRISPRi_033_CHEK2	0.0046143	-2.3266	bystander	S	C	1.93462	8.62837
CCGGTAGCAGTCTTCC-1	MBTPS2_-_21857766.23-P1P2_CR1-cs1	1	913	677	1.3486	1	CRISPRi_229_MBTPS2	0.00206532	-2.67505	bystander	S	A	-0.15764	9.58618
CCGGTAGTCAGCTCGG-1	M6PR_+_9102212.23-P1P2_CR3-cs1;M6PR_+_9102204.23-P1P2_CR1-cs1	2	3270;120	2411;91	1.3562836997096641;1.3186813186813187	1	CRISPRi_165_M6PR	0.00204658	-2.68214	bystander	G2M	A	-2.50954	10.5469
CCGGTAGTCCATTCTA-1	TLE1_+_84304442.23-P1P2_CR3-cs1;TLE1_+_84304353.23-P1P2_CR1-cs1	2	165;195	130;142	1.2692307692307692;1.3732394366197183	1	CRISPRi_129_TLE1	0.00149	-2.7969	bystander	G1	C	2.6145	8.26048
CCGGTAGTCCGATATG-1	ZCRB1_-_42719876.23-P1P2_CR1-cs1;ZCRB1_+_42719871.23-P1P2_CR3-cs1	2	264;546	196;417	1.346938775510204;1.3093525179856116	1	CRISPRi_151_ZCRB1	0.633272	-0.198358	infected	G1	S	12.6134	6.51851
CCGTACTCAAGAAAGG-1	ARFRP1_-_62338974.23-P1P2_CR3-cs1;ARFRP1_+_62339198.23-P1P2_CR1-cs1	2	47;612	38;444	1.236842105263158;1.3783783783783783	1	CRISPRi_005_ARFRP1	0.0161765	-1.78152	bystander	G1	K	9.65331	-0.0761545
CCGTACTGTCGGCATC-1	TBK1_-_64845923.23-P1P2_CR3-cs1;TBK1_-_64845920.23-P1P2_CR1-cs1	2	975;400	687;292	1.4192139737991267;1.36986301369863	1	CRISPRi_124_TBK1	0.00337538	-2.46415	bystander	G2M	A	-3.1169	9.14273
CCGTACTTCAACGAAA-1	BRD2_+_32940409.23-P1_CR1-cs1;BRD2_+_32940426.23-P1_CR3-cs1	2	1423;259	1046;176	1.3604206500956022;1.4715909090909092	1	CRISPRi_022_BRD2	0.338369	-0.470526	infected	S	N	5.1588	5.62223
CCGTACTTCACGCATA-1	RIPK1_-_3068799.23-P1_CR3-cs1;RIPK1_+_3068801.23-P1_CR1-cs1	2	1347;1493	991;1108	1.3592330978809284;1.3474729241877257	1	CRISPRi_104_RIPK1	0.0016764	-2.76186	bystander	S	B	-4.91552	6.45862
CCGTACTTCGTGGACC-1	ZYG11B_-_53192205.23-P1P2_CR3-cs1;ZYG11B_+_53192439.23-P1P2_CR1-cs1	2	1004;440	745;336	1.3476510067114094;1.3095238095238095	1	CRISPRi_153_ZYG11B	0.00417068	-2.36884	bystander	G2M	J	0.876599	6.43998
CCGTACTTCTGTACGA-1	CKM_+_45826065.23-P1_CR3-cs1;CKM_-_45826081.23-P1_CR1-cs1	2	2242;195	1639;146	1.3679072605247102;1.3356164383561644	1	CRISPRi_035_CKM	0.0277658	-1.55323	unclassified	G1	T	6.45755	-1.23305
CCGTACTTCTTGTACT-1	TMPRSS2_-_42879996.23-P1P2_CR3-cs1;FURIN_-_91411855.23-P1_CR1-cs1	2	1660;120	1235;91	1.3441295546558705;1.3186813186813187	1	CRISPRi_174_TMPRSS2_FURIN	0.0034688	-2.45451	bystander	G2M	A	-1.91456	9.15568
CCGTGGAAGACGCAAC-1	C19orf66_+_10197572.23-P1P2_CR1-cs1	1	256	190	1.34737	1	CRISPRi_217_C19orf66	0.00173576	-2.74794	bystander	G2M	A	0.929705	11.5765
CCGTGGAAGATAGGAG-1	TMPRSS2_+_42879999.23-P1P2_CR1-cs1;TMPRSS2_-_42879996.23-P1P2_CR3-cs1	2	1536;2624	1127;1930	1.3629103815439219;1.3595854922279793	1	CRISPRi_133_TMPRSS2	0.00352206	-2.44252	bystander	G1	J	3.03925	3.32302
CCGTGGAAGCTCAACT-1	FYCO1_-_46037113.23-P1P2_CR1-cs1	1	190	141	1.34752	1	CRISPRi_225_FYCO1	0.00228772	-2.63064	bystander	G1	H	-2.54728	2.24942
CCGTGGACAAGAGGCT-1	LY6E_-_144100014.23-P1P2_CR3-cs1;LY6E_-_144099976.23-P1P2_CR1-cs1	2	405;157	304;121	1.332236842105263;1.2975206611570247	1	CRISPRi_076_LY6E	0.0022047	-2.64371	bystander	G1	F	2.11037	1.92022
CCGTGGAGTAGGCATG-1	COG5_+_107204337.23-P1P2_CR3-cs1;COG5_+_107204333.23-P1P2_CR1-cs1	2	388;113	277;82	1.4007220216606497;1.3780487804878048	1	CRISPRi_036_COG5	0.579694	-0.236629	infected	G1	R	13.1458	4.60758
CCGTGGAGTCTGATCA-1	ERN1_-_62207499.23-P1P2_CR1-cs1;ERN1_-_62207482.23-P1P2_CR3-cs1	2	3463;2753	2562;2088	1.3516783762685403;1.3184865900383143	1	CRISPRi_055_ERN1	0.689771	-0.161254	infected	G2M	R	12.6027	1.96563
CCGTGGAGTGCAACTT-1	RNF41_-_56615654.23-P1P2_CR3-cs1;RNF41_+_56615615.23-P1P2_CR1-cs1	2	484;140	355;106	1.3633802816901408;1.320754716981132	1	CRISPRi_105_RNF41	0.00249248	-2.58868	bystander	G1	F	1.52185	0.846701
CCGTGGATCTTTCCTC-1	KEAP1_-_10613538.23-P1P2_CR1-cs1;KEAP1_-_10613269.23-P1P2_CR3-cs1	2	1684;56	1250;40	1.3472;1.4	1	CRISPRi_164_KEAP1	0.00255791	-2.5687	bystander	G2M	F	2.69223	4.69883
CCGTTCAAGACCTAGG-1	non-targeting_00977_CR3-cs1;non-targeting_01748_CR1-cs1	2	112;130	89;96	1.2584269662921348;1.3541666666666667	1	CRISPRi_213_non_targeting_pair_20	0.00244337	-2.60587	bystander	G2M	B	-5.7346	5.39206
CCGTTCAAGCAACGGT-1	EIF4E2_-_233415783.23-P1P2_CR1-cs1;EIF4E2_-_233415423.23-P1P2_CR3-cs1	2	70;637	52;472	1.3461538461538463;1.3495762711864407	1	CRISPRi_051_EIF4E2	0.00139142	-2.84556	bystander	G2M	D	-4.50023	6.49777
CCGTTCAAGGTGCAAC-1	CNBP_+_128902721.23-P1P2_CR1-cs1	1	451	332	1.35843	1	CRISPRi_219_CNBP	0.00367459	-2.42294	bystander	G2M	J	4.97849	3.96548
CCGTTCAAGTTTAGGA-1	TMEM106B_+_12250990.23-P1P2_CR1-cs1	1	175	133	1.31579	1	CRISPRi_234_TMEM106B	0.00209225	-2.66942	bystander	S	A	-1.64636	9.59127
CCGTTCAGTCAATGTC-1	LDLR_-_11200228.23-P1P2_CR1-cs1	1	599	459	1.30501	1	CRISPRi_226_LDLR	0.205395	-0.687303	infected	G1	N	1.20539	-0.0890156
CCGTTCATCCACGTGG-1	EIF2AK3_-_88926935.23-P1P2_CR1-cs1;EIF2AK3_-_88926550.23-P1P2_CR3-cs1	2	238;177	176;125	1.3522727272727273;1.416	1	CRISPRi_048_EIF2AK3	0.00179489	-2.73127	bystander	S	A	0.543428	7.89618
CCGTTCATCTATCCCG-1	EXOC8_-_231473581.23-P1P2_CR1-cs1	1	184	128	1.4375	1	CRISPRi_223_EXOC8	0.0096505	-2.00968	bystander	S	J	3.46486	2.47006
CCGTTCATCTTTCCTC-1	RELB_-_45505169.23-P1P2_CR1-cs1;RELB_+_45504764.23-P1P2_CR3-cs1	2	444;1257	331;942	1.3413897280966767;1.3343949044585988	1	CRISPRi_103_RELB	0.00333778	-2.45957	bystander	S	C	2.88659	7.47391
CCTAAAGAGCTGTTCA-1	IRF3_+_50168821.23-P1P2_CR1-cs1;IRF3_+_50168857.23-P1P2_CR3-cs1	2	828;465	622;333	1.3311897106109325;1.3963963963963963	1	CRISPRi_070_IRF3	0.00202875	-2.68056	bystander	G1	C	-1.56155	3.97123
CCTAAAGAGTGGAGAA-1	BRD4_-_15391173.23-ENST00000263377.2_ENST00000371835.4_CR3-cs1;BRD4_-_15391126.23-ENST00000263377.2_ENST00000371835.4_CR1-cs1	2	1762;1138	1273;856	1.3841319717203457;1.3294392523364487	1	CRISPRi_023_BRD4	0.00159348	-2.78509	bystander	S	A	0.644381	11.2445
CCTAAAGAGTGGTAGC-1	TLE1_+_84304442.23-P1P2_CR3-cs1;TLE1_+_84304353.23-P1P2_CR1-cs1	2	387;310	290;222	1.3344827586206895;1.3963963963963963	1	CRISPRi_129_TLE1	0.00117688	-2.91349	bystander	G2M	D	-4.85226	5.37856
CCTAAAGCAAGCCTAT-1	BCL2_+_60987184.23-P1P2_CR3-cs1;BCL2_+_60987148.23-P1P2_CR1-cs1	2	1140;293	841;208	1.3555291319857312;1.4086538461538463	1	CRISPRi_018_BCL2	0.00237028	-2.61588	bystander	G2M	A	-0.184287	9.0772
CCTAAAGCAGGTTTCA-1	EIF2AK2_+_37384076.23-P1P2_CR3-cs1;EIF2AK2_+_37384079.23-P1P2_CR1-cs1	2	313;192	229;141	1.3668122270742358;1.3617021276595744	1	CRISPRi_047_EIF2AK2	0.0022905	-2.62963	bystander	S	A	0.0647876	9.13454
CCTAAAGGTCAATGTC-1	GPR89B_-_147400800.23-P1P2_CR3-cs1;GPR89B_+_147400602.23-P1P2_CR1-cs1	2	3501;614	2493;419	1.404332129963899;1.4653937947494033	1	CRISPRi_163_GPR89B	0.00232392	-2.62281	bystander	G2M	J	2.68026	4.46544
CCTAAAGGTCTAGTGT-1	EXOC8_-_231473581.23-P1P2_CR1-cs1	1	211	154	1.37013	1	CRISPRi_223_EXOC8	0.761054	-0.118565	infected	G1	S	10.8319	7.75393
CCTAAAGGTGCACCAC-1	CNBP_+_128902721.23-P1P2_CR1-cs1	1	550	414	1.3285	1	CRISPRi_219_CNBP	0.00430339	-2.35551	bystander	S	F	2.33139	0.280239
CCTAAAGGTGTTAAGA-1	CCZ1_-_5938597.23-P1P2_CR3-cs1;CCZ1B_+_6865923.23-ENST00000316731.8_CR1-cs1	2	559;1152	396;867	1.4116161616161615;1.328719723183391	1	CRISPRi_190_CCZ1_CCZ1B	0.0021922	-2.64756	bystander	S	B	-2.12907	6.46846
CCTAAAGTCCTAGTGA-1	RELA_-_65430382.23-P1P2_CR1-cs1;RELA_-_65430379.23-P1P2_CR3-cs1	2	59;1855	47;1320	1.2553191489361701;1.4053030303030303	1	CRISPRi_102_RELA	0.00318665	-2.49035	bystander	G2M	E	0.851361	0.372497
CCTAAAGTCGCTGATA-1	MPP5_+_67708178.23-P1P2_CR3-cs1;MPP5_+_67708175.23-P1P2_CR1-cs1	2	2931;482	2155;368	1.360092807424594;1.309782608695652	1	CRISPRi_084_MPP5	0.00385776	-2.40815	bystander	G2M	B	-5.09377	5.00209
CCTACACAGAGGTTGC-1	CCZ1B_+_6865923.23-ENST00000316731.8_CR1-cs1;CCZ1B_+_6865985.23-ENST00000316731.8_CR3-cs1	2	2031;711	1497;509	1.3567134268537073;1.3968565815324165	1	CRISPRi_158_CCZ1B	0.00140002	-2.84316	bystander	S	B	-5.72123	6.6221
CCTACACAGGATTCGG-1	C19orf66_-_10197533.23-P1P2_CR1-cs1	1	99	79	1.25316	1	CRISPRi_216_C19orf66	0.00903614	-2.03312	bystander	G1	L	7.05135	-2.54381
CCTACACAGGCATGGT-1	TMEM106B_+_12250968.23-P1P2_CR1-cs1	1	674	484	1.39256	1	CRISPRi_235_TMEM106B	0.135908	-0.866627	infected	G2M	N	1.262	6.37205
CCTACACAGTTAGCGG-1	VAC14_-_70835027.23-P1P2_CR1-cs1	1	128	93	1.37634	1	CRISPRi_238_VAC14	0.0340999	-1.4624	unclassified	G2M	T	6.02157	2.16118
CCTACACCAAGTCTAC-1	CDK6_+_92465903.23-P1_CR1-cs1;CDK6_-_92465893.23-P1_CR3-cs1	2	93;420	76;324	1.2236842105263157;1.2962962962962963	1	CRISPRi_031_CDK6	0.0130112	-1.86575	bystander	G1	J	6.53365	0.0391954
CCTACACCACATCCAA-1	EXOC8_-_231473581.23-P1P2_CR1-cs1	1	54	41	1.31707	1	CRISPRi_223_EXOC8	0.00192025	-2.69187	bystander	G1	D	-1.53116	3.90252
CCTACACGTGAGTATA-1	IFITM1_-_314087.23-P1P2_CR3-cs1;IFITM1_+_314091.23-P1P2_CR1-cs1	2	1481;589	1014;427	1.460552268244576;1.379391100702576	1	CRISPRi_065_IFITM1	0.00177787	-2.74134	bystander	S	B	-2.4845	6.51455
CCTACCAAGATCTGAA-1	CDK6_+_92465903.23-P1_CR1-cs1;CDK6_-_92465893.23-P1_CR3-cs1	2	1679;4194	1227;3090	1.3683781581092094;1.3572815533980582	1	CRISPRi_031_CDK6	0.00119795	-2.90999	bystander	G2M	E	-6.52181	3.00094
CCTACCAAGGTGGGTT-1	EXOC8_-_231473564.23-P1P2_CR1-cs1	1	855	639	1.33803	1	CRISPRi_222_EXOC8	0.00145985	-2.82147	bystander	G1	D	-2.82992	2.72762
CCTACCATCAATACCG-1	non-targeting_00792_CR3-cs1;non-targeting_02296_CR1-cs1	2	601;160	465;122	1.29247311827957;1.3114754098360655	1	CRISPRi_207_non_targeting_pair_14	0.00476611	-2.31391	bystander	G1	F	3.10077	0.909385
CCTACCATCTACGAGT-1	TYRO3_+_41851449.23-P1P2_CR3-cs1;TYRO3_-_41851466.23-P1P2_CR1-cs1	2	738;632	528;463	1.3977272727272727;1.3650107991360692	1	CRISPRi_139_TYRO3	0.00233761	-2.62211	bystander	S	B	-1.24476	6.68365
CCTACCATCTTCAACT-1	SLC35B2_-_44225181.23-P1P2_CR3-cs1;SLC35B2_-_44225253.23-P1P2_CR1-cs1	2	427;241	325;178	1.3138461538461539;1.353932584269663	1	CRISPRi_113_SLC35B2	0.00115864	-2.92478	bystander	G2M	B	-3.70932	3.9449
CCTAGCTAGTACGATA-1	BRD2_+_32940409.23-P1_CR1-cs1;BRD2_+_32940426.23-P1_CR3-cs1	2	832;444	610;325	1.3639344262295081;1.366153846153846	1	CRISPRi_022_BRD2	0.00194046	-2.70235	bystander	G2M	B	-4.88931	4.92905
CCTAGCTCAAGAAGAG-1	GOLGA7_-_41348095.23-P1P2_CR3-cs1;ZDHHC5_-_57435631.23-P1P2_CR1-cs1	2	1198;958	875;708	1.3691428571428572;1.3531073446327684	1	CRISPRi_186_GOLGA7_ZDHHC5	0.00168073	-2.76556	bystander	G2M	A	-1.15316	11.9614
CCTAGCTCAATCAGAA-1	ANPEP_-_90358028.23-P1_CR1-cs1;ANPEP_+_90358037.23-P1_CR3-cs1	2	468;225	350;155	1.3371428571428572;1.4516129032258065	1	CRISPRi_154_ANPEP	0.00188928	-2.71076	bystander	G1	A	0.31883	8.55445
CCTAGCTGTAAAGTCA-1	NDFIP2_+_80055465.23-P1P2_CR3-cs1;NDFIP2_+_80055406.23-P1P2_CR1-cs1	2	2188;1385	1620;1040	1.3506172839506172;1.3317307692307692	1	CRISPRi_087_NDFIP2	0.654691	-0.183896	infected	G2M	S	13.1323	7.2406
CCTAGCTTCCCTAACC-1	ZYG11B_-_53192205.23-P1P2_CR3-cs1;ZYG11B_+_53192439.23-P1P2_CR1-cs1	2	1196;536	889;382	1.34533183352081;1.4031413612565444	1	CRISPRi_153_ZYG11B	0.00278681	-2.54303	bystander	G1	D	-1.01659	3.021
CCTAGCTTCGTTTAGG-1	TMEM106B_+_12250968.23-P1P2_CR1-cs1	1	244	186	1.31183	1	CRISPRi_235_TMEM106B	0.0151015	-1.81609	unclassified	G2M	T	5.22062	3.05285
CCTATTAAGCTAAACA-1	VAC14_-_70835027.23-P1P2_CR1-cs1	1	644	475	1.35579	1	CRISPRi_238_VAC14	0.00251223	-2.57772	bystander	G1	F	0.54219	0.886614
CCTATTAAGGGTGTGT-1	TOM1_-_35695895.23-P1P2_CR1-cs1	1	911	676	1.34763	1	CRISPRi_237_TOM1	0.000654772	-3.16274	bystander	G2M	A	-4.80773	9.99837
CCTATTACAGCTCGAC-1	TMPRSS2_-_42879996.23-P1P2_CR3-cs1;FURIN_-_91411855.23-P1_CR1-cs1	2	2414;35	1769;29	1.3646127755794235;1.206896551724138	1	CRISPRi_174_TMPRSS2_FURIN	0.321842	-0.492266	infected	G1	O	6.53354	0.670831
CCTATTAGTTGAGGTG-1	KPNA2_+_66031880.23-P1P2_CR1-cs1;KPNA2_-_66031874.23-P1P2_CR3-cs1	2	1396;2574	1060;1853	1.3169811320754716;1.389098758769563	1	CRISPRi_074_KPNA2	0.00457777	-2.33024	bystander	G1	D	-0.0102173	2.96826
CCTATTATCATCATTC-1	TICAM1_-_4831517.23-P1P2_CR3-cs1;TICAM1_+_4831695.23-P1P2_CR1-cs1	2	46;32	37;25	1.2432432432432432;1.28	1	CRISPRi_128_TICAM1	0.0333598	-1.47181	unclassified	G1	T	5.6254	6.65513
CCTATTATCGCAAACT-1	ATG9A_+_220094211.23-P1P2_CR1-cs1;ATG9A_-_220093869.23-P1P2_CR3-cs1	2	646;309	473;214	1.3657505285412261;1.4439252336448598	1	CRISPRi_009_ATG9A	0.0013289	-2.85021	bystander	S	E	-0.827647	2.0145
CCTATTATCTGCGACG-1	RNF41_-_56615654.23-P1P2_CR3-cs1;RNF41_+_56615615.23-P1P2_CR1-cs1	2	1123;247	799;188	1.4055068836045057;1.3138297872340425	1	CRISPRi_105_RNF41	0.000756773	-3.10401	bystander	G2M	E	-6.08755	3.95963
CCTCAGTAGTCGATAA-1	CTSB_+_11725568.23-P1P2_CR1-cs1;CTSL_-_90341061.23-P1_CR3-cs1	2	1084;2081	817;1553	1.3268053855569155;1.3399871216999355	1	CRISPRi_175_CTSL_CTSB	0.000956962	-3.00753	bystander	G2M	G	0.690738	4.73607
CCTCAGTAGTGCAAGC-1	FYCO1_-_46037275.23-P1P2_CR1-cs1	1	91	58	1.56897	1	CRISPRi_224_FYCO1	0.00265477	-2.57	bystander	G2M	E	-3.52408	7.75071
CCTCAGTCAATCACAC-1	IFIH1_-_163175124.23-P1P2_CR1-cs1;IFIH1_-_163175149.23-P1P2_CR3-cs1	2	14;2019	10;1457	1.4;1.3857240905971173	1	CRISPRi_064_IFIH1	0.397582	-0.400461	infected	G1	R	10.584	2.76281
CCTCAGTCATCCGGGT-1	G3BP2_+_76598272.23-P1P2_CR1-cs1;G3BP2_+_76598520.23-P1P2_CR3-cs1	2	768;1271	578;973	1.328719723183391;1.3062692702980472	1	CRISPRi_060_G3BP2	0.00210849	-2.6709	unclassified	S	T	-1.24181	7.69469
CCTCAGTGTAGCGCTC-1	RELA_-_65430382.23-P1P2_CR1-cs1;RELA_-_65430379.23-P1P2_CR3-cs1	2	52;1345	37;982	1.4054054054054055;1.3696537678207739	1	CRISPRi_102_RELA	0.00510836	-2.27882	bystander	G1	H	0.663026	0.909973
CCTCAGTTCACTCCTG-1	CWC27_-_64064784.23-P1P2_CR1-cs1;CWC27_+_64064791.23-P1P2_CR3-cs1	2	302;860	220;613	1.3727272727272728;1.4029363784665578	1	CRISPRi_043_CWC27	0.00203722	-2.68368	bystander	S	A	-1.43061	8.33506
CCTCAGTTCCCACTTG-1	CTSB_+_11725568.23-P1P2_CR1-cs1;CTSL_-_90341061.23-P1_CR3-cs1	2	1233;1277	938;954	1.314498933901919;1.3385744234800838	1	CRISPRi_175_CTSL_CTSB	0.00302457	-2.50166	bystander	G2M	C	-4.18687	3.96425
CCTCTGAAGAGACTTA-1	IFNAR2_+_34602250.23-P1P2_CR3-cs1;IFNAR2_+_34602240.23-P1P2_CR1-cs1	2	1394;286	1000;212	1.394;1.349056603773585	1	CRISPRi_069_IFNAR2	0.00172995	-2.75071	bystander	S	A	-0.832568	11.7124
CCTCTGACAGTCCTTC-1	non-targeting_02155_CR3-cs1;non-targeting_00500_CR1-cs1	2	3376;89	2449;66	1.3785218456512862;1.3484848484848484	1	CRISPRi_203_non_targeting_pair_10	0.00434441	-2.35797	unclassified	G1	T	-3.93377	-0.542052
CCTCTGAGTCAGCTAT-1	TLE3_-_70389168.23-P1P2_CR1-cs1;TLE3_-_70389664.23-P1P2_CR3-cs1	2	234;1171	183;852	1.278688524590164;1.374413145539906	1	CRISPRi_130_TLE3	0.0928454	-1.02993	unclassified	G2M	T	10.7342	-1.03587
CCTTACGAGCGATTCT-1	non-targeting_00792_CR3-cs1;non-targeting_02296_CR1-cs1	2	352;60	262;52	1.3435114503816794;1.1538461538461537	1	CRISPRi_207_non_targeting_pair_14	0.00227028	-2.63266	bystander	G1	D	-3.00189	3.65995
CCTTACGAGCGTCTAT-1	TMEM106B_+_12250990.23-P1P2_CR1-cs1	1	101	61	1.65574	1	CRISPRi_234_TMEM106B	0.00142823	-2.82175	bystander	G1	D	-0.716022	2.65475
CCTTACGAGTAGTGCG-1	CTSB_-_11725558.23-P1P2_CR1-cs1;CTSB_+_11725568.23-P1P2_CR3-cs1	2	504;1378	355;1020	1.419718309859155;1.3509803921568628	1	CRISPRi_040_CTSB	0.211053	-0.675239	infected	G1	Q	7.18934	2.3027
CCTTACGGTCTAGCGC-1	TYK2_+_10491184.23-P1P2_CR3-cs1;TYK2_-_10491130.23-P1P2_CR1-cs1	2	1622;706	1202;517	1.3494176372712146;1.3655705996131529	1	CRISPRi_138_TYK2	0.00170213	-2.75713	bystander	G2M	C	3.92505	7.51205
CCTTACGGTGCATCTA-1	non-targeting_00977_CR3-cs1;non-targeting_01748_CR1-cs1	2	376;948	284;714	1.323943661971831;1.3277310924369747	1	CRISPRi_213_non_targeting_pair_20	0.333557	-0.476784	infected	S	N	4.96931	0.587612
CCTTACGGTTCAGACT-1	non-targeting_03240_CR3-cs1;non-targeting_03788_CR1-cs1	2	4890;2409	3585;1758	1.3640167364016735;1.370307167235495	1	CRISPRi_205_non_targeting_pair_12	0.00180658	-2.73362	bystander	G2M	A	-2.81232	9.37132
CCTTACGTCCTATGTT-1	ATF6_+_161736350.23-P1P2_CR1-cs1;ATF6_-_161736215.23-P1P2_CR3-cs1	2	1460;2636	1078;1919	1.3543599257884973;1.3736321000521106	1	CRISPRi_007_ATF6	0.00155364	-2.79794	bystander	S	A	-0.934278	12.3623
CCTTACGTCGCAAGCC-1	TTC37_-_94890435.23-P1P2_CR3-cs1;TTC37_+_94890492.23-P1P2_CR1-cs1	2	1182;437	874;326	1.3524027459954233;1.3404907975460123	1	CRISPRi_137_TTC37	0.842424	-0.0744601	infected	G1	S	11.2405	7.56934
CCTTCCCAGTGGGCTA-1	TMEM106B_+_12250968.23-P1P2_CR1-cs1	1	85	59	1.44068	1	CRISPRi_235_TMEM106B	0.00264146	-2.56864	bystander	G2M	G	2.18421	5.13356
CCTTCCCTCCAGATCA-1	EIF3F_-_8009270.23-P1P2_CR3-cs1;EIF3F_+_8009255.23-P1P2_CR1-cs1	2	39;15	32;13	1.21875;1.1538461538461537	1	CRISPRi_049_EIF3F	0.641778	-0.192546	infected	G1	S	11.9839	4.74712
CCTTCGAAGCAAATCA-1	BCL2_+_60987184.23-P1P2_CR3-cs1;BCL2_+_60987148.23-P1P2_CR1-cs1	2	257;152	196;102	1.3112244897959184;1.4901960784313726	1	CRISPRi_018_BCL2	0.00163399	-2.76658	bystander	G2M	A	-4.91973	4.95234
CCTTCGAAGTGTGAAT-1	VMP1_-_57785088.23-P1P2_CR1-cs1;VMP1_-_57785061.23-P1P2_CR3-cs1	2	678;767	505;533	1.3425742574257427;1.4390243902439024	1	CRISPRi_171_VMP1	0.00147426	-2.81954	bystander	S	A	1.01381	11.426
CCTTCGACAACGCACC-1	GPR89A_-_145826754.23-ENST00000313835.9_CR3-cs1;GPR89A_+_145826745.23-ENST00000313835.9_CR1-cs1	2	684;164	519;126	1.3179190751445087;1.3015873015873016	1	CRISPRi_162_GPR89A	0.00733114	-2.13001	unclassified	G2M	T	2.43205	-0.569231
CCTTCGACACGGCCAT-1	C18orf8_-_21083506.23-P1P2_CR1-cs1;C18orf8_+_21083490.23-P1P2_CR3-cs1	2	1207;81	886;63	1.3623024830699775;1.2857142857142858	1	CRISPRi_156_RMC1	0.00154725	-2.79407	bystander	G2M	A	-1.61495	11.2002
CCTTCGACACTCAGGC-1	CASP9_+_15850704.23-P1P2_CR3-cs1;CASP9_-_15850541.23-P1P2_CR1-cs1	2	6142;295	4493;220	1.3670153572223458;1.3409090909090908	1	CRISPRi_030_CASP9	0.00296871	-2.51647	bystander	G2M	F	-2.64343	1.06657
CCTTCGAGTGTAACGG-1	CNBP_+_128902721.23-P1P2_CR1-cs1	1	740	548	1.35036	1	CRISPRi_219_CNBP	0.00216791	-2.65422	bystander	S	A	2.3004	7.94669
CCTTTCTAGAAGGACA-1	COG6_-_40229866.23-P1P2_CR3-cs1;COG5_+_107204337.23-P1P2_CR1-cs1	2	6607;1981	4764;1474	1.3868597816960537;1.3439620081411126	1	CRISPRi_189_COG6_COG5	0.000771403	-3.10413	bystander	S	A	-2.71582	8.12341
CCTTTCTAGGAGTTGC-1	TOM1_-_35695895.23-P1P2_CR1-cs1	1	519	385	1.34805	1	CRISPRi_237_TOM1	0.00151052	-2.81134	bystander	S	A	-1.58511	6.95516
CCTTTCTAGGGTCTCC-1	ERN1_-_62207499.23-P1P2_CR1-cs1;ERN1_-_62207482.23-P1P2_CR3-cs1	2	1429;2157	1073;1589	1.3317800559179869;1.3574575204531152	1	CRISPRi_055_ERN1	0.000920871	-3.02058	bystander	G2M	B	-5.7296	5.54205
CCTTTCTAGTACGTTC-1	CTSL_+_90341065.23-P1_CR1-cs1;CTSL_-_90341061.23-P1_CR3-cs1	2	275;574	196;409	1.403061224489796;1.4034229828850855	1	CRISPRi_041_CTSL	0.549516	-0.259968	infected	G2M	Q	10.6868	2.71989
CCTTTCTCACGTCTCT-1	GPR89B_-_147400800.23-P1P2_CR3-cs1;GPR89B_+_147400602.23-P1P2_CR1-cs1	2	3719;720	2744;536	1.3553206997084548;1.3432835820895523	1	CRISPRi_163_GPR89B	0.237243	-0.62452	infected	G2M	Q	8.15572	1.91753
CCTTTCTCATGCAACT-1	SMOC1_-_70346325.23-P1P2_CR3-cs1;SMOC1_+_70346211.23-P1P2_CR1-cs1	2	1255;773	932;586	1.3465665236051503;1.319112627986348	1	CRISPRi_115_SMOC1	0.523692	-0.280849	infected	S	Q	8.90093	2.55952
CCTTTCTGTGAGGCTA-1	RIPK1_-_3068799.23-P1_CR3-cs1;RIPK1_+_3068801.23-P1_CR1-cs1	2	913;502	670;355	1.362686567164179;1.4140845070422534	1	CRISPRi_104_RIPK1	0.245627	-0.608711	unclassified	G1	T	12.7887	2.01439
CCTTTCTGTGGGTCAA-1	TRMT1_-_13227169.23-P1P2_CR3-cs1;TRMT1_-_13227186.23-P1P2_CR1-cs1	2	508;548	396;401	1.2828282828282829;1.366583541147132	1	CRISPRi_136_TRMT1	0.00137858	-2.848	bystander	G1	D	-3.2437	2.82417
CCTTTCTTCACAAACC-1	DDX58_+_32526165.23-P1P2_CR3-cs1;DDX58_+_32526193.23-P1P2_CR1-cs1	2	1888;498	1471;362	1.283480625424881;1.3756906077348066	1	CRISPRi_045_DDX58	0.00158523	-2.7892	bystander	S	A	-2.03444	7.04467
CGAACATAGGGCTCTC-1	C19orf66_+_10197572.23-P1P2_CR1-cs1	1	202	152	1.32895	1	CRISPRi_217_C19orf66	0.0216752	-1.6569	bystander	G1	L	9.48253	-2.56376
CGAACATCATGGTTGT-1	C19orf66_+_10197572.23-P1P2_CR1-cs1	1	134	99	1.35354	1	CRISPRi_217_C19orf66	0.00523632	-2.26975	bystander	G1	C	1.49628	5.54125
CGAACATGTGTGAATA-1	DDX58_+_32526165.23-P1P2_CR3-cs1;DDX58_+_32526193.23-P1P2_CR1-cs1	2	844;259	666;192	1.2672672672672673;1.3489583333333333	1	CRISPRi_045_DDX58	0.00627303	-2.19573	bystander	S	F	3.44927	-0.548279
CGAACATTCTGCTGCT-1	EIF4H_-_73588899.23-P1P2_CR3-cs1;EIF4H_-_73588703.23-P1P2_CR1-cs1	2	590;1221	450;889	1.3111111111111111;1.373453318335208	1	CRISPRi_052_EIF4H	0.00165164	-2.77314	bystander	S	G	-1.30084	7.33301
CGAACATTCTTGAGAC-1	ANPEP_-_90358028.23-P1_CR1-cs1;ANPEP_+_90358037.23-P1_CR3-cs1	2	790;566	606;413	1.3036303630363035;1.3704600484261502	1	CRISPRi_154_ANPEP	0.00266649	-2.56362	bystander	G1	F	-0.203287	0.260945
CGAACATTCTTGTTTG-1	EMC4_-_34517276.23-P1P2_CR3-cs1;EMC4_-_34517254.23-P1P2_CR1-cs1	2	63;13	42;8	1.5;1.625	1	CRISPRi_054_EMC4	0.469126	-0.32852	infected	G1	Q	11.2519	5.14258
CGAATGTCACATGTGT-1	BZW2_+_16685811.23-P1P2_CR3-cs1;BZW2_+_16685808.23-P1P2_CR1-cs1	2	1381;13	1002;8	1.3782435129740518;1.625	1	CRISPRi_026_BZW2	0.0015476	-2.79878	bystander	S	A	1.34775	10.2891
CGAATGTCACTATCTT-1	MYD88_-_38180194.23-P1_CR3-cs1;MYD88_-_38180405.23-P1_CR1-cs1	2	272;109	205;85	1.326829268292683;1.2823529411764707	1	CRISPRi_085_MYD88	0.00409202	-2.38282	unclassified	G1	T	-2.96287	3.08126
CGAATGTCAGGGTACA-1	GOLGA7_-_41348095.23-P1P2_CR3-cs1;ZDHHC5_-_57435631.23-P1P2_CR1-cs1	2	1067;1021	792;742	1.3472222222222223;1.376010781671159	1	CRISPRi_186_GOLGA7_ZDHHC5	0.00222505	-2.63746	bystander	G1	B	-2.28665	3.46402
CGAATGTTCACCATAG-1	G3BP1_+_151151548.23-P1P2_CR3-cs1;G3BP1_+_151151589.23-P1P2_CR1-cs1	2	3272;372	2414;261	1.3554266777133388;1.4252873563218391	1	CRISPRi_059_G3BP1	0.00387764	-2.38804	bystander	G1	D	-0.892585	3.02576
CGAATGTTCCTAGGGC-1	non-targeting_03758_CR3-cs1;non-targeting_00493_CR1-cs1	2	2308;1927	1691;1428	1.3648728562980486;1.3494397759103642	1	CRISPRi_201_non_targeting_pair_08	0.466435	-0.331017	infected	G1	R	12.9257	2.22646
CGAATGTTCTCATTCA-1	MBTPS2_-_21857794.23-P1P2_CR1-cs1	1	234	182	1.28571	1	CRISPRi_228_MBTPS2	0.00492928	-2.28883	bystander	S	F	3.31538	-1.26072
CGACCTTGTAGCCTAT-1	F2RL1_-_76114914.23-P1P2_CR3-cs1;F2RL1_+_76114867.23-P1P2_CR1-cs1	2	836;652	617;489	1.3549432739059968;1.3333333333333333	1	CRISPRi_057_F2RL1	0.0235872	-1.61858	bystander	S	J	6.10916	1.61275
CGACCTTGTCCAGTTA-1	TRMT1_-_13227169.23-P1P2_CR3-cs1;TRMT1_-_13227186.23-P1P2_CR1-cs1	2	470;389	352;291	1.3352272727272727;1.3367697594501717	1	CRISPRi_136_TRMT1	0.00127435	-2.88249	bystander	S	A	1.40789	12.0826
CGACCTTTCCAGTATG-1	MPP5_+_67708178.23-P1P2_CR3-cs1;MPP5_+_67708175.23-P1P2_CR1-cs1	2	905;79	664;62	1.3629518072289157;1.2741935483870968	1	CRISPRi_084_MPP5	0.468719	-0.329007	infected	G1	M	9.72751	0.661398
CGACCTTTCTTCTGGC-1	PPIA_+_44836735.23-P1P2_CR3-cs1;PPIA_+_44836665.23-P1P2_CR1-cs1	2	845;184	603;134	1.4013266998341625;1.373134328358209	1	CRISPRi_094_PPIA	0.413838	-0.382902	infected	G1	S	8.91506	6.68256
CGACTTCAGATGTCGG-1	CTSB_-_11725558.23-P1P2_CR1-cs1;CTSB_+_11725568.23-P1P2_CR3-cs1	2	18;84	14;68	1.2857142857142858;1.2352941176470589	1	CRISPRi_040_CTSB	0.0299952	-1.51621	bystander	G1	K	7.24012	7.06332
CGACTTCAGTGGACGT-1	STAT1_-_191878853.23-P1P2_CR3-cs1;STAT1_+_191878864.23-P1P2_CR1-cs1	2	1951;1205	1403;883	1.390591589451176;1.3646659116647792	1	CRISPRi_120_STAT1	0.604697	-0.218382	infected	G1	R	11.9705	4.73819
CGACTTCGTCTTCAAG-1	TOLLIP_+_1330802.23-P1P2_CR3-cs1;TOLLIP_+_1330689.23-P1P2_CR1-cs1	2	1665;176	1242;126	1.3405797101449275;1.3968253968253967	1	CRISPRi_134_TOLLIP	0.0012254	-2.89877	bystander	G2M	E	-3.10101	5.43838
CGACTTCGTGACTACT-1	IFIH1_-_163175124.23-P1P2_CR1-cs1;IFIH1_-_163175149.23-P1P2_CR3-cs1	2	21;454	17;340	1.2352941176470589;1.3352941176470587	1	CRISPRi_064_IFIH1	0.00581681	-2.22928	bystander	S	F	2.47059	4.56852
CGACTTCGTTACCGAT-1	M6PR_+_9102212.23-P1P2_CR3-cs1;M6PR_+_9102204.23-P1P2_CR1-cs1	2	920;32	645;24	1.426356589147287;1.3333333333333333	1	CRISPRi_165_M6PR	0.000888831	-3.04072	bystander	G2M	B	-4.21883	4.6885
CGACTTCGTTTGGCGC-1	SIRT1_+_69644549.23-P1P2_CR3-cs1;SIRT1_-_69644482.23-P1P2_CR1-cs1	2	242;896	182;667	1.3296703296703296;1.343328335832084	1	CRISPRi_111_SIRT1	0.452278	-0.344538	infected	G1	Q	8.55866	4.30844
CGAGAAGAGACTACAA-1	non-targeting_03415_CR1-cs1;non-targeting_00612_CR3-cs1	2	3512;3147	2546;2279	1.3794186959937156;1.380868802106187	1	CRISPRi_200_non_targeting_pair_07	0.000597372	-3.20797	bystander	G2M	A	-3.35887	8.06779
CGAGAAGAGTTATCGC-1	TMEM106B_+_12250968.23-P1P2_CR1-cs1	1	170	130	1.30769	1	CRISPRi_235_TMEM106B	0.00181799	-2.72784	bystander	G1	H	-2.02151	1.46831
CGAGAAGCAAGAAAGG-1	TMPRSS2_-_42879996.23-P1P2_CR3-cs1;FURIN_-_91411855.23-P1_CR1-cs1	2	936;73	691;56	1.3545586107091172;1.3035714285714286	1	CRISPRi_174_TMPRSS2_FURIN	0.00145617	-2.82042	bystander	S	D	-1.76386	4.7394
CGAGAAGCACATCCGG-1	TLE3_-_70389168.23-P1P2_CR1-cs1;TLE3_-_70389664.23-P1P2_CR3-cs1	2	1137;2454	820;1774	1.3865853658536584;1.3833145434047351	1	CRISPRi_130_TLE3	0.529576	-0.275999	infected	G1	R	11.6758	4.25476
CGAGAAGGTGTTGAGG-1	TOLLIP_+_1330802.23-P1P2_CR3-cs1;TOLLIP_+_1330689.23-P1P2_CR1-cs1	2	552;49	407;38	1.3562653562653562;1.2894736842105263	1	CRISPRi_134_TOLLIP	0.856743	-0.0671365	infected	G1	S	13.6351	8.96365
CGAGAAGGTTCATGGT-1	NLRX1_-_119039431.23-P1P2_CR3-cs1;NLRX1_-_119039457.23-P1P2_CR1-cs1	2	458;462	331;365	1.3836858006042296;1.2657534246575342	1	CRISPRi_089_NLRX1	0.00328228	-2.47588	bystander	G1	D	-2.65618	3.26877
CGAGAAGGTTTGGGCC-1	EXOC8_-_231473564.23-P1P2_CR1-cs1	1	639	449	1.42316	1	CRISPRi_222_EXOC8	0.162803	-0.788191	infected	G2M	N	2.96661	0.793267
CGAGAAGTCACAGGCC-1	LDLR_-_11200228.23-P1P2_CR1-cs1	1	1932	1440	1.34167	1	CRISPRi_226_LDLR	0.000779063	-3.09507	bystander	G1	A	1.30976	7.43145
CGAGAAGTCTGGTGTA-1	TRMT1_-_13227169.23-P1P2_CR3-cs1;TRMT1_-_13227186.23-P1P2_CR1-cs1	2	35;13	26;11	1.3461538461538463;1.1818181818181819	1	CRISPRi_136_TRMT1	0.773212	-0.111653	infected	G1	S	12.8249	9.42468
CGAGCACAGATGCCAG-1	TMEM41B_+_9336110.23-P1P2_CR1-cs1;TMEM41B_+_9336156.23-P1P2_CR3-cs1	2	484;940	361;683	1.3407202216066483;1.3762811127379209	1	CRISPRi_170_TMEM41B	0.00213436	-2.66003	bystander	G2M	A	-4.0275	7.16889
CGAGCACAGGAGTACC-1	KPNA2_+_66031880.23-P1P2_CR1-cs1;KPNA2_-_66031874.23-P1P2_CR3-cs1	2	880;1137	640;852	1.375;1.3345070422535212	1	CRISPRi_074_KPNA2	0.00236393	-2.61567	bystander	G1	D	-1.03415	4.56351
CGAGCACAGTCCGTAT-1	CNBP_+_128902721.23-P1P2_CR1-cs1	1	567	418	1.35646	1	CRISPRi_219_CNBP	0.00311551	-2.49551	bystander	G1	D	0.307677	4.72701
CGAGCACAGTTACCCA-1	COG6_+_40230096.23-P1P2_CR1-cs1;COG6_-_40229866.23-P1P2_CR3-cs1	2	759;3426	544;2440	1.3952205882352942;1.4040983606557378	1	CRISPRi_037_COG6	0.00156587	-2.79054	bystander	G2M	D	-3.6233	5.97616
CGAGCACCACTCAGGC-1	GOLGA7_-_41348095.23-P1P2_CR3-cs1;ZDHHC5_-_57435631.23-P1P2_CR1-cs1	2	1429;1629	1046;1215	1.3661567877629064;1.3407407407407408	1	CRISPRi_186_GOLGA7_ZDHHC5	0.00255747	-2.58712	unclassified	G2M	T	-5.9747	6.39219
CGAGCACGTTACAGAA-1	CTSB_+_11725568.23-P1P2_CR1-cs1;CTSL_-_90341061.23-P1_CR3-cs1	2	33;56	21;37	1.5714285714285714;1.5135135135135136	1	CRISPRi_175_CTSL_CTSB	0.00143664	-2.82843	bystander	S	A	1.30673	8.6899
CGAGCACTCATGTAGC-1	CHEK2_-_29138399.23-P1P2_CR3-cs1;CHEK2_+_29138256.23-P1P2_CR1-cs1	2	83;164	64;123	1.296875;1.3333333333333333	1	CRISPRi_033_CHEK2	0.00145576	-2.80699	bystander	S	B	-1.70829	10.9339
CGAGCACTCATTTGGG-1	TMEM106B_+_12250968.23-P1P2_CR1-cs1	1	942	699	1.34764	1	CRISPRi_235_TMEM106B	0.00577744	-2.22898	bystander	S	F	2.8638	0.978517
CGAGCACTCGTTACAG-1	EXOC8_-_231473564.23-P1P2_CR1-cs1	1	1197	896	1.33594	1	CRISPRi_222_EXOC8	0.0816667	-1.08525	unclassified	G1	T	9.89918	-1.03369
CGAGCCACATGCAACT-1	SIGMAR1_+_34637739.23-P1P2_CR3-cs1;SIGMAR1_-_34637726.23-P1P2_CR1-cs1	2	2535;1687	1831;1237	1.3844893500819224;1.3637833468067906	1	CRISPRi_110_SIGMAR1	0.0855551	-1.06757	infected	G1	N	-1.17265	5.26743
CGAGCCACATGCCACG-1	KEAP1_-_10613538.23-P1P2_CR1-cs1;KEAP1_-_10613269.23-P1P2_CR3-cs1	2	930;37	679;30	1.369661266568483;1.2333333333333334	1	CRISPRi_164_KEAP1	0.104825	-0.979194	unclassified	G2M	T	2.27149	6.50818
CGAGCCAGTGCGAAAC-1	VAC14_-_70835027.23-P1P2_CR1-cs1	1	501	348	1.43966	1	CRISPRi_238_VAC14	0.00121293	-2.9049	bystander	G2M	A	-1.17171	11.3914
CGAGCCAGTTCCTCCA-1	DPP4_-_162930550.23-P1P2_CR3-cs1;DPP4_+_162930574.23-P1P2_CR1-cs1	2	3647;406	2686;304	1.3577810871183917;1.3355263157894737	1	CRISPRi_161_DPP4	0.440132	-0.356189	infected	G1	Q	10.4015	4.58538
CGATCGGAGAGACTTA-1	EXOC8_-_231473564.23-P1P2_CR1-cs1	1	1379	999	1.38038	1	CRISPRi_222_EXOC8	0.00240964	-2.60336	bystander	G1	D	-0.0821837	3.95895
CGATCGGCACTTGGAT-1	SIRT1_+_69644549.23-P1P2_CR3-cs1;SIRT1_-_69644482.23-P1P2_CR1-cs1	2	296;515	219;399	1.3515981735159817;1.2907268170426065	1	CRISPRi_111_SIRT1	0.00215721	-2.65566	bystander	G2M	A	-5.07421	10.8567
CGATCGGCAGGAATGC-1	TMPRSS2_-_42879996.23-P1P2_CR3-cs1;CTSB_-_11725558.23-P1P2_CR1-cs1	2	127;36	92;27	1.3804347826086956;1.3333333333333333	1	CRISPRi_191_TMPRSS2_CTSB	0.00214435	-2.6565	bystander	G1	H	-0.940006	5.23622
CGATCGGGTACAGCAG-1	EIF2AK2_+_37384076.23-P1P2_CR3-cs1;EIF2AK2_+_37384079.23-P1P2_CR1-cs1	2	108;40	85;31	1.2705882352941176;1.2903225806451613	1	CRISPRi_047_EIF2AK2	0.55509	-0.255545	infected	G2M	P	11.1416	0.704529
CGATCGGTCATAACCG-1	G3BP2_+_76598272.23-P1P2_CR1-cs1;G3BP2_+_76598520.23-P1P2_CR3-cs1	2	208;150	154;117	1.3506493506493507;1.2820512820512822	1	CRISPRi_060_G3BP2	0.00238474	-2.60241	bystander	S	C	1.11208	7.13143
CGATCGGTCCAGTAGT-1	CCZ1_-_5938597.23-P1P2_CR3-cs1;CCZ1_-_5938613.23-P1P2_CR1-cs1	2	651;143	480;101	1.35625;1.4158415841584158	1	CRISPRi_157_CCZ1	0.00113956	-2.91527	bystander	G2M	A	-4.38923	10.5513
CGATCGGTCCTTGGTC-1	ERN1_-_62207499.23-P1P2_CR1-cs1;ERN1_-_62207482.23-P1P2_CR3-cs1	2	652;741	478;549	1.3640167364016735;1.349726775956284	1	CRISPRi_055_ERN1	0.0034249	-2.45643	bystander	G1	A	2.21705	6.90934
CGATCGGTCTCAAGTG-1	CASP9_+_15850704.23-P1P2_CR3-cs1;CASP9_-_15850541.23-P1P2_CR1-cs1	2	2148;156	1558;110	1.3786906290115533;1.4181818181818182	1	CRISPRi_030_CASP9	0.00267883	-2.56294	bystander	G2M	F	1.81038	2.42971
CGATCGGTCTTTAGGG-1	FYCO1_-_46037113.23-P1P2_CR1-cs1	1	70	56	1.25	1	CRISPRi_225_FYCO1	0.00121854	-2.90194	bystander	S	B	-1.9722	8.04403
CGATGGCAGACTCGGA-1	TYRO3_+_41851449.23-P1P2_CR3-cs1;TYRO3_-_41851466.23-P1P2_CR1-cs1	2	409;206	295;149	1.3864406779661016;1.3825503355704698	1	CRISPRi_139_TYRO3	0.00429653	-2.35961	bystander	G1	F	2.08858	1.26901
CGATGGCAGATGTAAC-1	EXOC8_-_231473564.23-P1P2_CR1-cs1	1	318	238	1.33613	1	CRISPRi_222_EXOC8	0.00190671	-2.71204	bystander	G1	L	2.57802	-1.26936
CGATGGCCAAGCCGTC-1	MARK3_-_103851740.23-P1_CR3-cs1;MARK3_-_103851762.23-P1_CR1-cs1	2	667;25	485;20	1.3752577319587629;1.25	1	CRISPRi_079_MARK3	0.351722	-0.453773	infected	G1	N	3.61407	5.39086
CGATGGCCACTTAAGC-1	CNBP_+_128902721.23-P1P2_CR1-cs1	1	565	429	1.31702	1	CRISPRi_219_CNBP	0.82771	-0.0821134	infected	G2M	S	12.5474	7.75028
CGATGGCCATCGATTG-1	BRD4_-_15391173.23-ENST00000263377.2_ENST00000371835.4_CR3-cs1;BRD2_+_32940426.23-P1_CR1-cs1	2	1353;177	989;127	1.3680485338725985;1.3937007874015748	1	CRISPRi_184_BRD4_BRD2	0.185714	-0.730185	unclassified	G1	T	9.23486	-0.572347
CGATGGCGTAGCTCCG-1	non-targeting_00977_CR3-cs1;non-targeting_01748_CR1-cs1	2	240;493	173;360	1.3872832369942196;1.3694444444444445	1	CRISPRi_213_non_targeting_pair_20	0.00206025	-2.67452	bystander	S	A	0.441644	7.01736
CGATGGCTCTCTTGAT-1	TYRO3_+_41851449.23-P1P2_CR3-cs1;TYRO3_-_41851466.23-P1P2_CR1-cs1	2	2105;296	1550;222	1.3580645161290323;1.3333333333333333	1	CRISPRi_139_TYRO3	0.00214133	-2.65958	bystander	G1	A	-0.790263	5.32752
CGATGTACACCAGGTC-1	TMPRSS2_-_42879996.23-P1P2_CR3-cs1;CTSL_+_90341065.23-P1_CR1-cs1	2	1067;140	760;93	1.4039473684210526;1.5053763440860215	1	CRISPRi_192_TMPRSS2_CTSL	0.00217317	-2.64068	bystander	G1	H	-3.72511	0.0986917
CGATGTACATCGGTTA-1	BRD4_-_15391173.23-ENST00000263377.2_ENST00000371835.4_CR3-cs1;BRD2_+_32940426.23-P1_CR1-cs1	2	3789;473	2773;352	1.3663901911287415;1.34375	1	CRISPRi_184_BRD4_BRD2	0.00123721	-2.89119	bystander	S	B	-3.06172	5.7335
CGATGTATCCAGATCA-1	C19orf66_-_10197533.23-P1P2_CR1-cs1	1	92	60	1.53333	1	CRISPRi_216_C19orf66	0.00163773	-2.77505	bystander	G2M	D	-4.64312	4.0766
CGATGTATCCCTCTTT-1	COG5_+_107204337.23-P1P2_CR3-cs1;COG5_+_107204333.23-P1P2_CR1-cs1	2	2303;314	1728;234	1.3327546296296295;1.3418803418803418	1	CRISPRi_036_COG5	0.000577701	-3.22534	bystander	S	A	-1.30637	8.22728
CGATTGAAGCCATCGC-1	VAC14_+_70835011.23-P1P2_CR1-cs1	1	2665	1960	1.35969	1	CRISPRi_239_VAC14	0.00159864	-2.78953	bystander	S	B	-1.8618	9.95662
CGATTGAAGGGCATGT-1	SGTA_+_2783252.23-P1P2_CR1-cs1;SGTA_+_2783218.23-P1P2_CR3-cs1	2	969;432	713;328	1.359046283309958;1.3170731707317074	1	CRISPRi_109_SGTA	0.607513	-0.216397	infected	G1	S	9.41331	6.44789
CGATTGACACATTAGC-1	VAC14_+_70835011.23-P1P2_CR1-cs1	1	2122	1553	1.36639	1	CRISPRi_239_VAC14	0.00119976	-2.90964	bystander	S	A	-1.19912	8.13102
CGATTGACACGACGAA-1	RELA_-_65430382.23-P1P2_CR1-cs1;RELA_-_65430379.23-P1P2_CR3-cs1	2	148;994	109;751	1.3577981651376148;1.3235685752330226	1	CRISPRi_102_RELA	0.487324	-0.312102	infected	G2M	P	9.73203	0.69872
CGATTGAGTAGCGTCC-1	TTC37_-_94890435.23-P1P2_CR3-cs1;TTC37_+_94890492.23-P1P2_CR1-cs1	2	1168;922	881;682	1.325766174801362;1.3519061583577712	1	CRISPRi_137_TTC37	0.00220492	-2.64327	bystander	G1	D	0.752268	3.25582
CGATTGAGTCAATACC-1	CYB5B_-_69458573.23-P1P2_CR3-cs1;CYB5B_-_69458630.23-P1P2_CR1-cs1	2	1509;547	1108;387	1.361913357400722;1.4134366925064599	1	CRISPRi_159_CYB5B	0.432494	-0.363802	infected	G1	P	12.8488	1.28117
CGATTGAGTTCTGGTA-1	KEAP1_-_10613538.23-P1P2_CR1-cs1;KEAP1_-_10613269.23-P1P2_CR3-cs1	2	1450;349	1051;261	1.379638439581351;1.3371647509578544	1	CRISPRi_164_KEAP1	0.00416343	-2.37482	bystander	S	G	-4.62257	4.67227
CGATTGATCAGCACAT-1	CHEK2_-_29138399.23-P1P2_CR3-cs1;CHEK2_+_29138256.23-P1P2_CR1-cs1	2	366;537	253;400	1.4466403162055337;1.3425	1	CRISPRi_033_CHEK2	0.00353426	-2.44573	bystander	S	A	0.683411	8.08456
CGATTGATCGATCCCT-1	TMPRSS2_-_42879996.23-P1P2_CR3-cs1;CTSL_+_90341065.23-P1_CR1-cs1	2	1583;203	1176;151	1.3460884353741496;1.3443708609271523	1	CRISPRi_192_TMPRSS2_CTSL	0.00187699	-2.71556	bystander	S	A	1.20235	9.30414
CGCCAAGCATGATCCA-1	non-targeting_01908_CR3-cs1;non-targeting_03776_CR1-cs1	2	2146;816	1621;586	1.323874151758174;1.3924914675767919	1	CRISPRi_210_non_targeting_pair_17	0.00215344	-2.65845	bystander	S	B	-1.50832	5.64325
CGCCAAGCATGGAATA-1	FYCO1_-_46037275.23-P1P2_CR1-cs1	1	1000	721	1.38696	1	CRISPRi_224_FYCO1	0.00271866	-2.56069	unclassified	G2M	T	-2.96334	12.1057
CGCCAAGGTCTGCGGT-1	IRF9_+_24630967.23-P1P2_CR3-cs1;IRF9_-_24630567.23-P1P2_CR1-cs1	2	2530;1738	1886;1328	1.3414634146341464;1.3087349397590362	1	CRISPRi_071_IRF9	0.00159519	-2.78497	bystander	S	A	3.2415	10.0226
CGCCAAGTCATTGCCC-1	MBTPS2_-_21857794.23-P1P2_CR1-cs1	1	810	611	1.3257	1	CRISPRi_228_MBTPS2	0.00585556	-2.22294	bystander	G2M	F	1.742	-2.63173
CGCCAAGTCCGTCAAA-1	FURIN_+_91411839.23-P1_CR1-cs1;FURIN_-_91411855.23-P1_CR3-cs1	2	570;54	415;42	1.3734939759036144;1.2857142857142858	1	CRISPRi_058_FURIN	0.0247495	-1.60384	unclassified	G1	T	4.64824	0.784793
CGCCAAGTCGGAAACG-1	DPP4_-_162930550.23-P1P2_CR3-cs1;DPP4_+_162930574.23-P1P2_CR1-cs1	2	3986;887	2988;663	1.3340026773761713;1.3378582202111613	1	CRISPRi_161_DPP4	0.00206602	-2.67574	bystander	S	D	-1.39643	7.63459
CGCGGTAAGATAGCAT-1	RB1CC1_+_53626966.23-P1_CR3-cs1;RB1CC1_-_53626971.23-P1_CR1-cs1	2	460;23	338;15	1.3609467455621302;1.5333333333333334	1	CRISPRi_100_RB1CC1	0.0282297	-1.5422	bystander	G1	L	7.94401	0.632908
CGCGGTAAGGTCGGAT-1	non-targeting_01725_CR3-cs1;non-targeting_00813_CR1-cs1	2	641;194	491;135	1.305498981670061;1.4370370370370371	1	CRISPRi_199_non_targeting_pair_06	0.00175041	-2.7411	bystander	G2M	A	-0.930602	9.46951
CGCGGTACAACCGCCA-1	C19orf66_-_10197533.23-P1P2_CR1-cs1	1	63	43	1.46512	1	CRISPRi_216_C19orf66	0.0021915	-2.64829	bystander	G1	A	-1.4763	5.41655
CGCGGTACACGAAACG-1	VPS39_-_42500464.23-P1P2_CR3-cs1;VPS39_+_42500498.23-P1P2_CR1-cs1	2	765;116	564;85	1.3563829787234043;1.3647058823529412	1	CRISPRi_147_VPS39	0.00137931	-2.85121	bystander	G2M	E	-6.63715	5.63877
CGCGGTACATGGGACA-1	COG6_+_40230096.23-P1P2_CR1-cs1;COG6_-_40229866.23-P1P2_CR3-cs1	2	350;2294	273;1665	1.2820512820512822;1.3777777777777778	1	CRISPRi_037_COG6	0.00333291	-2.46909	bystander	G1	B	-2.64163	4.03759
CGCGGTAGTAATAGCA-1	ACE2_-_15619013.23-P1P2_CR3-cs1;ACE2_-_15618975.23-P1P2_CR1-cs1	2	72;105	46;81	1.565217391304348;1.2962962962962963	1	CRISPRi_001_ACE2	0.00256121	-2.58298	bystander	G2M	A	-6.17492	7.4451
CGCGGTAGTGACTACT-1	TMPRSS2_-_42879996.23-P1P2_CR3-cs1;FURIN_-_91411855.23-P1_CR1-cs1	2	1173;94	873;73	1.3436426116838487;1.2876712328767124	1	CRISPRi_174_TMPRSS2_FURIN	0.00301019	-2.51044	bystander	S	B	-2.82875	6.69662
CGCGGTAGTTATGCGT-1	DPP4_-_162930550.23-P1P2_CR3-cs1;DPP4_+_162930574.23-P1P2_CR1-cs1	2	487;34	354;26	1.3757062146892656;1.3076923076923077	1	CRISPRi_161_DPP4	0.0233051	-1.62302	bystander	G2M	K	6.5136	6.01009
CGCGGTATCCGTTGCT-1	SPNS1_+_28986129.23-P1P2_CR3-cs1;SPNS1_-_28986147.23-P1P2_CR1-cs1	2	1081;117	803;77	1.3462017434620175;1.5194805194805194	1	CRISPRi_116_SPNS1	0.00225004	-2.63684	bystander	G1	A	1.32486	6.66575
CGCGTTTAGGGCTTCC-1	TBCB_-_36606424.23-P1P2_CR1-cs1;TBCB_-_36606452.23-P1P2_CR3-cs1	2	473;578	375;425	1.2613333333333334;1.36	1	CRISPRi_123_TBCB	0.00105308	-2.96419	bystander	G2M	A	-0.198769	10.1145
CGCGTTTAGGTGCTAG-1	MOV10_+_113217537.23-P1P2_CR1-cs1;MOV10_-_113217341.23-P1P2_CR3-cs1	2	109;523	82;376	1.329268292682927;1.3909574468085106	1	CRISPRi_083_MOV10	0.0105908	-1.96993	unclassified	G1	T	3.78787	-0.649333
CGCGTTTCAAATACAG-1	FYCO1_-_46037275.23-P1P2_CR1-cs1	1	431	321	1.34268	1	CRISPRi_224_FYCO1	0.00160594	-2.78093	bystander	G2M	B	-4.13983	8.23509
CGCGTTTCAGACAGGT-1	ACE2_-_15619013.23-P1P2_CR3-cs1;ACE2_-_15618975.23-P1P2_CR1-cs1	2	2748;753	2045;570	1.343765281173594;1.3210526315789475	1	CRISPRi_001_ACE2	0.00279561	-2.54558	bystander	S	A	2.50185	11.2471
CGCGTTTCATCTCGCT-1	TYRO3_+_41851449.23-P1P2_CR3-cs1;TYRO3_-_41851466.23-P1P2_CR1-cs1	2	474;235	346;177	1.369942196531792;1.3276836158192091	1	CRISPRi_139_TYRO3	0.00477117	-2.3172	unclassified	G2M	T	2.16584	7.45039
CGCGTTTTCACTGGGC-1	non-targeting_01908_CR3-cs1;non-targeting_03776_CR1-cs1	2	4282;1270	3136;942	1.3654336734693877;1.3481953290870488	1	CRISPRi_210_non_targeting_pair_17	0.035025	-1.44716	bystander	G2M	J	6.76185	1.47973
CGCGTTTTCGCGATCG-1	EXOC8_-_231473564.23-P1P2_CR1-cs1	1	940	670	1.40299	1	CRISPRi_222_EXOC8	0.00419523	-2.372	unclassified	G2M	T	-3.02326	1.51662
CGCTATCAGTGCTGCC-1	GOLGA7_-_41348095.23-P1P2_CR3-cs1;ZDHHC5_-_57435631.23-P1P2_CR1-cs1	2	2557;1734	1868;1290	1.3688436830835118;1.344186046511628	1	CRISPRi_186_GOLGA7_ZDHHC5	0.0014389	-2.83099	bystander	S	B	-4.06478	5.12078
CGCTATCCAACACGCC-1	CASP3_+_185570557.23-P1P2_CR1-cs1;CASP3_+_185570612.23-P1P2_CR3-cs1	2	1439;1458	1042;1039	1.3809980806142035;1.4032723772858517	1	CRISPRi_027_CASP3	0.00155769	-2.79707	bystander	G1	F	0.981203	2.89827
CGCTATCCAGCGTTCG-1	FYCO1_-_46037113.23-P1P2_CR1-cs1	1	238	173	1.37572	1	CRISPRi_225_FYCO1	0.00165039	-2.77053	bystander	S	B	-3.7835	10.1315
CGCTATCTCGGTTAAC-1	ACE2_-_15619013.23-P1P2_CR3-cs1;ACE2_-_15618975.23-P1P2_CR1-cs1	2	1335;877	978;633	1.3650306748466257;1.3854660347551342	1	CRISPRi_001_ACE2	0.00294883	-2.5178	bystander	G1	D	-0.338527	4.08566
CGCTATCTCTATGTGG-1	non-targeting_02521_CR3-cs1;non-targeting_01091_CR1-cs1	2	414;189	291;134	1.422680412371134;1.4104477611940298	1	CRISPRi_194_non_targeting_pair_01	0.00249573	-2.59714	bystander	G2M	B	-3.97617	4.89966
CGCTGGACAGATCTGT-1	ARFRP1_-_62338974.23-P1P2_CR3-cs1;ARFRP1_+_62339198.23-P1P2_CR1-cs1	2	156;1606	121;1193	1.2892561983471074;1.3461860854987426	1	CRISPRi_005_ARFRP1	0.00331263	-2.46914	bystander	G1	L	4.14198	-2.54046
CGCTGGACATCGTCGG-1	non-targeting_02865_CR1-cs1;non-targeting_00771_CR3-cs1	2	1932;1847	1402;1380	1.3780313837375178;1.3384057971014494	1	CRISPRi_215_non_targeting_pair_22	0.0107373	-1.95502	bystander	S	J	4.33872	2.06683
CGCTGGATCTGCGACG-1	IFITM3_-_320890.23-P1P2_CR3-cs1;IFITM3_+_320534.23-P1P2_CR1-cs1	2	688;2090	504;1530	1.3650793650793651;1.3660130718954249	1	CRISPRi_067_IFITM3	0.00185617	-2.72142	bystander	S	A	-1.12523	10.9714
CGCTTCAAGAGATGAG-1	CCZ1_-_5938597.23-P1P2_CR3-cs1;CCZ1_-_5938613.23-P1P2_CR1-cs1	2	810;250	601;185	1.3477537437603992;1.3513513513513513	1	CRISPRi_157_CCZ1	0.00115251	-2.92765	bystander	S	G	1.94758	3.40555
CGCTTCAGTAGGCATG-1	IRF9_+_24630967.23-P1P2_CR3-cs1;IRF9_-_24630567.23-P1P2_CR1-cs1	2	2862;1412	2118;1054	1.3512747875354107;1.3396584440227703	1	CRISPRi_071_IRF9	0.00344084	-2.45606	bystander	G2M	G	1.13824	4.18437
CGCTTCAGTTGTGGCC-1	SGTA_+_2783252.23-P1P2_CR1-cs1;SGTA_+_2783218.23-P1P2_CR3-cs1	2	714;477	514;340	1.3891050583657587;1.4029411764705881	1	CRISPRi_109_SGTA	0.00391273	-2.40025	bystander	S	G	0.668188	5.51226
CGCTTCATCAAGATCC-1	NFKBIA_+_35873778.23-P1_CR3-cs1;NFKBIA_+_35873752.23-P1_CR1-cs1	2	2277;1307	1685;976	1.3513353115727003;1.339139344262295	1	CRISPRi_088_NFKBIA	0.000450579	-3.32396	bystander	G2M	A	-1.73156	11.2593
CGCTTCATCAGCAACT-1	TBK1_-_64845923.23-P1P2_CR3-cs1;TBK1_-_64845920.23-P1P2_CR1-cs1	2	1037;781	762;586	1.3608923884514437;1.3327645051194539	1	CRISPRi_124_TBK1	0.000549785	-3.24458	bystander	G2M	A	-6.90714	6.81499
CGCTTCATCAGCGACC-1	GPR89B_-_147400800.23-P1P2_CR3-cs1;GPR89B_+_147400602.23-P1P2_CR1-cs1	2	1418;295	1036;215	1.3687258687258688;1.372093023255814	1	CRISPRi_163_GPR89B	0.000913133	-3.021	bystander	S	A	2.41164	11.523
CGCTTCATCCGATATG-1	VAC14_+_70835011.23-P1P2_CR1-cs1	1	379	266	1.42481	1	CRISPRi_239_VAC14	0.00193731	-2.70183	bystander	G2M	A	1.70576	8.56233
CGGACACAGGCGTACA-1	M6PR_+_9102212.23-P1P2_CR3-cs1;M6PR_+_9102204.23-P1P2_CR1-cs1	2	500;21	368;17	1.358695652173913;1.2352941176470589	1	CRISPRi_165_M6PR	0.00422337	-2.35861	bystander	G2M	K	2.84877	6.92138
CGGACACAGTGGAGAA-1	XBP1_+_29196499.23-P1P2_CR1-cs1;XBP1_+_29196516.23-P1P2_CR3-cs1	2	103;262	74;180	1.3918918918918919;1.4555555555555555	1	CRISPRi_149_XBP1	0.00168174	-2.76471	bystander	G2M	E	-5.24179	2.63051
CGGACACAGTTTAGGA-1	C19orf66_-_10197533.23-P1P2_CR1-cs1	1	81	61	1.32787	1	CRISPRi_216_C19orf66	0.00182399	-2.72564	bystander	G2M	D	-3.10828	7.12746
CGGACACCATCCTTGC-1	CHD7_-_61591641.23-P1P2_CR3-cs1;CHD7_-_61591622.23-P1P2_CR1-cs1	2	3132;273	2257;203	1.387682764731945;1.3448275862068966	1	CRISPRi_032_CHD7	0.0499684	-1.29612	bystander	G2M	L	10.8387	-1.43287
CGGACACGTAGCGCAA-1	SMAD3_+_67358180.23-P1P2_CR3-cs1;SMAD3_+_67358262.23-P1P2_CR1-cs1	2	3932;2522	2851;1863	1.379165205191161;1.3537305421363393	1	CRISPRi_114_SMAD3	0.0157649	-1.79968	unclassified	G2M	T	3.02981	-0.715029
CGGACACTCACCTCGT-1	non-targeting_00792_CR3-cs1;non-targeting_02296_CR1-cs1	2	759;151	566;112	1.3409893992932862;1.3482142857142858	1	CRISPRi_207_non_targeting_pair_14	0.00503827	-2.28949	bystander	G1	F	3.70074	1.02693
CGGACGTAGATCCCAT-1	FURIN_+_91411839.23-P1_CR1-cs1;FURIN_-_91411855.23-P1_CR3-cs1	2	898;177	651;130	1.379416282642089;1.3615384615384616	1	CRISPRi_058_FURIN	0.0051395	-2.26898	bystander	G2M	J	4.95429	3.29008
CGGACGTAGGGATGGG-1	TYK2_+_10491184.23-P1P2_CR3-cs1;TYK2_-_10491130.23-P1P2_CR1-cs1	2	1314;537	932;405	1.409871244635193;1.325925925925926	1	CRISPRi_138_TYK2	0.502454	-0.298808	infected	G1	S	9.39263	6.14562
CGGACGTGTCCGAGTC-1	TMPRSS2_-_42879996.23-P1P2_CR3-cs1;CTSL_+_90341065.23-P1_CR1-cs1	2	1756;513	1293;348	1.3580819798917247;1.4741379310344827	1	CRISPRi_192_TMPRSS2_CTSL	0.00165801	-2.77231	bystander	G2M	A	-4.80002	9.26579
CGGACGTTCACATGCA-1	CASP3_+_185570557.23-P1P2_CR1-cs1;CASP3_+_185570612.23-P1P2_CR3-cs1	2	350;344	253;250	1.383399209486166;1.376	1	CRISPRi_027_CASP3	0.0116376	-1.92404	bystander	G1	L	4.56042	-2.18849
CGGACGTTCCGAGCCA-1	non-targeting_01725_CR3-cs1;non-targeting_00813_CR1-cs1	2	1044;194	728;142	1.434065934065934;1.3661971830985915	1	CRISPRi_199_non_targeting_pair_06	0.785677	-0.104735	infected	G1	S	12.0169	9.11162
CGGACGTTCTGAGTGT-1	CCZ1_-_5938597.23-P1P2_CR3-cs1;CCZ1B_+_6865923.23-ENST00000316731.8_CR1-cs1	2	870;2171	640;1572	1.359375;1.3810432569974556	1	CRISPRi_190_CCZ1_CCZ1B	0.476882	-0.32151	infected	G1	Q	10.4099	2.19185
CGGACTGAGACCACGA-1	LY6E_-_144100014.23-P1P2_CR3-cs1;LY6E_-_144099976.23-P1P2_CR1-cs1	2	436;88	317;69	1.3753943217665616;1.2753623188405796	1	CRISPRi_076_LY6E	0.446889	-0.349732	infected	G1	M	8.44707	0.0592374
CGGACTGAGCGATGAC-1	EIF3F_-_8009270.23-P1P2_CR3-cs1;EIF3F_+_8009255.23-P1P2_CR1-cs1	2	477;1064	334;744	1.4281437125748504;1.4301075268817205	1	CRISPRi_049_EIF3F	0.104321	-0.981168	unclassified	G1	T	4.62895	-1.93784
CGGACTGAGGGTGTTG-1	IFNAR1_-_34697352.23-P1P2_CR3-cs1;IFNAR2_+_34602250.23-P1P2_CR1-cs1	2	569;1112	445;796	1.2786516853932584;1.3969849246231156	1	CRISPRi_180_IFNAR1_IFNAR2	0.00154824	-2.80262	bystander	G2M	A	-2.10553	12.7981
CGGACTGAGTCATGCT-1	non-targeting_02865_CR1-cs1;non-targeting_00771_CR3-cs1	2	390;301	290;219	1.3448275862068966;1.3744292237442923	1	CRISPRi_215_non_targeting_pair_22	0.143113	-0.844223	infected	S	N	2.75946	2.62508
CGGACTGCAACAACCT-1	SLC35B2_-_44225181.23-P1P2_CR3-cs1;SLC35B2_-_44225253.23-P1P2_CR1-cs1	2	48;30	43;22	1.1162790697674418;1.3636363636363635	1	CRISPRi_113_SLC35B2	0.0731964	-1.13263	unclassified	G1	T	9.08742	-1.75557
CGGACTGCAAGTTAAG-1	FYCO1_-_46037275.23-P1P2_CR1-cs1	1	789	553	1.42676	1	CRISPRi_224_FYCO1	0.00163606	-2.77744	bystander	G2M	A	-3.87725	8.90891
CGGACTGCACGCATCG-1	CWC27_-_64064784.23-P1P2_CR1-cs1;CWC27_+_64064791.23-P1P2_CR3-cs1	2	223;375	149;282	1.4966442953020134;1.3297872340425532	1	CRISPRi_043_CWC27	0.00196434	-2.69581	bystander	S	D	1.23807	5.55228
CGGACTGCAGCGTCCA-1	TRIM59_-_160167519.23-P1P2_CR3-cs1;TRIM59_-_160167568.23-P1P2_CR1-cs1	2	40	30	1.33333	1	CRISPRi_135_TRIM59	0.51263	-0.290043	infected	G2M	R	13.1977	3.84124
CGGACTGTCAGAGCTT-1	TLR3_+_186990333.23-P1P2_CR3-cs1;TLR3_-_186990582.23-P1P2_CR1-cs1	2	499;1281	370;948	1.3486486486486486;1.3512658227848102	1	CRISPRi_131_TLR3	0.00379287	-2.41804	unclassified	G2M	T	0.130224	4.29359
CGGAGCTAGCCACCTG-1	non-targeting_00481_CR1-cs1;non-targeting_03114_CR3-cs1	2	269;2182	182;1516	1.478021978021978;1.4393139841688654	1	CRISPRi_196_non_targeting_pair_03	0.00196549	-2.69857	bystander	G2M	A	-3.64345	11.1968
CGGAGCTAGGAATGGA-1	ATF4_-_39916548.23-P1P2_CR3-cs1;ATF4_-_39917038.23-P1P2_CR1-cs1	2	3791;1775	2703;1261	1.4025157232704402;1.40761300555115	1	CRISPRi_006_ATF4	0.00208892	-2.67076	bystander	G1	F	1.98799	1.6604
CGGAGCTGTTCGTTGA-1	CNBP_+_128902721.23-P1P2_CR1-cs1	1	865	613	1.41109	1	CRISPRi_219_CNBP	0.658226	-0.181592	infected	G1	S	11.9324	6.94781
CGGAGCTTCAGCACAT-1	CCZ1_-_5938597.23-P1P2_CR3-cs1;CCZ1_-_5938613.23-P1P2_CR1-cs1	2	488;161	347;117	1.4063400576368876;1.376068376068376	1	CRISPRi_157_CCZ1	0.764869	-0.116384	infected	G1	S	11.8583	8.70354
CGGAGTCAGTGTACGG-1	IFNAR2_+_34602250.23-P1P2_CR3-cs1;IFNAR2_+_34602240.23-P1P2_CR1-cs1	2	1302;118	942;92	1.3821656050955413;1.2826086956521738	1	CRISPRi_069_IFNAR2	0.00281383	-2.54195	bystander	S	A	3.21767	9.98538
CGGAGTCCAAGAAAGG-1	TMEM106B_+_12250968.23-P1P2_CR1-cs1	1	232	172	1.34884	1	CRISPRi_235_TMEM106B	0.00170633	-2.75638	bystander	G2M	A	-0.8715	11.1667
CGGAGTCCAGTTTACG-1	EXOC8_-_231473581.23-P1P2_CR1-cs1	1	392	283	1.38516	1	CRISPRi_223_EXOC8	0.00113656	-2.9337	bystander	G2M	E	-4.14502	6.27665
CGGAGTCGTGGTTTCA-1	RELB_-_45505169.23-P1P2_CR1-cs1;RELB_+_45504764.23-P1P2_CR3-cs1	2	1078;2835	827;2241	1.3035066505441355;1.2650602409638554	1	CRISPRi_103_RELB	0.00203638	-2.6814	bystander	G2M	C	-0.747446	10.5654
CGGAGTCTCCAACCAA-1	TOM1_+_35695890.23-P1P2_CR1-cs1	1	314	212	1.48113	1	CRISPRi_236_TOM1	0.842362	-0.0744875	infected	S	S	14.059	7.52597
CGGCTAGAGCACACAG-1	B3GALT6_-_1167684.23-P1P2_CR3-cs1;B3GALT6_+_1167824.23-P1P2_CR1-cs1	2	3039;1012	2220;749	1.3689189189189188;1.3511348464619493	1	CRISPRi_014_B3GALT6	0.00192101	-2.70789	bystander	G2M	E	-4.04457	0.887289
CGGCTAGAGCGATAGC-1	CTSB_-_11725558.23-P1P2_CR1-cs1;CTSB_+_11725568.23-P1P2_CR3-cs1	2	597;808	453;599	1.3178807947019868;1.348914858096828	1	CRISPRi_040_CTSB	0.000848292	-3.05444	bystander	S	G	1.62744	11.0485
CGGCTAGAGGGCATGT-1	LDLR_+_11200273.23-P1P2_CR1-cs1	1	27	17	1.58824	1	CRISPRi_227_LDLR	0.00220987	-2.64188	bystander	S	F	1.76463	1.55525
CGGCTAGCACTCGACG-1	MPP5_+_67708178.23-P1P2_CR3-cs1;MPP5_+_67708175.23-P1P2_CR1-cs1	2	31;1117	25;818	1.24;1.3655256723716382	1	CRISPRi_084_MPP5	0.000792665	-3.08934	bystander	G2M	E	-7.51841	6.28514
CGGCTAGGTTTGACTG-1	MARK3_-_103851740.23-P1_CR3-cs1;MARK3_-_103851762.23-P1_CR1-cs1	2	1413;40	1035;29	1.3652173913043477;1.3793103448275863	1	CRISPRi_079_MARK3	0.770672	-0.113089	infected	G1	S	14.2346	6.88866
CGGCTAGTCACGCGGT-1	MBTPS2_-_21857766.23-P1P2_CR1-cs1	1	1426	1085	1.31429	1	CRISPRi_229_MBTPS2	0.00131926	-2.8671	bystander	S	A	-1.43601	10.7689
CGGGTCAAGCGCCTTG-1	TMEM106B_+_12250968.23-P1P2_CR1-cs1	1	621	440	1.41136	1	CRISPRi_235_TMEM106B	0.00103231	-2.96502	bystander	S	G	1.98248	4.81742
CGGGTCAAGTACGTAA-1	LY6E_-_144100014.23-P1P2_CR3-cs1;LY6E_-_144099976.23-P1P2_CR1-cs1	2	473;111	346;84	1.3670520231213872;1.3214285714285714	1	CRISPRi_076_LY6E	0.00130548	-2.87235	bystander	S	A	1.14317	11.7523
CGGGTCAAGTGCCAGA-1	RNF41_-_56615654.23-P1P2_CR3-cs1;RNF41_+_56615615.23-P1P2_CR1-cs1	2	85;60	61;45	1.3934426229508197;1.3333333333333333	1	CRISPRi_105_RNF41	0.0102194	-1.97812	bystander	G1	J	3.84002	2.33335
CGGGTCAGTACCCAAT-1	BRD4_-_15391173.23-ENST00000263377.2_ENST00000371835.4_CR3-cs1;BRD2_+_32940426.23-P1_CR1-cs1	2	138;496	102;358	1.3529411764705883;1.3854748603351956	1	CRISPRi_184_BRD4_BRD2	0.000447946	-3.32396	bystander	G2M	A	1.25821	11.739
CGGGTCAGTCGACTGC-1	TMEM106B_+_12250990.23-P1P2_CR1-cs1	1	154	121	1.27273	1	CRISPRi_234_TMEM106B	0.00527426	-2.27005	bystander	G1	C	0.0955435	5.66562
CGGGTCAGTCTCTCGT-1	LARP1_-_154092432.23-ENST00000336314.4_CR3-cs1;LARP1_-_154092586.23-ENST00000336314.4_CR1-cs1	2	2591;283	1881;214	1.3774587985114302;1.3224299065420562	1	CRISPRi_075_LARP1	0.00131868	-2.86691	bystander	G2M	B	-4.75133	6.80947
CGGGTCATCAAGATCC-1	non-targeting_02191_CR3-cs1;non-targeting_03218_CR1-cs1	2	55;47	44;37	1.25;1.2702702702702702	1	CRISPRi_206_non_targeting_pair_13	0.00730043	-2.12738	bystander	G1	K	5.58188	7.5502
CGGGTCATCCTTCAAT-1	MFSD12_+_3557566.23-P1P2_CR1-cs1	1	833	621	1.34138	1	CRISPRi_231_MFSD12	0.625806	-0.203493	infected	G1	S	11.2601	7.99114
CGGGTCATCCTTTCGG-1	FYCO1_-_46037275.23-P1P2_CR1-cs1	1	469	353	1.32861	1	CRISPRi_224_FYCO1	0.00191876	-2.70653	bystander	S	A	0.735659	7.01396
CGGGTCATCTATCCTA-1	C19orf66_-_10197533.23-P1P2_CR1-cs1	1	21	17	1.23529	1	CRISPRi_216_C19orf66	0.00480454	-2.30864	bystander	G1	H	-3.11222	3.69461
CGGTTAAAGCGATTCT-1	VAC14_+_70835011.23-P1P2_CR1-cs1	1	2330	1715	1.3586	1	CRISPRi_239_VAC14	0.00171687	-2.75874	bystander	S	E	-2.97854	3.24682
CGGTTAAAGGCCCTTG-1	MIB1_+_19320792.23-P1P2_CR1-cs1;MIB1_+_19320789.23-P1P2_CR3-cs1	2	548;465	397;342	1.380352644836272;1.3596491228070176	1	CRISPRi_082_MIB1	0.00196675	-2.69605	bystander	S	A	2.49123	8.21978
CGGTTAAAGTTGAGAT-1	TLE3_-_70389168.23-P1P2_CR1-cs1;TLE3_-_70389664.23-P1P2_CR3-cs1	2	1087;2361	809;1746	1.3436341161928307;1.352233676975945	1	CRISPRi_130_TLE3	0.00119823	-2.90811	bystander	G2M	E	-3.9045	1.77289
CGGTTAACAACACCCG-1	non-targeting_02155_CR3-cs1;non-targeting_00500_CR1-cs1	2	415;53	306;38	1.3562091503267975;1.394736842105263	1	CRISPRi_203_non_targeting_pair_10	0.0075516	-2.11249	bystander	G1	D	0.312011	4.02591
CGGTTAACATCGACGC-1	CDK6_+_92465903.23-P1_CR1-cs1;CDK6_-_92465893.23-P1_CR3-cs1	2	1216;2394	865;1753	1.4057803468208092;1.365658870507701	1	CRISPRi_031_CDK6	0.179407	-0.745595	infected	G1	P	9.55168	-1.97236
CGGTTAACATGCAATC-1	LDLR_+_11200273.23-P1P2_CR1-cs1	1	11	8	1.375	1	CRISPRi_227_LDLR	0.00192387	-2.70061	bystander	G2M	A	-5.27243	8.70048
CGGTTAAGTGTGGCTC-1	BID_-_18257161.23-P1P2_CR1-cs1;BID_+_18257195.23-P1P2_CR3-cs1	2	84;109	65;88	1.2923076923076924;1.2386363636363635	1	CRISPRi_021_BID	0.512239	-0.290471	infected	S	Q	7.82968	3.57488
CGGTTAAGTTAGATGA-1	NFKBIA_+_35873778.23-P1_CR3-cs1;NFKBIA_+_35873752.23-P1_CR1-cs1	2	1436;863	1055;663	1.361137440758294;1.301659125188537	1	CRISPRi_088_NFKBIA	0.000881466	-3.04352	bystander	G1	F	0.25479	2.23451
CGGTTAATCAATCACG-1	VPS33A_+_122750974.23-P1P2_CR3-cs1;VPS33A_+_122750997.23-P1P2_CR1-cs1	2	799;1508	589;1143	1.3565365025466893;1.3193350831146107	1	CRISPRi_146_VPS33A	0.746688	-0.126826	infected	G1	M	12.9656	5.20529
CGGTTAATCGCATGGC-1	SMOC1_-_70346325.23-P1P2_CR3-cs1;SMOC1_+_70346211.23-P1P2_CR1-cs1	2	2370;1881	1760;1395	1.3465909090909092;1.3483870967741935	1	CRISPRi_115_SMOC1	0.00117739	-2.9181	bystander	G2M	A	-3.49145	10.3391
CGGTTAATCGCTGATA-1	C19orf66_-_10197533.23-P1P2_CR1-cs1	1	59	44	1.34091	1	CRISPRi_216_C19orf66	0.434834	-0.361545	infected	G1	P	11.343	0.61045
CGGTTAATCGTAGATC-1	TOLLIP_+_1330802.23-P1P2_CR3-cs1;TOLLIP_+_1330689.23-P1P2_CR1-cs1	2	2406;402	1754;291	1.371721778791334;1.3814432989690721	1	CRISPRi_134_TOLLIP	0.00114082	-2.92577	bystander	G1	B	-2.88121	3.34158
CGTAGCGAGAAGGACA-1	LDLR_-_11200228.23-P1P2_CR1-cs1	1	612	471	1.29936	1	CRISPRi_226_LDLR	0.00135048	-2.86019	bystander	G2M	E	-6.55716	4.08554
CGTAGCGCACCACCAG-1	non-targeting_00535_CR1-cs1;non-targeting_02294_CR3-cs1	2	1480;1600	1114;1188	1.3285457809694794;1.3468013468013469	1	CRISPRi_211_non_targeting_pair_18	0.00231179	-2.61761	bystander	G1	F	0.527169	0.584559
CGTAGCGGTGACGCCT-1	EXOC8_-_231473564.23-P1P2_CR1-cs1	1	2078	1550	1.34065	1	CRISPRi_222_EXOC8	0.00193039	-2.70179	bystander	G1	D	-0.536818	5.77617
CGTAGCGGTTCTCATT-1	BRD4_-_15391173.23-ENST00000263377.2_ENST00000371835.4_CR3-cs1;BRD2_+_32940426.23-P1_CR1-cs1	2	1243;114	941;88	1.3209351753453773;1.2954545454545454	1	CRISPRi_184_BRD4_BRD2	0.0021963	-2.64362	bystander	S	F	1.39299	-1.02184
CGTAGCGTCATTATCC-1	non-targeting_00792_CR3-cs1;non-targeting_02296_CR1-cs1	2	351;86	255;66	1.3764705882352941;1.303030303030303	1	CRISPRi_207_non_targeting_pair_14	0.00148951	-2.80768	bystander	S	H	-2.67789	4.7301
CGTAGCGTCCCAAGAT-1	non-targeting_01908_CR3-cs1;non-targeting_03776_CR1-cs1	2	5985;1663	4432;1229	1.3504061371841156;1.3531326281529699	1	CRISPRi_210_non_targeting_pair_17	0.00333729	-2.46709	bystander	G1	F	0.516325	1.48244
CGTAGCGTCGCCAGCA-1	TMEM106B_+_12250990.23-P1P2_CR1-cs1	1	18	12	1.5	1	CRISPRi_234_TMEM106B	0.0114358	-1.91853	bystander	G1	K	6.38201	5.97893
CGTAGGCAGAAACCGC-1	EIF4H_-_73588899.23-P1P2_CR3-cs1;EIF4H_-_73588703.23-P1P2_CR1-cs1	2	1197;1384	868;989	1.3790322580645162;1.3993933265925178	1	CRISPRi_052_EIF4H	0.00136047	-2.8493	bystander	S	A	-2.40463	8.4047
CGTAGGCAGACGCTTT-1	SIRT1_+_69644549.23-P1P2_CR3-cs1;SIRT1_-_69644482.23-P1P2_CR1-cs1	2	663;591	474;450	1.3987341772151898;1.3133333333333332	1	CRISPRi_111_SIRT1	0.00402269	-2.38453	bystander	G1	F	1.01395	-0.665959
CGTAGGCAGGGTCGAT-1	TYRO3_+_41851449.23-P1P2_CR3-cs1;TYRO3_-_41851466.23-P1P2_CR1-cs1	2	1123;606	812;439	1.3830049261083743;1.3804100227790432	1	CRISPRi_139_TYRO3	0.00251429	-2.59178	bystander	G1	F	1.67461	4.01204
CGTAGGCAGTGCGTGA-1	B3GALT6_-_1167684.23-P1P2_CR3-cs1;B3GALT6_+_1167824.23-P1P2_CR1-cs1	2	707;173	542;128	1.3044280442804428;1.3515625	1	CRISPRi_014_B3GALT6	0.00226602	-2.63791	bystander	G2M	E	-0.204602	0.267694
CGTAGGCCAATCTGCA-1	EXOC8_-_231473581.23-P1P2_CR1-cs1	1	320	216	1.48148	1	CRISPRi_223_EXOC8	0.565734	-0.247317	infected	G1	S	9.32937	6.9858
CGTAGGCCATCCTAGA-1	TMEM106B_+_12250990.23-P1P2_CR1-cs1	1	37	29	1.27586	1	CRISPRi_234_TMEM106B	0.015311	-1.80184	bystander	G2M	K	9.62938	0.832059
CGTAGGCGTAAAGTCA-1	non-targeting_02254_CR1-cs1;non-targeting_00161_CR3-cs1	2	1773;4004	1364;2960	1.2998533724340176;1.3527027027027028	1	CRISPRi_209_non_targeting_pair_16	0.00218731	-2.65035	bystander	S	G	1.61658	5.67496
CGTAGGCGTACAGTGG-1	DDX1_-_15732017.23-P1P2_CR3-cs1;DDX1_-_15732021.23-P1P2_CR1-cs1	2	1209;25	902;18	1.3403547671840355;1.3888888888888888	1	CRISPRi_044_DDX1	0.00439437	-2.34616	bystander	G1	F	2.65082	1.10225
CGTAGGCTCAGTTAGC-1	CNBP_+_128902721.23-P1P2_CR1-cs1	1	35	25	1.4	1	CRISPRi_219_CNBP	0.00136038	-2.84706	bystander	G2M	C	2.43015	9.47504
CGTCACTAGGCCCTTG-1	GPR89A_-_145826754.23-ENST00000313835.9_CR3-cs1;GPR89A_+_145826745.23-ENST00000313835.9_CR1-cs1	2	1587;380	1184;263	1.3403716216216217;1.4448669201520912	1	CRISPRi_162_GPR89A	0.00988935	-2.00184	unclassified	G2M	T	0.567682	4.80176
CGTCACTAGTAGCCGA-1	EIF2AK3_-_88926935.23-P1P2_CR1-cs1;EIF2AK3_-_88926550.23-P1P2_CR3-cs1	2	418;207	318;150	1.3144654088050314;1.38	1	CRISPRi_048_EIF2AK3	0.00486243	-2.30273	bystander	S	F	1.65074	3.28629
CGTCACTAGTCGATAA-1	CTSL_+_90341065.23-P1_CR1-cs1;CTSL_-_90341061.23-P1_CR3-cs1	2	252;1123	181;822	1.3922651933701657;1.3661800486618005	1	CRISPRi_041_CTSL	0.00165317	-2.77098	bystander	S	A	0.602709	12.3888
CGTCACTCAGGTTTCA-1	CWC27_-_64064784.23-P1P2_CR1-cs1;CWC27_+_64064791.23-P1P2_CR3-cs1	2	293;921	213;698	1.375586854460094;1.319484240687679	1	CRISPRi_043_CWC27	0.00093387	-3.01636	bystander	S	B	-4.71001	7.39478
CGTCACTGTACTTGAC-1	ACE2_-_15619013.23-P1P2_CR3-cs1;ACE2_-_15618975.23-P1P2_CR1-cs1	2	709;480	530;347	1.3377358490566038;1.38328530259366	1	CRISPRi_001_ACE2	0.175807	-0.754882	infected	S	N	3.05919	2.16251
CGTCACTGTGAGCGAT-1	SEC62_-_169684596.23-P1P2_CR3-cs1;SEC62_-_169684666.23-P1P2_CR1-cs1	2	229;169	165;123	1.387878787878788;1.3739837398373984	1	CRISPRi_108_SEC62	0.00167705	-2.76024	bystander	S	F	2.70702	5.156
CGTCACTGTGCAGACA-1	BRD2_+_32940409.23-P1_CR1-cs1;BRD2_+_32940426.23-P1_CR3-cs1	2	1208;839	896;607	1.3482142857142858;1.3822075782537067	1	CRISPRi_022_BRD2	0.000840669	-3.0628	bystander	G2M	A	-4.71697	10.0559
CGTCACTGTGCTTCTC-1	IFITM2_+_308180.23-P1P2_CR3-cs1;IFITM2_+_308197.23-P1P2_CR1-cs1	2	158;505	117;386	1.3504273504273505;1.3082901554404145	1	CRISPRi_066_IFITM2	0.00229346	-2.63019	bystander	S	B	-0.961558	7.14412
CGTCACTGTGTTGAGG-1	DDX1_-_15732017.23-P1P2_CR3-cs1;DDX1_-_15732021.23-P1P2_CR1-cs1	2	1096;16	800;13	1.37;1.2307692307692308	1	CRISPRi_044_DDX1	0.00196993	-2.69679	bystander	G2M	E	-4.42887	7.38291
CGTCACTTCTCACATT-1	GPR89A_-_145826754.23-ENST00000313835.9_CR3-cs1;GPR89A_+_145826745.23-ENST00000313835.9_CR1-cs1	2	2470;534	1815;381	1.3608815426997245;1.4015748031496063	1	CRISPRi_162_GPR89A	0.0019496	-2.69961	bystander	S	A	2.86302	9.62869
CGTCAGGAGCGTTCCG-1	TMPRSS2_-_42879996.23-P1P2_CR3-cs1;CTSB_-_11725558.23-P1P2_CR1-cs1	2	1329;336	1003;251	1.325024925224327;1.3386454183266931	1	CRISPRi_191_TMPRSS2_CTSB	0.00301472	-2.5082	bystander	G1	H	-2.0324	2.01784
CGTCAGGGTCGGGTCT-1	AP3B1_-_77590427.23-P1P2_CR1-cs1;AP3B1_-_77590315.23-P1P2_CR3-cs1	2	149;127	114;87	1.3070175438596492;1.4597701149425288	1	CRISPRi_003_AP3B1	0.00364621	-2.42597	bystander	G1	D	0.14016	3.83141
CGTCAGGGTCGTCTTC-1	SIGMAR1_+_34637739.23-P1P2_CR3-cs1;SIGMAR1_-_34637726.23-P1P2_CR1-cs1	2	35;1275	28;946	1.25;1.3477801268498943	1	CRISPRi_110_SIGMAR1	0.0015558	-2.7951	bystander	S	G	2.38398	4.26465
CGTCAGGGTGCTTCTC-1	BRD4_-_15391173.23-ENST00000263377.2_ENST00000371835.4_CR3-cs1;BRD4_-_15391126.23-ENST00000263377.2_ENST00000371835.4_CR1-cs1	2	5296;3380	3960;2570	1.3373737373737373;1.3151750972762646	1	CRISPRi_023_BRD4	0.000857396	-3.05304	bystander	G1	A	-0.230075	6.03074
CGTCAGGTCGTCTGAA-1	CWC27_-_64064784.23-P1P2_CR1-cs1;CWC27_+_64064791.23-P1P2_CR3-cs1	2	50;73	43;52	1.1627906976744187;1.4038461538461537	1	CRISPRi_043_CWC27	0.481343	-0.317254	infected	G1	S	11.3791	6.80955
CGTCAGGTCTCTGCTG-1	non-targeting_01908_CR3-cs1;non-targeting_03776_CR1-cs1	2	1549;322	1162;229	1.3330464716006885;1.4061135371179039	1	CRISPRi_210_non_targeting_pair_17	0.00127977	-2.86942	bystander	G2M	A	-2.7248	8.95845
CGTCCATCACATTTCT-1	TMEM106B_+_12250990.23-P1P2_CR1-cs1	1	36	24	1.5	1	CRISPRi_234_TMEM106B	0.002331	-2.62149	bystander	G1	D	-1.72676	4.82635
CGTCCATGTCCTCTTG-1	CTSB_+_11725568.23-P1P2_CR1-cs1;CTSL_-_90341061.23-P1_CR3-cs1	2	1515;1417	1119;1016	1.353887399463807;1.3946850393700787	1	CRISPRi_175_CTSL_CTSB	0.0418704	-1.37507	unclassified	S	T	5.68057	-0.69264
CGTCCATTCCGTAGTA-1	BAG6_+_31620419.23-P1P2_CR1-cs1;BAG6_+_31620398.23-P1P2_CR3-cs1	2	1000;2417	727;1691	1.375515818431912;1.429331756357185	1	CRISPRi_015_BAG6	0.00181521	-2.73501	bystander	S	B	-4.21378	4.08267
CGTCCATTCTCAAGTG-1	IFNAR2_+_34602250.23-P1P2_CR3-cs1;IFNAR2_+_34602240.23-P1P2_CR1-cs1	2	972;270	660;197	1.4727272727272727;1.3705583756345177	1	CRISPRi_069_IFNAR2	0.00541552	-2.25858	bystander	S	F	3.0627	2.30076
CGTCCATTCTCTGAGA-1	EXOC8_-_231473564.23-P1P2_CR1-cs1	1	3001	2268	1.32319	1	CRISPRi_222_EXOC8	0.00118632	-2.91322	bystander	G2M	G	0.214827	5.43972
CGTCCATTCTGAAAGA-1	NDFIP2_+_80055465.23-P1P2_CR3-cs1;NDFIP2_+_80055406.23-P1P2_CR1-cs1	2	1940;1025	1383;780	1.4027476500361533;1.314102564102564	1	CRISPRi_087_NDFIP2	0.00224893	-2.64062	bystander	S	A	0.0768174	9.36815
CGTCCATTCTTCGAGA-1	CCZ1_-_5938597.23-P1P2_CR3-cs1;CCZ1_-_5938613.23-P1P2_CR1-cs1	2	1359;1012	1011;730	1.344213649851632;1.3863013698630138	1	CRISPRi_157_CCZ1	0.00075813	-3.10554	bystander	S	B	-0.865315	7.14573
CGTCTACAGCTGGAAC-1	VPS39_-_42500464.23-P1P2_CR3-cs1;VPS39_+_42500498.23-P1P2_CR1-cs1	2	267;63	206;43	1.296116504854369;1.4651162790697674	1	CRISPRi_147_VPS39	0.498804	-0.302021	infected	S	Q	8.13836	3.16926
CGTCTACAGGCTCAGA-1	CHD7_-_61591641.23-P1P2_CR3-cs1;CHD7_-_61591622.23-P1P2_CR1-cs1	2	1833;498	1306;362	1.4035222052067382;1.3756906077348066	1	CRISPRi_032_CHD7	0.00124632	-2.89142	bystander	S	A	1.17933	11.007
CGTCTACGTTTGACAC-1	KEAP1_-_10613538.23-P1P2_CR1-cs1;KEAP1_-_10613269.23-P1P2_CR3-cs1	2	3566;855	2633;595	1.354348651728067;1.4369747899159664	1	CRISPRi_164_KEAP1	0.00107896	-2.95746	bystander	G2M	A	-1.54013	11.6143
CGTCTACTCCTATTCA-1	CHD7_-_61591641.23-P1P2_CR3-cs1;CHD7_-_61591622.23-P1P2_CR1-cs1	2	2478;278	1881;204	1.3173843700159489;1.3627450980392157	1	CRISPRi_032_CHD7	0.00240467	-2.58906	bystander	G2M	F	-0.292411	-1.11764
CGTGAGCAGACAGAGA-1	WDR61_+_78591885.23-P1P2_CR3-cs1;WDR61_-_78591737.23-P1P2_CR1-cs1	2	1208;117	889;85	1.358830146231721;1.3764705882352941	1	CRISPRi_148_WDR61	0.645153	-0.190308	infected	G2M	S	10.8373	5.73445
CGTGAGCAGAGTGACC-1	CNBP_-_128902692.23-P1P2_CR1-cs1	1	1848	1374	1.34498	1	CRISPRi_218_CNBP	0.335809	-0.473642	unclassified	G1	T	8.34555	-1.43309
CGTGAGCAGTACGCGA-1	VAC14_+_70835011.23-P1P2_CR1-cs1	1	2916	2145	1.35944	1	CRISPRi_239_VAC14	0.00156178	-2.79664	bystander	G2M	B	-5.72169	8.27335
CGTGAGCAGTGCCATT-1	STAT2_+_56753865.23-P1P2_CR1-cs1;STAT1_-_191878853.23-P1P2_CR3-cs1	2	1106;1681	843;1277	1.3119810201660735;1.3163664839467502	1	CRISPRi_181_STAT1_STAT2	0.00100241	-2.98473	bystander	G2M	A	-1.26543	12.3457
CGTGAGCCAAAGAATC-1	EIF2AK2_+_37384076.23-P1P2_CR3-cs1;EIF2AK2_+_37384079.23-P1P2_CR1-cs1	2	375;774	279;561	1.3440860215053763;1.3796791443850267	1	CRISPRi_047_EIF2AK2	0.0061429	-2.20042	bystander	G2M	L	3.94876	-2.8849
CGTGAGCCAAAGGCGT-1	B3GALT6_-_1167684.23-P1P2_CR3-cs1;B3GALT6_+_1167824.23-P1P2_CR1-cs1	2	4206;1442	3052;1077	1.3781127129750983;1.338904363974002	1	CRISPRi_014_B3GALT6	0.00260698	-2.56918	bystander	G2M	F	2.3107	-1.17534
CGTGAGCCAAGCCGTC-1	TBK1_-_64845923.23-P1P2_CR3-cs1;TBK1_-_64845920.23-P1P2_CR1-cs1	2	1279;634	922;471	1.3872017353579176;1.346072186836518	1	CRISPRi_124_TBK1	0.002331	-2.61912	bystander	G1	D	-0.806186	2.9816
CGTGAGCCAGATCTGT-1	JAK1_-_65432205.23-P1P2_CR3-cs1;JAK1_+_65432190.23-P1P2_CR1-cs1	2	291;124	211;92	1.3791469194312795;1.3478260869565217	1	CRISPRi_073_JAK1	0.00617379	-2.20409	bystander	G1	D	-1.51861	4.78652
CGTGAGCCAGTGAGTG-1	C19orf66_+_10197572.23-P1P2_CR1-cs1	1	133	104	1.27885	1	CRISPRi_217_C19orf66	0.00258275	-2.57667	bystander	G2M	B	-2.83451	5.87838
CGTGAGCCATGGTTGT-1	CASP9_+_15850704.23-P1P2_CR3-cs1;CASP9_-_15850541.23-P1P2_CR1-cs1	2	2489;147	1879;109	1.3246407663650879;1.348623853211009	1	CRISPRi_030_CASP9	0.000952977	-3.00757	bystander	G2M	A	-1.83288	11.5112
CGTGAGCGTCCCGACA-1	RELB_+_45504764.23-P1P2_CR1-cs1;RELA_-_65430379.23-P1P2_CR3-cs1	2	612;1211	452;866	1.3539823008849559;1.3983833718244805	1	CRISPRi_179_RELA_RELB	0.00115994	-2.91211	bystander	G2M	B	-2.63393	8.38898
CGTGAGCGTTACGACT-1	LDLR_+_11200273.23-P1P2_CR1-cs1	1	38	28	1.35714	1	CRISPRi_227_LDLR	0.678566	-0.168377	infected	G1	S	9.72038	6.99145
CGTGAGCGTTCAGACT-1	TBCB_-_36606424.23-P1P2_CR1-cs1;TBCB_-_36606452.23-P1P2_CR3-cs1	2	56;68	45;53	1.2444444444444445;1.2830188679245282	1	CRISPRi_123_TBCB	0.00590488	-2.21728	bystander	G1	K	4.97415	6.78251
CGTGAGCGTTGACGTT-1	RTN4_-_55237467.23-ENST00000394609.2_CR3-cs1;RTN4_+_55237415.23-ENST00000394609.2_CR1-cs1	2	1744;239	1304;164	1.3374233128834356;1.4573170731707317	1	CRISPRi_168_RTN4	0.00268577	-2.55673	bystander	G2M	F	0.700897	-0.779983
CGTGAGCTCGCATGGC-1	LDLR_+_11200273.23-P1P2_CR1-cs1	1	22	16	1.375	1	CRISPRi_227_LDLR	0.00160689	-2.7788	bystander	G2M	J	3.29104	4.95867
CGTGTAAAGCAGGTCA-1	RELB_-_45505169.23-P1P2_CR1-cs1;RELB_+_45504764.23-P1P2_CR3-cs1	2	483;1434	363;1107	1.3305785123966942;1.2953929539295392	1	CRISPRi_103_RELB	0.00162357	-2.77376	bystander	S	B	-2.56169	8.95934
CGTGTAACACCGATAT-1	IFITM1_-_314087.23-P1P2_CR3-cs1;IFITM1_+_314091.23-P1P2_CR1-cs1	2	639;173	484;127	1.3202479338842976;1.3622047244094488	1	CRISPRi_065_IFITM1	0.261834	-0.581371	infected	G1	P	10.6849	-1.1651
CGTGTAACATTGGCGC-1	BRD2_+_32940409.23-P1_CR1-cs1;BRD2_+_32940426.23-P1_CR3-cs1	2	1399;641	1067;486	1.3111527647610122;1.3189300411522633	1	CRISPRi_022_BRD2	0.00128268	-2.87171	bystander	G2M	E	-5.49528	5.89562
CGTGTAAGTCGTCTTC-1	FURIN_+_91411839.23-P1_CR1-cs1;FURIN_-_91411855.23-P1_CR3-cs1	2	895;984	712;744	1.2570224719101124;1.3225806451612903	1	CRISPRi_058_FURIN	0.00158228	-2.77443	bystander	S	F	2.6941	0.624652
CGTGTAAGTTAGGGTG-1	ATG14_+_55878313.23-P1P2_CR3-cs1;ATG14_-_55878158.23-P1P2_CR1-cs1	2	670;830	510;634	1.3137254901960784;1.3091482649842272	1	CRISPRi_008_ATG14	0.000534912	-3.2437	bystander	S	A	0.342091	8.18726
CGTGTAATCACGACTA-1	PPIA_+_44836735.23-P1P2_CR3-cs1;PPIA_+_44836665.23-P1P2_CR1-cs1	2	1651;436	1201;337	1.3746877601998335;1.2937685459940653	1	CRISPRi_094_PPIA	0.00321295	-2.47612	bystander	S	F	2.94515	2.40555
CGTGTAATCCAAACAC-1	TYK2_+_10491184.23-P1P2_CR3-cs1;TYK2_-_10491130.23-P1P2_CR1-cs1	2	2587;917	1925;691	1.343896103896104;1.3270622286541245	1	CRISPRi_138_TYK2	0.00168156	-2.76633	bystander	G2M	A	-4.22952	12.5859
CGTGTAATCTCAAACG-1	SCAP_-_47517316.23-P1P2_CR1-cs1	1	2181	1686	1.29359	1	CRISPRi_232_SCAP	0.00220676	-2.62413	bystander	G1	C	2.31815	5.20611
CGTGTCTAGATGAGAG-1	FURIN_+_91411839.23-P1_CR1-cs1;FURIN_-_91411855.23-P1_CR3-cs1	2	698;128	530;104	1.3169811320754716;1.2307692307692308	1	CRISPRi_058_FURIN	0.522294	-0.282021	infected	G1	S	8.50551	6.02026
CGTGTCTAGCTGAAAT-1	TMEM106B_+_12250968.23-P1P2_CR1-cs1	1	121	89	1.35955	1	CRISPRi_235_TMEM106B	0.00207019	-2.67379	bystander	G2M	A	0.657866	13.0425
CGTGTCTAGTCCGTAT-1	EIF2AK3_-_88926935.23-P1P2_CR1-cs1;EIF2AK3_-_88926550.23-P1P2_CR3-cs1	2	219;150	169;118	1.2958579881656804;1.271186440677966	1	CRISPRi_048_EIF2AK3	0.00277624	-2.54585	bystander	G2M	A	-2.02029	6.65262
CGTGTCTCAAACCCAT-1	non-targeting_02865_CR1-cs1;non-targeting_00771_CR3-cs1	2	868;326	650;252	1.3353846153846154;1.2936507936507937	1	CRISPRi_215_non_targeting_pair_22	0.0073501	-2.1116	bystander	G1	L	-2.28915	-2.74136
CGTGTCTGTAGGAGTC-1	STAT1_-_191878853.23-P1P2_CR3-cs1;STAT1_+_191878864.23-P1P2_CR1-cs1	2	1595;1309	1179;950	1.35284139100933;1.3778947368421053	1	CRISPRi_120_STAT1	0.003998	-2.3805	bystander	G2M	F	3.89755	0.919016
CGTGTCTGTATCTGCA-1	BRD4_-_15391173.23-ENST00000263377.2_ENST00000371835.4_CR3-cs1;BRD2_+_32940426.23-P1_CR1-cs1	2	2901;167	2135;130	1.3587822014051523;1.2846153846153847	1	CRISPRi_184_BRD4_BRD2	0.54518	-0.263405	infected	G1	Q	9.34834	4.93583
CGTGTCTTCACATACG-1	SGTA_+_2783252.23-P1P2_CR1-cs1;SGTA_+_2783218.23-P1P2_CR3-cs1	2	2066;1004	1462;690	1.4131326949384404;1.4550724637681158	1	CRISPRi_109_SGTA	0.00066975	-3.1539	bystander	G1	G	0.56495	3.98444
CGTGTCTTCCAAGCCG-1	non-targeting_02465_CR3-cs1;non-targeting_01624_CR1-cs1	2	4601;213	3288;155	1.399330900243309;1.3741935483870968	1	CRISPRi_195_non_targeting_pair_02	0.00139431	-2.83863	bystander	S	B	-2.70152	5.27475
CGTGTCTTCGCAAACT-1	DPP4_-_162930550.23-P1P2_CR3-cs1;DPP4_+_162930574.23-P1P2_CR1-cs1	2	3884;827	2873;612	1.3518969718064742;1.3513071895424837	1	CRISPRi_161_DPP4	0.00211556	-2.66124	bystander	S	F	1.99822	1.58756
CGTGTCTTCGGTTCGG-1	SPNS1_+_28986129.23-P1P2_CR3-cs1;SPNS1_-_28986147.23-P1P2_CR1-cs1	2	1273;173	947;139	1.3442449841605069;1.2446043165467626	1	CRISPRi_116_SPNS1	0.00130069	-2.87325	bystander	G2M	A	-4.40879	11.5661
CGTTAGAAGATCCTGT-1	ZCRB1_-_42719876.23-P1P2_CR1-cs1;ZCRB1_+_42719871.23-P1P2_CR3-cs1	2	313;781	235;576	1.3319148936170213;1.3559027777777777	1	CRISPRi_151_ZCRB1	0.665924	-0.176531	infected	G1	S	10.5755	5.2448
CGTTAGAAGCTGAACG-1	TYRO3_+_41851449.23-P1P2_CR3-cs1;TYRO3_-_41851466.23-P1P2_CR1-cs1	2	751;514	561;388	1.338680926916221;1.324742268041237	1	CRISPRi_139_TYRO3	0.00130621	-2.87104	bystander	G2M	A	-3.15004	10.2031
CGTTAGAAGTATCTCG-1	STAT2_+_56753865.23-P1P2_CR3-cs1;STAT2_+_56753891.23-P1P2_CR1-cs1	2	1079;182	792;127	1.3623737373737375;1.4330708661417322	1	CRISPRi_121_STAT2	0.00162889	-2.77623	bystander	G2M	A	-1.92032	11.6156
CGTTAGAAGTTGCAGG-1	CWC27_-_64064784.23-P1P2_CR1-cs1;CWC27_+_64064791.23-P1P2_CR3-cs1	2	230;1399	179;1034	1.2849162011173185;1.3529980657640233	1	CRISPRi_043_CWC27	0.00109182	-2.94762	bystander	G1	H	-3.25735	2.14198
CGTTAGATCCCTCTTT-1	AP3B1_-_77590427.23-P1P2_CR1-cs1;AP3B1_-_77590315.23-P1P2_CR3-cs1	2	163;223	120;156	1.3583333333333334;1.4294871794871795	1	CRISPRi_003_AP3B1	0.00199066	-2.68465	bystander	G1	D	-0.778668	3.01885
CGTTAGATCCTGTACC-1	TMPRSS2_-_42879996.23-P1P2_CR3-cs1;CTSL_+_90341065.23-P1_CR1-cs1	2	383;107	289;82	1.3252595155709344;1.3048780487804879	1	CRISPRi_192_TMPRSS2_CTSL	0.00106195	-2.96291	bystander	S	G	1.68277	4.98841
CGTTAGATCCTTAATC-1	EIF4H_-_73588899.23-P1P2_CR3-cs1;EIF4H_-_73588703.23-P1P2_CR1-cs1	2	1782;1318	1315;993	1.3551330798479087;1.3272910372608258	1	CRISPRi_052_EIF4H	0.00291048	-2.52989	bystander	G1	D	-2.64933	4.22915
CGTTAGATCGCCTGAG-1	FYCO1_-_46037275.23-P1P2_CR1-cs1	1	201	147	1.36735	1	CRISPRi_224_FYCO1	0.0216417	-1.66376	unclassified	G2M	T	1.95522	7.9415
CGTTCTGAGTTGAGAT-1	EIF2AK2_+_37384076.23-P1P2_CR3-cs1;EIF2AK2_+_37384079.23-P1P2_CR1-cs1	2	304;185	233;143	1.3047210300429184;1.2937062937062938	1	CRISPRi_047_EIF2AK2	0.0022458	-2.63394	bystander	G2M	F	0.94528	-0.782997
CGTTCTGTCAACCAAC-1	CDK6_+_92465903.23-P1_CR1-cs1;CDK6_-_92465893.23-P1_CR3-cs1	2	64;382	49;276	1.3061224489795917;1.3840579710144927	1	CRISPRi_031_CDK6	0.00308352	-2.49253	bystander	G2M	C	-0.192134	7.06885
CGTTCTGTCTTGTACT-1	BRD2_+_32940409.23-P1_CR1-cs1;BRD2_+_32940426.23-P1_CR3-cs1	2	1888;924	1396;656	1.3524355300859598;1.4085365853658536	1	CRISPRi_022_BRD2	0.00258512	-2.5784	bystander	G1	F	2.71646	5.33104
CGTTGGGAGAAGCCCA-1	ANPEP_-_90358028.23-P1_CR1-cs1;ANPEP_+_90358037.23-P1_CR3-cs1	2	1986;998	1442;722	1.377253814147018;1.3822714681440442	1	CRISPRi_154_ANPEP	0.000674256	-3.1548	bystander	G1	D	-2.53287	4.83411
CGTTGGGAGGCCCTTG-1	NFKBIA_+_35873778.23-P1_CR3-cs1;NFKBIA_+_35873752.23-P1_CR1-cs1	2	243;162	178;123	1.3651685393258426;1.3170731707317074	1	CRISPRi_088_NFKBIA	0.00197126	-2.694	bystander	S	G	0.447664	4.2838
CGTTGGGAGTCTCCTC-1	BZW2_+_16685811.23-P1P2_CR3-cs1;BZW2_+_16685808.23-P1P2_CR1-cs1	2	3490;33	2615;21	1.3346080305927341;1.5714285714285714	1	CRISPRi_026_BZW2	0.000778974	-3.09001	bystander	G2M	A	-3.05601	10.4376
CGTTGGGCAAGCCATT-1	TBK1_-_64845923.23-P1P2_CR3-cs1;TBK1_-_64845920.23-P1P2_CR1-cs1	2	1212;670	884;506	1.3710407239819005;1.3241106719367588	1	CRISPRi_124_TBK1	0.00156917	-2.79099	bystander	G1	F	1.90013	3.48644
CGTTGGGCACGGTAGA-1	TOM1_-_35695895.23-P1P2_CR1-cs1	1	635	479	1.32568	1	CRISPRi_237_TOM1	0.00203187	-2.67877	bystander	G2M	E	-3.63692	1.92887
CGTTGGGGTAGCTAAA-1	LDLR_-_11200228.23-P1P2_CR1-cs1	1	1846	1350	1.36741	1	CRISPRi_226_LDLR	0.00061419	-3.19792	bystander	G2M	E	-6.6084	5.94917
CGTTGGGGTATATGAG-1	non-targeting_02465_CR3-cs1;non-targeting_01624_CR1-cs1	2	1236;51	898;42	1.376391982182628;1.2142857142857142	1	CRISPRi_195_non_targeting_pair_02	0.00405693	-2.38499	bystander	S	A	-1.01457	5.39084
CGTTGGGTCATGCATG-1	CNBP_+_128902721.23-P1P2_CR1-cs1	1	849	642	1.32243	1	CRISPRi_219_CNBP	0.00355872	-2.43238	bystander	G1	F	3.45437	-1.0965
CGTTGGGTCCAATGGT-1	non-targeting_02254_CR1-cs1;non-targeting_00161_CR3-cs1	2	861;1060	648;780	1.3287037037037037;1.358974358974359	1	CRISPRi_209_non_targeting_pair_16	0.00570087	-2.23154	bystander	G2M	J	3.08497	3.51182
CGTTGGGTCGGCGGTT-1	XBP1_+_29196499.23-P1P2_CR1-cs1;XBP1_+_29196516.23-P1P2_CR3-cs1	2	254;698	185;517	1.372972972972973;1.3500967117988394	1	CRISPRi_149_XBP1	0.0036863	-2.42868	unclassified	G1	T	-4.29877	-0.0726156
CGTTGGGTCTGCTGCT-1	RELB_+_45504764.23-P1P2_CR1-cs1;RELA_-_65430379.23-P1P2_CR3-cs1	2	531;989	401;732	1.3241895261845387;1.3510928961748634	1	CRISPRi_179_RELA_RELB	0.0274013	-1.55771	unclassified	S	T	6.27449	0.330443
CTAACTTAGCCAGTTT-1	TMEM41B_+_9336110.23-P1P2_CR1-cs1;TMEM41B_+_9336156.23-P1P2_CR3-cs1	2	286;512	206;402	1.3883495145631068;1.2736318407960199	1	CRISPRi_170_TMEM41B	0.00212967	-2.65981	bystander	G1	D	0.884611	5.54993
CTAACTTAGTATTGGA-1	STK16_+_220110240.23-P1P2_CR1-cs1;STK16_+_220110286.23-P1P2_CR3-cs1	2	410;2563	309;1858	1.3268608414239482;1.3794402583423035	1	CRISPRi_122_STK16	0.00137049	-2.85124	bystander	S	G	1.35252	6.20016
CTAACTTAGTTGCAGG-1	XBP1_+_29196499.23-P1P2_CR1-cs1;XBP1_+_29196516.23-P1P2_CR3-cs1	2	312;616	235;458	1.327659574468085;1.3449781659388647	1	CRISPRi_149_XBP1	0.00374125	-2.42236	unclassified	S	T	2.47816	10.6298
CTAACTTCATGTAGTC-1	NLRX1_-_119039431.23-P1P2_CR3-cs1;NLRX1_-_119039457.23-P1P2_CR1-cs1	2	151;160	107;123	1.411214953271028;1.3008130081300813	1	CRISPRi_089_NLRX1	0.576281	-0.239182	infected	G2M	S	13.5673	3.59319
CTAACTTGTACCAGTT-1	non-targeting_00792_CR3-cs1;non-targeting_02296_CR1-cs1	2	579;89	443;69	1.306997742663657;1.289855072463768	1	CRISPRi_207_non_targeting_pair_14	0.00136863	-2.85245	bystander	G2M	D	-4.27666	4.20054
CTAACTTGTCTTCTCG-1	TOM1_-_35695895.23-P1P2_CR1-cs1	1	271	189	1.43386	1	CRISPRi_237_TOM1	0.0031348	-2.48681	bystander	G1	A	1.6653	7.65453
CTAACTTGTGCAACTT-1	non-targeting_03431_CR1-cs1;non-targeting_00447_CR3-cs1	2	295;11	224;9	1.3169642857142858;1.2222222222222223	1	CRISPRi_214_non_targeting_pair_21	0.00155265	-2.79598	bystander	G1	B	-3.11256	4.55184
CTAACTTGTTGGTTTG-1	TOM1_-_35695895.23-P1P2_CR1-cs1	1	693	525	1.32	1	CRISPRi_237_TOM1	0.0648211	-1.18408	unclassified	S	T	6.63443	1.45548
CTAACTTGTTTAGGAA-1	ARFRP1_-_62338974.23-P1P2_CR3-cs1;ARFRP1_+_62339198.23-P1P2_CR1-cs1	2	73;1016	48;714	1.5208333333333333;1.42296918767507	1	CRISPRi_005_ARFRP1	0.00274602	-2.55349	bystander	G2M	D	-3.99477	4.69203
CTAACTTTCGGATGTT-1	STK16_+_220110240.23-P1P2_CR1-cs1;STK16_+_220110286.23-P1P2_CR3-cs1	2	290;1822	208;1294	1.3942307692307692;1.4080370942812983	1	CRISPRi_122_STK16	0.596341	-0.224462	infected	G1	S	10.6845	7.34014
CTAAGACAGCGAGAAA-1	PRKCI_-_169940251.23-P1P2_CR3-cs1;PRKCI_-_169940398.23-P1P2_CR1-cs1	2	4011;576	2928;433	1.3698770491803278;1.3302540415704387	1	CRISPRi_097_PRKCI	0.00156041	-2.79455	bystander	G2M	E	-2.06649	0.795823
CTAAGACCAAACTGCT-1	EIF4H_-_73588899.23-P1P2_CR3-cs1;EIF4H_-_73588703.23-P1P2_CR1-cs1	2	67;78	47;61	1.425531914893617;1.278688524590164	1	CRISPRi_052_EIF4H	0.00142925	-2.83301	bystander	G2M	K	4.55644	7.44155
CTAAGACCAATGACCT-1	TMEM106B_+_12250968.23-P1P2_CR1-cs1	1	266	196	1.35714	1	CRISPRi_235_TMEM106B	0.00633612	-2.19138	bystander	S	F	3.13517	0.0416312
CTAAGACCAGGGATTG-1	CTSL_+_90341065.23-P1_CR1-cs1;CTSL_-_90341061.23-P1_CR3-cs1	2	463;1337	317;977	1.4605678233438486;1.368474923234391	1	CRISPRi_041_CTSL	0.0014287	-2.83171	bystander	S	A	-1.03687	10.6578
CTAAGACGTAAGTGTA-1	CTSB_+_11725568.23-P1P2_CR1-cs1;CTSL_-_90341061.23-P1_CR3-cs1	2	749;646	563;465	1.330373001776199;1.389247311827957	1	CRISPRi_175_CTSL_CTSB	0.406077	-0.391334	infected	G1	O	5.88036	1.23576
CTAAGACTCAAACCGT-1	TICAM1_-_4831517.23-P1P2_CR3-cs1;TICAM1_+_4831695.23-P1P2_CR1-cs1	2	1638;908	1183;673	1.3846153846153846;1.349182763744428	1	CRISPRi_128_TICAM1	0.00211228	-2.66572	bystander	S	G	2.43421	4.18423
CTAATGGAGTGTGGCA-1	MFSD12_+_3557566.23-P1P2_CR1-cs1	1	2057	1521	1.3524	1	CRISPRi_231_MFSD12	0.00228705	-2.63263	bystander	G1	A	-0.350375	7.2142
CTAATGGCACACTGCG-1	non-targeting_02254_CR1-cs1;non-targeting_00161_CR3-cs1	2	586;718	449;526	1.3051224944320712;1.3650190114068441	1	CRISPRi_209_non_targeting_pair_16	0.738222	-0.131755	infected	G2M	S	12.5883	9.36645
CTAATGGGTACTTCTT-1	non-targeting_00792_CR3-cs1;non-targeting_02296_CR1-cs1	2	475;100	353;74	1.3456090651558075;1.3513513513513513	1	CRISPRi_207_non_targeting_pair_14	0.001998	-2.69008	bystander	S	D	-0.0769018	8.27352
CTACACCAGCCCTAAT-1	CASP8_-_202125301.23-P1_CR3-cs1;CASP8_-_202125341.23-P1_CR1-cs1	2	348;222	257;172	1.3540856031128405;1.2906976744186047	1	CRISPRi_029_CASP8	0.00967118	-2.00795	bystander	G1	F	4.54861	0.466996
CTACACCAGCGTGAGT-1	C19orf66_-_10197533.23-P1P2_CR1-cs1	1	47	33	1.42424	1	CRISPRi_216_C19orf66	0.597837	-0.223346	infected	G2M	S	9.8301	7.89914
CTACACCAGTGCGATG-1	LDLR_-_11200228.23-P1P2_CR1-cs1	1	912	665	1.37143	1	CRISPRi_226_LDLR	0.113396	-0.944904	infected	G1	O	5.82347	0.668403
CTACACCAGTGTTGAA-1	STAT2_+_56753865.23-P1P2_CR1-cs1;STAT1_-_191878853.23-P1P2_CR3-cs1	2	694;1124	518;843	1.3397683397683398;1.3333333333333333	1	CRISPRi_181_STAT1_STAT2	0.00283854	-2.53435	bystander	S	J	3.67948	4.74627
CTACACCCAGTCAGCC-1	ATF6_+_161736350.23-P1P2_CR1-cs1;ATF6_-_161736215.23-P1P2_CR3-cs1	2	1062;1707	783;1246	1.3563218390804597;1.369983948635634	1	CRISPRi_007_ATF6	0.00203836	-2.67975	bystander	G1	D	-2.89803	2.82643
CTACACCCATGGTAGG-1	MBTPS2_-_21857794.23-P1P2_CR1-cs1	1	252	187	1.34759	1	CRISPRi_228_MBTPS2	0.0215877	-1.65231	bystander	G2M	J	6.76016	1.31556
CTACACCGTATATGAG-1	MFSD12_+_3557566.23-P1P2_CR1-cs1	1	882	678	1.30088	1	CRISPRi_231_MFSD12	0.00128882	-2.87646	bystander	S	A	-1.06326	9.15369
CTACACCGTGCACGAA-1	CTSB_-_11725558.23-P1P2_CR1-cs1;CTSB_+_11725568.23-P1P2_CR3-cs1	2	1204;3895	876;2854	1.3744292237442923;1.3647512263489838	1	CRISPRi_040_CTSB	0.00373388	-2.41812	bystander	G1	H	-1.63479	1.96363
CTACATTAGCATGGCA-1	non-targeting_00792_CR3-cs1;non-targeting_02296_CR1-cs1	2	456;215	326;163	1.3987730061349692;1.3190184049079754	1	CRISPRi_207_non_targeting_pair_14	0.00520364	-2.27546	bystander	S	A	0.314164	10.3471
CTACATTAGCCGGTAA-1	IFNAR1_-_34697352.23-P1P2_CR3-cs1;IFNAR2_+_34602250.23-P1P2_CR1-cs1	2	460;811	321;582	1.4330218068535825;1.3934707903780068	1	CRISPRi_180_IFNAR1_IFNAR2	0.00271561	-2.55818	bystander	G2M	G	0.651066	4.47519
CTACATTGTGCACGAA-1	C19orf66_-_10197533.23-P1P2_CR1-cs1	1	20	16	1.25	1	CRISPRi_216_C19orf66	0.442268	-0.354173	infected	G1	P	12.081	0.156923
CTACATTTCGCATGAT-1	BST2_+_17516392.23-P1P2_CR3-cs1;BST2_-_17516350.23-P1P2_CR1-cs1	2	3067;1738	2280;1298	1.3451754385964911;1.3389830508474576	1	CRISPRi_024_BST2	0.628736	-0.201485	infected	G2M	P	12.544	1.07366
CTACCCAAGCGCTTAT-1	TMEM106B_+_12250968.23-P1P2_CR1-cs1	1	403	306	1.31699	1	CRISPRi_235_TMEM106B	0.000912762	-3.02669	bystander	G1	H	-3.15071	1.31117
CTACCCAGTCGGATCC-1	ATF6_+_161736350.23-P1P2_CR1-cs1;ATF6_-_161736215.23-P1P2_CR3-cs1	2	653;1809	461;1260	1.4164859002169197;1.4357142857142857	1	CRISPRi_007_ATF6	0.673527	-0.171586	infected	G1	S	13.9273	3.39774
CTACCCATCGAATGCT-1	IFNAR2_+_34602250.23-P1P2_CR3-cs1;IFNAR2_+_34602240.23-P1P2_CR1-cs1	2	804;55	600;43	1.34;1.2790697674418605	1	CRISPRi_069_IFNAR2	0.00283286	-2.5301	bystander	S	C	2.4503	8.1537
CTACGTCAGATGTAAC-1	DPP4_-_162930550.23-P1P2_CR3-cs1;DPP4_+_162930574.23-P1P2_CR1-cs1	2	4190;389	3088;294	1.3568652849740932;1.3231292517006803	1	CRISPRi_161_DPP4	0.00283477	-2.53729	bystander	G2M	D	-0.955052	5.14613
CTACGTCAGGTTACCT-1	MPP5_+_67708178.23-P1P2_CR3-cs1;MPP5_+_67708175.23-P1P2_CR1-cs1	2	917;49	677;40	1.3545051698670605;1.225	1	CRISPRi_084_MPP5	0.00150383	-2.80858	bystander	G1	D	2.07672	6.86287
CTACGTCAGTTCCACA-1	G3BP2_+_76598272.23-P1P2_CR1-cs1;G3BP2_+_76598520.23-P1P2_CR3-cs1	2	523;1183	394;867	1.3274111675126903;1.364475201845444	1	CRISPRi_060_G3BP2	0.00185022	-2.72304	bystander	G2M	B	-5.05015	4.79677
CTACGTCGTTGTACAC-1	non-targeting_03415_CR1-cs1;non-targeting_00612_CR3-cs1	2	2125;1903	1587;1398	1.3390044108380592;1.3612303290414878	1	CRISPRi_200_non_targeting_pair_07	0.049069	-1.30735	unclassified	G1	T	6.11497	1.7293
CTACGTCTCAACCATG-1	CTSB_+_11725568.23-P1P2_CR1-cs1;CTSL_-_90341061.23-P1_CR3-cs1	2	325;495	240;357	1.3541666666666667;1.3865546218487395	1	CRISPRi_175_CTSL_CTSB	0.00141993	-2.83196	bystander	G1	D	0.0889185	4.56988
CTACGTCTCACTTCAT-1	EIF4E2_-_233415783.23-P1P2_CR1-cs1;EIF4E2_-_233415423.23-P1P2_CR3-cs1	2	62;472	41;351	1.5121951219512195;1.3447293447293447	1	CRISPRi_051_EIF4E2	0.00152057	-2.79684	bystander	G2M	B	-5.85539	4.05597
CTAGAGTAGACGCTTT-1	TBCB_-_36606424.23-P1P2_CR1-cs1;TBCB_-_36606452.23-P1P2_CR3-cs1	2	747;765	576;541	1.296875;1.4140480591497226	1	CRISPRi_123_TBCB	0.00241838	-2.60392	bystander	G1	D	1.02369	3.67864
CTAGAGTAGGACACCA-1	TMPRSS2_-_42879996.23-P1P2_CR3-cs1;CTSL_+_90341065.23-P1_CR1-cs1	2	1480;210	1065;153	1.3896713615023475;1.3725490196078431	1	CRISPRi_192_TMPRSS2_CTSL	0.00333222	-2.46658	bystander	S	A	-0.664825	6.74094
CTAGAGTGTCATGCAT-1	TYRO3_+_41851449.23-P1P2_CR3-cs1;TYRO3_-_41851466.23-P1P2_CR1-cs1	2	104;85	81;55	1.2839506172839505;1.5454545454545454	1	CRISPRi_139_TYRO3	0.00140944	-2.83761	bystander	G1	D	-1.27502	4.60463
CTAGAGTGTCTTCTCG-1	EXOC8_-_231473564.23-P1P2_CR1-cs1	1	1639	1255	1.30598	1	CRISPRi_222_EXOC8	0.00144467	-2.81224	bystander	G2M	A	-0.413729	8.45644
CTAGAGTGTGTTAAGA-1	COG5_+_107204337.23-P1P2_CR3-cs1;COG5_+_107204333.23-P1P2_CR1-cs1	2	1018;48	723;36	1.4080221300138314;1.3333333333333333	1	CRISPRi_036_COG5	0.835816	-0.0778751	infected	G1	S	14.328	7.3522
CTAGAGTGTTCCCGAG-1	STAT1_-_191878853.23-P1P2_CR3-cs1;STAT1_+_191878864.23-P1P2_CR1-cs1	2	1508;1017	1098;751	1.3734061930783241;1.3541944074567243	1	CRISPRi_120_STAT1	0.00358452	-2.44062	unclassified	G1	T	2.59111	8.51322
CTAGCCTCAATAGCAA-1	CASP3_+_185570557.23-P1P2_CR1-cs1;CASP3_+_185570612.23-P1P2_CR3-cs1	2	772;1158	553;831	1.3960216998191681;1.3935018050541517	1	CRISPRi_027_CASP3	0.00110191	-2.9449	bystander	G2M	B	-4.9537	4.89368
CTAGCCTCATGGTTGT-1	LY6E_-_144100014.23-P1P2_CR3-cs1;LY6E_-_144099976.23-P1P2_CR1-cs1	2	541;38	396;32	1.3661616161616161;1.1875	1	CRISPRi_076_LY6E	0.00183486	-2.72383	bystander	S	F	1.23705	0.814831
CTAGCCTGTCGGATCC-1	non-targeting_02865_CR1-cs1;non-targeting_00771_CR3-cs1	2	1810;1436	1370;1032	1.3211678832116789;1.3914728682170543	1	CRISPRi_215_non_targeting_pair_22	0.000732984	-3.12268	bystander	S	B	-1.14676	8.41621
CTAGCCTGTTCCTCCA-1	BRD2_+_32940409.23-P1_CR1-cs1;BRD2_+_32940426.23-P1_CR3-cs1	2	552;159	418;115	1.3205741626794258;1.382608695652174	1	CRISPRi_022_BRD2	0.00312896	-2.49441	bystander	G1	D	0.212542	4.21046
CTAGCCTGTTTAGGAA-1	CASP9_+_15850704.23-P1P2_CR3-cs1;CASP9_-_15850541.23-P1P2_CR1-cs1	2	298;20	212;12	1.4056603773584906;1.6666666666666667	1	CRISPRi_030_CASP9	0.0173941	-1.75191	bystander	G1	K	6.04714	7.29701
CTAGCCTTCATTGCGA-1	BRD4_-_15391173.23-ENST00000263377.2_ENST00000371835.4_CR3-cs1;BRD2_+_32940426.23-P1_CR1-cs1	2	841;67	614;46	1.3697068403908794;1.4565217391304348	1	CRISPRi_184_BRD4_BRD2	0.696536	-0.157021	infected	G1	R	12.8374	3.26743
CTAGCCTTCTTGTCAT-1	non-targeting_02191_CR3-cs1;non-targeting_03218_CR1-cs1	2	419;203	315;144	1.33015873015873;1.4097222222222223	1	CRISPRi_206_non_targeting_pair_13	0.00216931	-2.65372	bystander	G1	A	-0.554743	5.21404
CTAGTGAAGCTTCGCG-1	non-targeting_00792_CR3-cs1;non-targeting_02296_CR1-cs1	2	328;58	242;40	1.3553719008264462;1.45	1	CRISPRi_207_non_targeting_pair_14	0.82408	-0.0840092	infected	G1	S	13.4155	8.98113
CTAGTGAAGTGTCCAT-1	CNBP_-_128902692.23-P1P2_CR1-cs1	1	2286	1743	1.31153	1	CRISPRi_218_CNBP	0.00289222	-2.53067	bystander	G2M	F	-0.7872	-0.418884
CTAGTGACACTCAGGC-1	IFITM3_-_320890.23-P1P2_CR3-cs1;IFITM3_+_320534.23-P1P2_CR1-cs1	2	313;1630	233;1197	1.3433476394849786;1.3617376775271512	1	CRISPRi_067_IFITM3	0.200487	-0.697634	infected	G2M	O	5.63175	-0.376348
CTAGTGACATTATCTC-1	ACE2_-_15619013.23-P1P2_CR3-cs1;FURIN_-_91411855.23-P1_CR1-cs1	2	1775;149	1308;115	1.357033639143731;1.2956521739130435	1	CRISPRi_173_ACE2_FURIN	0.00277725	-2.54911	bystander	G2M	A	-4.14116	10.3541
CTAGTGAGTGTGCGTC-1	IFITM2_+_308180.23-P1P2_CR3-cs1;IFITM2_+_308197.23-P1P2_CR1-cs1	2	283;1082	191;791	1.4816753926701571;1.367888748419722	1	CRISPRi_066_IFITM2	0.00178279	-2.73734	bystander	S	A	-1.99736	9.26844
CTCACACAGGCACATG-1	MBTPS2_-_21857794.23-P1P2_CR1-cs1	1	793	570	1.39123	1	CRISPRi_228_MBTPS2	0.00146654	-2.823	bystander	S	B	-5.15134	7.7224
CTCACACAGGTGTTAA-1	IFNAR2_+_34602250.23-P1P2_CR3-cs1;IFNAR2_+_34602240.23-P1P2_CR1-cs1	2	1280;236	928;171	1.3793103448275863;1.3801169590643274	1	CRISPRi_069_IFNAR2	0.00189346	-2.71322	bystander	S	A	1.66494	10.5813
CTCACACCAACACGCC-1	PRKCI_-_169940251.23-P1P2_CR3-cs1;PRKCI_-_169940398.23-P1P2_CR1-cs1	2	5165;419	3711;298	1.3918081379682026;1.4060402684563758	1	CRISPRi_097_PRKCI	0.00170123	-2.75768	bystander	G1	H	-4.24917	0.759562
CTCACACGTCTTGCGG-1	B3GALT6_-_1167684.23-P1P2_CR3-cs1;B3GALT6_+_1167824.23-P1P2_CR1-cs1	2	1698;650	1244;484	1.364951768488746;1.3429752066115703	1	CRISPRi_014_B3GALT6	0.00207308	-2.67268	bystander	S	A	0.670481	9.76861
CTCACACGTGTTGGGA-1	CNBP_+_128902721.23-P1P2_CR1-cs1	1	672	500	1.344	1	CRISPRi_219_CNBP	0.000895277	-3.03647	bystander	G2M	A	-5.02678	9.2233
CTCACACGTTAAGACA-1	non-targeting_00024_CR3-cs1;non-targeting_03061_CR1-cs1	2	61;15	45;9	1.3555555555555556;1.6666666666666667	1	CRISPRi_202_non_targeting_pair_09	0.648994	-0.187719	infected	G1	S	9.75931	5.92248
CTCACACTCACATAGC-1	RIPK1_-_3068799.23-P1_CR3-cs1;RIPK1_+_3068801.23-P1_CR1-cs1	2	724;528	538;382	1.345724907063197;1.382198952879581	1	CRISPRi_104_RIPK1	0.00195208	-2.6988	bystander	S	A	2.97203	9.75427
CTCAGAAAGAGGTAGA-1	ACE2_-_15619013.23-P1P2_CR3-cs1;TMPRSS2_-_42879996.23-P1P2_CR1-cs1	2	889;280	627;210	1.4178628389154706;1.3333333333333333	1	CRISPRi_172_ACE2_TMPRSS2	0.00269651	-2.5585	bystander	S	A	0.248367	7.52721
CTCAGAAAGGCGACAT-1	TMEM106B_+_12250968.23-P1P2_CR1-cs1	1	682	496	1.375	1	CRISPRi_235_TMEM106B	0.00187484	-2.71751	bystander	S	B	-5.36663	7.3476
CTCAGAACACATGGGA-1	RELB_-_45505169.23-P1P2_CR1-cs1;RELB_+_45504764.23-P1P2_CR3-cs1	2	447;2184	322;1575	1.3881987577639752;1.3866666666666667	1	CRISPRi_103_RELB	0.00473118	-2.31213	bystander	G1	F	2.74684	0.0559713
CTCAGAACAGTGACAG-1	ACE2_-_15619013.23-P1P2_CR3-cs1;FURIN_-_91411855.23-P1_CR1-cs1	2	2687;211	1997;155	1.3455182774161243;1.3612903225806452	1	CRISPRi_173_ACE2_FURIN	0.00146882	-2.82444	bystander	G2M	A	-3.71068	12.6125
CTCAGAAGTGCACTTA-1	ARFRP1_-_62338974.23-P1P2_CR3-cs1;ARFRP1_+_62339198.23-P1P2_CR1-cs1	2	222;1262	162;921	1.3703703703703705;1.3702497285559174	1	CRISPRi_005_ARFRP1	0.00106218	-2.96158	bystander	G2M	A	-2.5162	9.56119
CTCAGAAGTTCAGCGC-1	MBTPS2_-_21857766.23-P1P2_CR1-cs1	1	1514	1124	1.34698	1	CRISPRi_229_MBTPS2	0.00196546	-2.69634	bystander	G1	D	-1.04586	4.95874
CTCAGAATCTGAGGGA-1	SIGMAR1_+_34637739.23-P1P2_CR3-cs1;SIGMAR1_-_34637726.23-P1P2_CR1-cs1	2	1494;810	1088;581	1.3731617647058822;1.3941480206540446	1	CRISPRi_110_SIGMAR1	0.666323	-0.176287	infected	G1	Q	8.43193	4.64544
CTCATTAAGAACAACT-1	TBCB_-_36606424.23-P1P2_CR1-cs1;TBCB_-_36606452.23-P1P2_CR3-cs1	2	13	10;11	1.3;1.1818181818181819	1	CRISPRi_123_TBCB	0.010917	-1.94781	bystander	G1	K	4.61319	6.13834
CTCATTAAGAACTGTA-1	DDX1_-_15732017.23-P1P2_CR3-cs1;DDX1_-_15732021.23-P1P2_CR1-cs1	2	2166;28	1593;22	1.35969868173258;1.2727272727272727	1	CRISPRi_044_DDX1	0.00271986	-2.55751	bystander	G1	F	2.18644	3.43991
CTCATTAAGGCCATAG-1	EIF3F_-_8009270.23-P1P2_CR3-cs1;EIF3F_+_8009255.23-P1P2_CR1-cs1	2	311;450	231;346	1.3463203463203464;1.300578034682081	1	CRISPRi_049_EIF3F	0.0018082	-2.72754	bystander	G1	D	-3.39196	4.72982
CTCATTAAGTGCCATT-1	TMPRSS2_-_42879996.23-P1P2_CR3-cs1;CTSL_+_90341065.23-P1_CR1-cs1	2	1355;113	1013;79	1.3376110562685093;1.4303797468354431	1	CRISPRi_192_TMPRSS2_CTSL	0.00206412	-2.67855	bystander	S	D	-1.31594	7.36809
CTCATTACACCGGAAA-1	C19orf66_-_10197533.23-P1P2_CR1-cs1	1	207	149	1.38926	1	CRISPRi_216_C19orf66	0.000705578	-3.12799	bystander	S	B	-3.7344	9.15476
CTCATTACACGTCTCT-1	CYB5B_-_69458573.23-P1P2_CR3-cs1;CYB5B_-_69458630.23-P1P2_CR1-cs1	2	1838;493	1354;365	1.3574593796159526;1.3506849315068492	1	CRISPRi_159_CYB5B	0.331176	-0.479901	infected	G2M	N	2.39376	0.327906
CTCATTAGTACGCTGC-1	VAC14_-_70835027.23-P1P2_CR1-cs1	1	634	430	1.47442	1	CRISPRi_238_VAC14	0.646969	-0.189065	infected	G1	S	10.9706	8.68061
CTCATTAGTATTAGCC-1	LDLR_+_11200273.23-P1P2_CR1-cs1	1	26	20	1.3	1	CRISPRi_227_LDLR	0.00183607	-2.72514	bystander	S	A	-0.745213	10.8497
CTCATTAGTCAGGACA-1	CKM_+_45826065.23-P1_CR3-cs1;CKM_-_45826081.23-P1_CR1-cs1	2	1909;128	1441;92	1.3247744621790423;1.391304347826087	1	CRISPRi_035_CKM	0.00159574	-2.78409	bystander	G1	H	-3.3731	3.15424
CTCATTATCTCAAACG-1	ANPEP_-_90358028.23-P1_CR1-cs1;ANPEP_+_90358037.23-P1_CR3-cs1	2	1283;290	983;218	1.3051881993896235;1.3302752293577982	1	CRISPRi_154_ANPEP	0.255754	-0.59137	infected	G1	R	10.6125	1.09994
CTCCTAGAGTGCCATT-1	non-targeting_01726_CR1-cs1;non-targeting_00186_CR3-cs1	2	1091;105	836;83	1.305023923444976;1.2650602409638554	1	CRISPRi_197_non_targeting_pair_04	0.00148546	-2.81437	bystander	G2M	A	-2.58733	10.6225
CTCCTAGCAATGCCAT-1	non-targeting_02521_CR3-cs1;non-targeting_01091_CR1-cs1	2	507;248	356;181	1.4241573033707866;1.3701657458563536	1	CRISPRi_194_non_targeting_pair_01	0.000772338	-3.09581	bystander	S	A	-0.162556	8.17429
CTCCTAGCAGGGTATG-1	TLE1_+_84304442.23-P1P2_CR3-cs1;TLE1_+_84304353.23-P1P2_CR1-cs1	2	359;251	272;191	1.3198529411764706;1.3141361256544504	1	CRISPRi_129_TLE1	0.00211531	-2.66365	bystander	G2M	E	-7.35255	5.39933
CTCCTAGGTAGCTCCG-1	LDLR_-_11200228.23-P1P2_CR1-cs1	1	760	575	1.32174	1	CRISPRi_226_LDLR	0.00195456	-2.69561	bystander	G1	D	-3.11203	4.65077
CTCCTAGTCGAATCCA-1	IRF3_+_50168857.23-P1P2_CR1-cs1;IRF9_+_24630967.23-P1P2_CR3-cs1	2	320;2103	227;1584	1.4096916299559472;1.3276515151515151	1	CRISPRi_182_IRF9_IRF3	0.000902659	-3.0329	bystander	G2M	A	-4.42931	12.3789
CTCGAAACACGCGAAA-1	CASP8_-_202125301.23-P1_CR3-cs1;CASP8_-_202125341.23-P1_CR1-cs1	2	98;75	61;57	1.6065573770491803;1.3157894736842106	1	CRISPRi_029_CASP8	0.175891	-0.754111	unclassified	G1	T	10.9823	-0.786202
CTCGAAAGTCCGCTGA-1	non-targeting_02155_CR3-cs1;non-targeting_00500_CR1-cs1	2	1893;107	1377;80	1.3747276688453158;1.3375	1	CRISPRi_203_non_targeting_pair_10	0.654726	-0.183906	infected	G2M	S	12.4695	6.84872
CTCGAAAGTGACGCCT-1	CTSL_+_90341065.23-P1_CR1-cs1;CTSL_-_90341061.23-P1_CR3-cs1	2	295;572	206;402	1.4320388349514563;1.4228855721393034	1	CRISPRi_041_CTSL	0.241153	-0.617623	infected	S	N	3.49973	6.00654
CTCGAAATCACGATGT-1	TRIM59_-_160167519.23-P1P2_CR3-cs1;TRIM59_-_160167568.23-P1P2_CR1-cs1	2	141;891	110;646	1.2818181818181817;1.3792569659442724	1	CRISPRi_135_TRIM59	0.00146271	-2.82717	bystander	G2M	A	-4.0132	11.8678
CTCGAAATCCTTAATC-1	EIF4E2_-_233415783.23-P1P2_CR1-cs1;EIF4E2_-_233415423.23-P1P2_CR3-cs1	2	75;533	53;393	1.4150943396226414;1.356234096692112	1	CRISPRi_051_EIF4E2	0.00127356	-2.88076	bystander	G2M	A	-3.02747	10.5161
CTCGAAATCTGCAGTA-1	TYRO3_+_41851449.23-P1P2_CR3-cs1;TYRO3_-_41851466.23-P1P2_CR1-cs1	2	679;280	516;207	1.315891472868217;1.3526570048309179	1	CRISPRi_139_TYRO3	0.000905638	-3.02927	bystander	G2M	E	-3.68969	2.16361
CTCGAAATCTTAACCT-1	BRD2_+_32940409.23-P1_CR1-cs1;BRD2_+_32940426.23-P1_CR3-cs1	2	2116;811	1545;587	1.36957928802589;1.3816013628620103	1	CRISPRi_022_BRD2	0.815724	-0.0884521	infected	G2M	S	11.5306	7.41381
CTCGAAATCTTCTGGC-1	STAT2_+_56753865.23-P1P2_CR3-cs1;STAT2_+_56753891.23-P1P2_CR1-cs1	2	1302;261	921;206	1.4136807817589576;1.266990291262136	1	CRISPRi_121_STAT2	0.0014739	-2.81965	bystander	G2M	A	-0.250516	12.9082
CTCGAGGAGCCAGAAC-1	ZDHHC5_-_57435631.23-P1P2_CR3-cs1;ZDHHC5_-_57435496.23-P1P2_CR1-cs1	2	3109;889	2290;644	1.3576419213973798;1.3804347826086956	1	CRISPRi_152_ZDHHC5	0.000741233	-3.11533	bystander	G2M	B	-5.52334	6.0312
CTCGAGGAGGCACATG-1	non-targeting_00977_CR3-cs1;non-targeting_01748_CR1-cs1	2	368;873	269;636	1.3680297397769516;1.3726415094339623	1	CRISPRi_213_non_targeting_pair_20	0.00948262	-2.01932	unclassified	S	T	2.66921	-0.991717
CTCGAGGCAAAGGCGT-1	ACE2_-_15619013.23-P1P2_CR3-cs1;TMPRSS2_-_42879996.23-P1P2_CR1-cs1	2	960;362	692;276	1.3872832369942196;1.3115942028985508	1	CRISPRi_172_ACE2_TMPRSS2	0.00388705	-2.39784	bystander	G1	D	-2.84422	3.93261
CTCGAGGGTCTTCGTC-1	STAT1_-_191878853.23-P1P2_CR3-cs1;STAT1_+_191878864.23-P1P2_CR1-cs1	2	270;184	197;134	1.3705583756345177;1.373134328358209	1	CRISPRi_120_STAT1	0.00760456	-2.10712	bystander	G2M	J	5.28608	3.51116
CTCGAGGGTTTGTTTC-1	TMPRSS2_-_42879996.23-P1P2_CR3-cs1;CTSB_-_11725558.23-P1P2_CR1-cs1	2	511;245	367;179	1.3923705722070845;1.3687150837988826	1	CRISPRi_191_TMPRSS2_CTSB	0.000800769	-3.06849	bystander	G1	A	-0.119451	6.43678
CTCGAGGTCAGCTCTC-1	GPR89A_-_145826754.23-ENST00000313835.9_CR3-cs1;GPR89B_+_147400602.23-P1P2_CR1-cs1	2	839;155	618;115	1.3576051779935274;1.3478260869565217	1	CRISPRi_193_GPR89A_GPR89B	0.00281316	-2.53894	bystander	G1	F	1.09279	2.40099
CTCGAGGTCTTTCCTC-1	SMAD3_+_67358180.23-P1P2_CR3-cs1;SMAD3_+_67358262.23-P1P2_CR1-cs1	2	664;997	492;737	1.3495934959349594;1.3527815468113975	1	CRISPRi_114_SMAD3	0.538088	-0.268946	infected	G1	S	12.3896	8.15349
CTCGGAGCACGCTTTC-1	CNBP_-_128902692.23-P1P2_CR1-cs1	1	331	237	1.39662	1	CRISPRi_218_CNBP	0.00731514	-2.12428	bystander	S	K	3.10583	6.34071
CTCGGAGCAGAGCCAA-1	MYD88_-_38180194.23-P1_CR3-cs1;MYD88_-_38180405.23-P1_CR1-cs1	2	1675;1072	1210;763	1.384297520661157;1.4049803407601573	1	CRISPRi_085_MYD88	0.00164758	-2.77271	bystander	G1	H	-2.52242	2.51922
CTCGGAGCATCCTAGA-1	TLE1_+_84304442.23-P1P2_CR3-cs1;TLE1_+_84304353.23-P1P2_CR1-cs1	2	63;90	45;66	1.4;1.3636363636363635	1	CRISPRi_129_TLE1	0.00336649	-2.45358	bystander	S	B	-1.3813	7.48196
CTCGGAGGTGTCTGAT-1	non-targeting_01196_CR3-cs1;non-targeting_03048_CR1-cs1	2	3370;1389	2469;1027	1.3649250708788983;1.3524829600778967	1	CRISPRi_204_non_targeting_pair_11	0.0012514	-2.88738	bystander	S	B	-2.04371	9.40781
CTCGGAGTCGAGAGCA-1	CYB5B_-_69458573.23-P1P2_CR3-cs1;CYB5B_-_69458630.23-P1P2_CR1-cs1	2	3831;929	2784;678	1.3760775862068966;1.3702064896755162	1	CRISPRi_159_CYB5B	0.805128	-0.0941215	infected	G1	S	11.6775	8.81523
CTCGGAGTCGTGGACC-1	CASP7_+_115439705.23-P1P2_CR3-cs1;CASP7_+_115439715.23-P1P2_CR1-cs1	2	53;160	43;109	1.2325581395348837;1.4678899082568808	1	CRISPRi_028_CASP7	0.00197807	-2.69155	bystander	G2M	A	1.98547	8.53539
CTCGGAGTCTTTACGT-1	non-targeting_00481_CR1-cs1;non-targeting_03114_CR3-cs1	2	28;1079	19;793	1.4736842105263157;1.360655737704918	1	CRISPRi_196_non_targeting_pair_03	0.00475907	-2.31357	bystander	G1	F	2.29246	0.27418
CTCGGGACAATTGCTG-1	EIF4E2_-_233415783.23-P1P2_CR1-cs1;EIF4E2_-_233415423.23-P1P2_CR3-cs1	2	60;682	43;490	1.3953488372093024;1.3918367346938776	1	CRISPRi_051_EIF4E2	0.00151961	-2.80492	bystander	S	A	0.467842	9.94289
CTCGGGACACCTATCC-1	VAC14_+_70835011.23-P1P2_CR1-cs1	1	682	495	1.37778	1	CRISPRi_239_VAC14	0.0040074	-2.36509	bystander	G1	K	2.47487	4.85455
CTCGGGAGTTCTGGTA-1	MARK3_-_103851740.23-P1_CR3-cs1;MARK3_-_103851762.23-P1_CR1-cs1	2	2243;41	1657;33	1.3536511768255883;1.2424242424242424	1	CRISPRi_079_MARK3	0.00207123	-2.6719	bystander	G1	D	-1.14129	4.26687
CTCGGGATCGGCGCAT-1	GPR89A_-_145826754.23-ENST00000313835.9_CR3-cs1;GPR89A_+_145826745.23-ENST00000313835.9_CR1-cs1	2	1957;590	1411;440	1.3869596031183558;1.3409090909090908	1	CRISPRi_162_GPR89A	0.00972013	-2.00498	bystander	G2M	F	5.30167	0.967127
CTCGGGATCTTGTTTG-1	XBP1_+_29196499.23-P1P2_CR1-cs1;XBP1_+_29196516.23-P1P2_CR3-cs1	2	85;245	63;169	1.3492063492063493;1.4497041420118344	1	CRISPRi_149_XBP1	0.00215029	-2.64527	bystander	G1	D	0.65204	4.66362
CTCGTACAGAAACCGC-1	STAT1_-_191878853.23-P1P2_CR3-cs1;STAT1_+_191878864.23-P1P2_CR1-cs1	2	909;683	679;495	1.3387334315169366;1.3797979797979798	1	CRISPRi_120_STAT1	0.00154281	-2.79399	bystander	G1	D	0.0120368	5.73918
CTCGTACAGATCCCGC-1	non-targeting_00535_CR1-cs1;non-targeting_02294_CR3-cs1	2	251;290	174;218	1.4425287356321839;1.3302752293577982	1	CRISPRi_211_non_targeting_pair_18	0.241635	-0.616763	infected	G2M	N	4.19799	1.49651
CTCGTACCAATAACGA-1	ACE2_-_15619013.23-P1P2_CR3-cs1;FURIN_-_91411855.23-P1_CR1-cs1	2	3295;189	2375;144	1.3873684210526316;1.3125	1	CRISPRi_173_ACE2_FURIN	0.000707931	-3.13844	bystander	G2M	A	-4.58285	7.92618
CTCGTACCATCCGTGG-1	CCZ1B_+_6865923.23-ENST00000316731.8_CR1-cs1;CCZ1B_+_6865985.23-ENST00000316731.8_CR3-cs1	2	2153;537	1572;402	1.3695928753180662;1.335820895522388	1	CRISPRi_158_CCZ1B	0.00234018	-2.62101	bystander	G1	D	-0.998031	5.01476
CTCGTACGTCCATGAT-1	G3BP2_+_76598272.23-P1P2_CR1-cs1;G3BP2_+_76598520.23-P1P2_CR3-cs1	2	743;855	573;623	1.2966841186736475;1.3723916532905296	1	CRISPRi_060_G3BP2	0.00187533	-2.71672	bystander	G2M	F	1.65445	3.02577
CTCGTCAAGTACGTTC-1	STAT2_+_56753865.23-P1P2_CR1-cs1;STAT1_-_191878853.23-P1P2_CR3-cs1	2	467;995	340;715	1.3735294117647059;1.3916083916083917	1	CRISPRi_181_STAT1_STAT2	0.0015589	-2.79698	bystander	S	A	-0.173246	13.4484
CTCGTCACACGGTGTC-1	CKM_+_45826065.23-P1_CR3-cs1;CKM_-_45826081.23-P1_CR1-cs1	2	444;48	334;40	1.3293413173652695;1.2	1	CRISPRi_035_CKM	0.140953	-0.850784	infected	G2M	N	0.394593	2.98622
CTCGTCACATTATCTC-1	C18orf8_-_21083506.23-P1P2_CR1-cs1;C18orf8_+_21083490.23-P1P2_CR3-cs1	2	836;86	613;49	1.363784665579119;1.7551020408163265	1	CRISPRi_156_RMC1	0.00100487	-2.98152	bystander	S	B	-2.62513	3.70018
CTCGTCAGTAAGTAGT-1	non-targeting_01908_CR3-cs1;non-targeting_03776_CR1-cs1	2	1873;315	1367;225	1.3701536210680323;1.4	1	CRISPRi_210_non_targeting_pair_17	0.00335319	-2.46888	bystander	S	A	1.28984	10.8598
CTCGTCAGTTGTGGAG-1	non-targeting_01908_CR3-cs1;non-targeting_03776_CR1-cs1	2	1683;412	1254;285	1.3421052631578947;1.4456140350877194	1	CRISPRi_210_non_targeting_pair_17	0.561108	-0.250865	infected	G1	R	12.5488	3.69533
CTCGTCATCTCCTATA-1	MBTPS2_-_21857794.23-P1P2_CR1-cs1	1	359	267	1.34457	1	CRISPRi_228_MBTPS2	0.00093176	-3.01051	bystander	G1	A	2.16158	7.98219
CTCTAATAGAAGGTGA-1	EIF2AK3_-_88926935.23-P1P2_CR1-cs1;EIF2AK3_-_88926550.23-P1P2_CR3-cs1	2	352;327	259;240	1.359073359073359;1.3625	1	CRISPRi_048_EIF2AK3	0.00562061	-2.24131	bystander	G2M	F	3.14509	0.609091
CTCTAATGTGAGTGAC-1	EXOC8_-_231473581.23-P1P2_CR1-cs1	1	291	218	1.33486	1	CRISPRi_223_EXOC8	0.00203485	-2.68049	bystander	G1	F	1.3481	3.37493
CTCTAATGTGTTCTTT-1	LDLR_-_11200228.23-P1P2_CR1-cs1	1	907	668	1.35778	1	CRISPRi_226_LDLR	0.00148939	-2.81654	bystander	S	A	-0.923475	9.11631
CTCTAATTCAGCGACC-1	CNBP_-_128902692.23-P1P2_CR1-cs1	1	1314	968	1.35744	1	CRISPRi_218_CNBP	0.00750177	-2.12079	unclassified	G2M	T	3.27802	0.0737085
CTCTAATTCAGTACGT-1	NFKBIA_+_35873778.23-P1_CR3-cs1;NFKBIA_+_35873752.23-P1_CR1-cs1	2	2196;1028	1624;761	1.3522167487684729;1.3508541392904074	1	CRISPRi_088_NFKBIA	0.000810174	-3.07847	bystander	G2M	A	-3.81847	9.29927
CTCTAATTCCACGAAT-1	CNBP_-_128902692.23-P1P2_CR1-cs1	1	846	642	1.31776	1	CRISPRi_218_CNBP	0.00248177	-2.59191	bystander	G1	C	-1.41362	4.14638
CTCTAATTCCGTAGGC-1	SLC35B2_-_44225181.23-P1P2_CR3-cs1;B3GALT6_-_1167684.23-P1P2_CR1-cs1	2	428;968	335;727	1.2776119402985076;1.3314993122420908	1	CRISPRi_188_SLC35B2_B3GALT6	0.00217054	-2.65122	bystander	G1	A	0.323597	6.32735
CTCTACGAGAGGGCTT-1	SPNS1_+_28986129.23-P1P2_CR3-cs1;SPNS1_-_28986147.23-P1P2_CR1-cs1	2	615;53	455;39	1.3516483516483517;1.358974358974359	1	CRISPRi_116_SPNS1	0.00182133	-2.71846	bystander	S	A	2.35919	11.6275
CTCTACGAGTCAATAG-1	EXOC2_+_693074.23-P1P2_CR1-cs1	1	374	287	1.30314	1	CRISPRi_220_EXOC2	0.00164562	-2.77297	bystander	S	A	0.0764703	9.1346
CTCTACGCAAAGTCAA-1	VAC14_+_70835011.23-P1P2_CR1-cs1	1	1371	1010	1.35743	1	CRISPRi_239_VAC14	0.00607601	-2.212	unclassified	G1	T	-3.24305	3.68144
CTCTACGGTCATGCAT-1	EIF2AK3_-_88926935.23-P1P2_CR1-cs1;EIF2AK3_-_88926550.23-P1P2_CR3-cs1	2	598;219	455;174	1.3142857142857143;1.2586206896551724	1	CRISPRi_048_EIF2AK3	0.00205628	-2.67566	bystander	G2M	F	1.31317	1.88171
CTCTACGGTTGGTTTG-1	JAK1_-_65432205.23-P1P2_CR3-cs1;JAK1_+_65432190.23-P1P2_CR1-cs1	2	922;398	682;276	1.3519061583577712;1.4420289855072463	1	CRISPRi_073_JAK1	0.00191413	-2.70829	bystander	S	A	-1.21232	10.1093
CTCTACGTCACCCGAG-1	DPP4_-_162930550.23-P1P2_CR3-cs1;DPP4_+_162930574.23-P1P2_CR1-cs1	2	2169;511	1603;378	1.3530879600748595;1.3518518518518519	1	CRISPRi_161_DPP4	0.00317241	-2.48019	bystander	G1	C	-0.938492	5.37952
CTCTACGTCAGCTCGG-1	ZDHHC5_-_57435631.23-P1P2_CR3-cs1;ZDHHC5_-_57435496.23-P1P2_CR1-cs1	2	2031;438	1493;302	1.360348292029471;1.4503311258278146	1	CRISPRi_152_ZDHHC5	0.002233	-2.64439	bystander	G2M	A	-3.42045	9.81635
CTCTGGTAGAGTGACC-1	MFSD12_+_3557541.23-P1P2_CR1-cs1	1	2207	1599	1.38024	1	CRISPRi_230_MFSD12	0.00111561	-2.94122	bystander	G1	H	-2.30199	4.46379
CTCTGGTAGGAGCGAG-1	SIGMAR1_+_34637739.23-P1P2_CR3-cs1;SIGMAR1_-_34637726.23-P1P2_CR1-cs1	2	1057;400	758;285	1.3944591029023747;1.4035087719298245	1	CRISPRi_110_SIGMAR1	0.00168718	-2.7631	bystander	S	A	-0.495893	11.524
CTCTGGTAGGATGGAA-1	C19orf66_+_10197572.23-P1P2_CR1-cs1	1	347	272	1.27574	1	CRISPRi_217_C19orf66	0.000780483	-3.09386	bystander	S	D	-3.05947	4.09811
CTCTGGTAGGTGTTAA-1	GPR89A_-_145826754.23-ENST00000313835.9_CR3-cs1;GPR89B_+_147400602.23-P1P2_CR1-cs1	2	2740;769	2028;545	1.3510848126232742;1.4110091743119266	1	CRISPRi_193_GPR89A_GPR89B	0.0013111	-2.87378	bystander	G2M	A	0.570529	10.0236
CTCTGGTAGTAATCCC-1	MFSD12_+_3557566.23-P1P2_CR1-cs1	1	1172	862	1.35963	1	CRISPRi_231_MFSD12	0.00292371	-2.52745	bystander	S	B	-3.90507	8.23769
CTCTGGTCAATAGCGG-1	non-targeting_03415_CR1-cs1;non-targeting_00612_CR3-cs1	2	2697;3184	1994;2328	1.3525576730190572;1.3676975945017182	1	CRISPRi_200_non_targeting_pair_07	0.00150726	-2.8096	bystander	G2M	B	-4.8081	5.03603
CTCTGGTGTAGCGTCC-1	SIGMAR1_+_34637739.23-P1P2_CR3-cs1;TMEM97_-_26646271.23-P1P2_CR1-cs1	2	2494;823	1817;608	1.372592184920198;1.3536184210526316	1	CRISPRi_185_SIGMAR1_TMEM97	0.00198069	-2.68985	bystander	G1	H	-2.62049	1.95417
CTCTGGTGTCGCGGTT-1	MARK3_-_103851740.23-P1_CR3-cs1;MARK3_-_103851762.23-P1_CR1-cs1	2	3600;129	2632;94	1.3677811550151975;1.372340425531915	1	CRISPRi_079_MARK3	0.00143359	-2.83515	bystander	S	H	-3.68117	2.20344
CTCTGGTTCTACTCAT-1	MFSD12_+_3557566.23-P1P2_CR1-cs1	1	710	555	1.27928	1	CRISPRi_231_MFSD12	0.00338616	-2.45332	bystander	G1	D	-0.542715	4.649
CTGAAACAGCGTAGTG-1	ZCRB1_-_42719876.23-P1P2_CR1-cs1;ZCRB1_+_42719871.23-P1P2_CR3-cs1	2	162;557	119;414	1.361344537815126;1.3454106280193237	1	CRISPRi_151_ZCRB1	0.596001	-0.224659	infected	G1	S	12.4094	5.26196
CTGAAACCATCCAACA-1	ACE2_-_15619013.23-P1P2_CR3-cs1;ACE2_-_15618975.23-P1P2_CR1-cs1	2	36;27	21;18	1.7142857142857142;1.5	1	CRISPRi_001_ACE2	0.0075594	-2.09178	bystander	G2M	K	5.64321	6.09064
CTGAAACCATTACGAC-1	BID_-_18257161.23-P1P2_CR1-cs1;BID_+_18257195.23-P1P2_CR3-cs1	2	187;208	126;155	1.4841269841269842;1.3419354838709678	1	CRISPRi_021_BID	0.00983133	-2.00319	unclassified	S	T	3.32823	0.0381545
CTGAAACGTAGGGACT-1	TBCB_-_36606424.23-P1P2_CR1-cs1;TBCB_-_36606452.23-P1P2_CR3-cs1	2	915;742	666;551	1.3738738738738738;1.3466424682395643	1	CRISPRi_123_TBCB	0.000794744	-3.08554	bystander	S	A	0.837946	10.15
CTGAAACGTCACACGC-1	ATF6_+_161736350.23-P1P2_CR1-cs1;ATF6_-_161736215.23-P1P2_CR3-cs1	2	1616;2456	1212;1802	1.3333333333333333;1.362930077691454	1	CRISPRi_007_ATF6	0.00121883	-2.90184	bystander	G2M	B	-4.51546	4.90109
CTGAAGTAGCAGCGTA-1	ZCRB1_-_42719876.23-P1P2_CR1-cs1;ZCRB1_+_42719871.23-P1P2_CR3-cs1	2	170;563	133;417	1.2781954887218046;1.3501199040767387	1	CRISPRi_151_ZCRB1	0.673323	-0.17176	infected	G2M	S	9.33525	6.46076
CTGAAGTAGCTAACAA-1	TMEM97_+_26646401.23-P1P2_CR1-cs1;TMEM97_-_26646271.23-P1P2_CR3-cs1	2	164;1447	130;1020	1.2615384615384615;1.4186274509803922	1	CRISPRi_132_TMEM97	0.00221363	-2.64807	bystander	S	A	0.962753	6.98591
CTGAAGTAGCTCCTTC-1	MARK3_-_103851740.23-P1_CR3-cs1;MARK3_-_103851762.23-P1_CR1-cs1	2	4390;48	3222;38	1.362507759155804;1.263157894736842	1	CRISPRi_079_MARK3	0.00283101	-2.53981	bystander	S	H	-1.04353	4.46497
CTGAAGTAGTCCAGGA-1	SIGMAR1_+_34637739.23-P1P2_CR3-cs1;TMEM97_-_26646271.23-P1P2_CR1-cs1	2	940;582	690;438	1.3623188405797102;1.3287671232876712	1	CRISPRi_185_SIGMAR1_TMEM97	0.0056031	-2.24379	bystander	G1	F	4.27871	-0.390948
CTGAAGTCACACCGCA-1	G3BP2_+_76598272.23-P1P2_CR1-cs1;G3BP2_+_76598520.23-P1P2_CR3-cs1	2	814;825	594;612	1.3703703703703705;1.3480392156862746	1	CRISPRi_060_G3BP2	0.00138563	-2.84903	bystander	S	A	-2.16028	9.22102
CTGAAGTGTCTCTCGT-1	PPIH_-_43124126.23-P1P2_CR3-cs1;PPIH_+_43124361.23-P1P2_CR1-cs1	2	452;633	334;472	1.3532934131736527;1.3411016949152543	1	CRISPRi_096_PPIH	0.00236914	-2.61208	bystander	G1	D	-0.391762	2.89195
CTGAAGTTCGTACCGG-1	VAC14_-_70835027.23-P1P2_CR1-cs1	1	581	432	1.34491	1	CRISPRi_238_VAC14	0.0478918	-1.31938	infected	S	N	3.10265	1.87042
CTGATAGAGTCTCGGC-1	GPR89B_-_147400800.23-P1P2_CR3-cs1;GPR89B_+_147400602.23-P1P2_CR1-cs1	2	3485;626	2558;469	1.3623924941360437;1.3347547974413647	1	CRISPRi_163_GPR89B	0.0142136	-1.8417	bystander	G1	L	7.15862	-2.61934
CTGATAGAGTGACTCT-1	MBTPS2_-_21857794.23-P1P2_CR1-cs1	1	202	157	1.28662	1	CRISPRi_228_MBTPS2	0.164184	-0.78458	infected	S	N	2.43656	8.07413
CTGATAGAGTTGCAGG-1	CTSL_+_90341065.23-P1_CR1-cs1;CTSL_-_90341061.23-P1_CR3-cs1	2	235;701	174;513	1.3505747126436782;1.3664717348927875	1	CRISPRi_041_CTSL	0.00480115	-2.31151	bystander	G2M	F	1.53528	2.15042
CTGATAGTCGCTTGTC-1	GPR89A_-_145826754.23-ENST00000313835.9_CR3-cs1;GPR89A_+_145826745.23-ENST00000313835.9_CR1-cs1	2	1684;232	1263;174	1.33333	1	CRISPRi_162_GPR89A	0.736209	-0.13296	infected	S	S	9.33722	7.44747
CTGATAGTCGTCTGAA-1	non-targeting_02254_CR1-cs1;non-targeting_00161_CR3-cs1	2	732;1416	557;1060	1.3141831238779174;1.3358490566037735	1	CRISPRi_209_non_targeting_pair_16	0.00233372	-2.60206	bystander	G1	F	3.62968	1.43053
CTGATAGTCTTGCCGT-1	CTSB_-_11725558.23-P1P2_CR1-cs1;CTSB_+_11725568.23-P1P2_CR3-cs1	2	1428;2421	1023;1788	1.3958944281524928;1.354026845637584	1	CRISPRi_040_CTSB	0.000841196	-3.06353	bystander	G2M	E	-6.30254	5.41303
CTGATCCCAAACTGTC-1	IFITM1_-_314087.23-P1P2_CR3-cs1;IFITM1_+_314091.23-P1P2_CR1-cs1	2	1414;433	1065;320	1.3276995305164319;1.353125	1	CRISPRi_065_IFITM1	0.00180489	-2.73284	bystander	G1	H	-0.914412	3.63993
CTGATCCCATCACAAC-1	MARK3_-_103851740.23-P1_CR3-cs1;MARK3_-_103851762.23-P1_CR1-cs1	2	3083;53	2279;46	1.3527863097849935;1.1521739130434783	1	CRISPRi_079_MARK3	0.00582811	-2.22808	bystander	G2M	F	2.44396	-0.803267
CTGATCCGTAGCCTAT-1	CTSB_-_11725558.23-P1P2_CR1-cs1;CTSB_+_11725568.23-P1P2_CR3-cs1	2	1811;4823	1282;3511	1.4126365054602184;1.3736827114782113	1	CRISPRi_040_CTSB	0.00133781	-2.86315	bystander	G1	H	-3.49367	1.71381
CTGATCCTCAGTTCGA-1	EXOC8_-_231473564.23-P1P2_CR1-cs1	1	895	676	1.32396	1	CRISPRi_222_EXOC8	0.00412371	-2.37541	bystander	G1	H	-1.62153	3.41736
CTGATCCTCATCACCC-1	TMEM97_+_26646401.23-P1P2_CR1-cs1;TMEM97_-_26646271.23-P1P2_CR3-cs1	2	521;3189	376;2365	1.3856382978723405;1.348414376321353	1	CRISPRi_132_TMEM97	0.000890597	-3.03905	bystander	G2M	A	0.906205	9.30961
CTGCCTAAGGCTACGA-1	FYCO1_-_46037113.23-P1P2_CR1-cs1	1	251	180	1.39444	1	CRISPRi_225_FYCO1	0.00147661	-2.82099	bystander	G2M	A	-3.60986	9.7071
CTGCCTACAAGGACTG-1	VMP1_-_57785088.23-P1P2_CR1-cs1;VMP1_-_57785061.23-P1P2_CR3-cs1	2	814;827	600;609	1.3566666666666667;1.3579638752052545	1	CRISPRi_171_VMP1	0.000785376	-3.09021	bystander	G1	F	-0.522233	0.765119
CTGCCTAGTAAAGTCA-1	BID_-_18257161.23-P1P2_CR1-cs1;BID_+_18257195.23-P1P2_CR3-cs1	2	208;140	140;114	1.4857142857142858;1.2280701754385965	1	CRISPRi_021_BID	0.0016038	-2.78744	bystander	G2M	B	-5.13587	5.01957
CTGCCTAGTGTGACGA-1	DPP4_-_162930550.23-P1P2_CR3-cs1;DPP4_+_162930574.23-P1P2_CR1-cs1	2	802;207	574;156	1.397212543554007;1.3269230769230769	1	CRISPRi_161_DPP4	0.381493	-0.418207	infected	G2M	P	10.3292	0.575542
CTGCCTATCCTTGACC-1	C19orf66_+_10197572.23-P1P2_CR1-cs1	1	20	12	1.66667	1	CRISPRi_217_C19orf66	0.00574913	-2.22751	bystander	G1	K	5.99008	7.37655
CTGCGGAAGATCCCGC-1	MBTPS2_-_21857794.23-P1P2_CR1-cs1	1	317	241	1.31535	1	CRISPRi_228_MBTPS2	0.00912517	-2.0305	bystander	S	J	2.9341	4.63351
CTGCGGACACCAGATT-1	STAT1_-_191878853.23-P1P2_CR3-cs1;STAT1_+_191878864.23-P1P2_CR1-cs1	2	446;246	338;180	1.319526627218935;1.3666666666666667	1	CRISPRi_120_STAT1	0.0028253	-2.52552	bystander	S	C	3.00445	6.95406
CTGCGGACATAGTAAG-1	C18orf8_-_21083506.23-P1P2_CR1-cs1;C18orf8_+_21083490.23-P1P2_CR3-cs1	2	1425;71	1019;51	1.3984298331697742;1.392156862745098	1	CRISPRi_156_RMC1	0.725167	-0.139544	infected	G2M	S	11.5206	5.19875
CTGCGGAGTACTCGCG-1	MAPK8_-_49514791.23-P1P2_CR3-cs1;MAPK8_-_49514766.23-P1P2_CR1-cs1	2	3781;634	2671;469	1.4155746911269187;1.35181236673774	1	CRISPRi_077_MAPK8	0.00213321	-2.65521	bystander	G2M	J	-5.59134	3.81372
CTGCGGAGTCAACATC-1	TMEM106B_+_12250990.23-P1P2_CR1-cs1	1	152	113	1.34513	1	CRISPRi_234_TMEM106B	0.0135925	-1.86175	unclassified	G1	T	4.20296	-0.969134
CTGCGGAGTTGGTTTG-1	TMPRSS2_-_42879996.23-P1P2_CR3-cs1;CTSL_+_90341065.23-P1_CR1-cs1	2	2121;415	1557;312	1.3622350674373795;1.330128205128205	1	CRISPRi_192_TMPRSS2_CTSL	0.00197113	-2.69373	bystander	G1	B	-3.11817	3.47614
CTGCGGATCCCGGATG-1	MBTPS2_-_21857766.23-P1P2_CR1-cs1	1	789	571	1.38179	1	CRISPRi_229_MBTPS2	0.684084	-0.164837	infected	G1	R	13.7869	3.79945
CTGCGGATCGCTAGCG-1	CNBP_-_128902692.23-P1P2_CR1-cs1	1	2108	1593	1.32329	1	CRISPRi_218_CNBP	0.00119635	-2.90879	bystander	G2M	B	-5.90113	5.63271
CTGCGGATCTGGTGTA-1	PPIA_+_44836735.23-P1P2_CR3-cs1;PPIA_+_44836665.23-P1P2_CR1-cs1	2	327;157	241;120	1.3568464730290457;1.3083333333333333	1	CRISPRi_094_PPIA	0.00136302	-2.81981	bystander	S	C	1.94404	8.19955
CTGCTGTAGTGGACGT-1	VAC14_+_70835011.23-P1P2_CR1-cs1	1	1736	1247	1.39214	1	CRISPRi_239_VAC14	0.00310807	-2.49531	bystander	G1	D	-1.38712	5.53031
CTGCTGTCAAACTGTC-1	CASP8_-_202125301.23-P1_CR3-cs1;CASP8_-_202125341.23-P1_CR1-cs1	2	829;571	583;432	1.4219554030874786;1.3217592592592593	1	CRISPRi_029_CASP8	0.488823	-0.310657	infected	G2M	P	11.2871	0.0355053
CTGCTGTCAGGGATTG-1	CDK6_+_92465903.23-P1_CR1-cs1;CDK6_-_92465893.23-P1_CR3-cs1	2	1349;4093	944;3004	1.4290254237288136;1.3625166444740346	1	CRISPRi_031_CDK6	0.00066049	-3.16791	bystander	G2M	A	-6.03549	7.99359
CTGCTGTCAGTATGCT-1	non-targeting_03415_CR1-cs1;non-targeting_00612_CR3-cs1	2	861;1391	638;1032	1.3495297805642634;1.3478682170542635	1	CRISPRi_200_non_targeting_pair_07	0.0993197	-1.00163	infected	S	O	5.41968	-0.05219
CTGGTCTAGAAAGTGG-1	ATP1A1_-_116915929.23-P1P2_CR1-cs1;ATP1A1_-_116915944.23-P1P2_CR3-cs1	2	2166;659	1575;491	1.3752380952380951;1.3421588594704685	1	CRISPRi_010_ATP1A1	0.0259882	-1.58404	unclassified	G1	T	4.09309	-1.24941
CTGGTCTAGAAGGGTA-1	F2RL1_-_76114914.23-P1P2_CR3-cs1;F2RL1_+_76114867.23-P1P2_CR1-cs1	2	341;227	249;172	1.3694779116465863;1.319767441860465	1	CRISPRi_057_F2RL1	0.0807584	-1.09166	unclassified	G1	T	6.53095	-1.2601
CTGGTCTCACACTGCG-1	FYCO1_-_46037113.23-P1P2_CR1-cs1	1	58	40	1.45	1	CRISPRi_225_FYCO1	0.0119647	-1.91464	bystander	G1	K	5.47585	7.27068
CTGGTCTCAGGCAGTA-1	LDLR_-_11200228.23-P1P2_CR1-cs1	1	1043	758	1.37599	1	CRISPRi_226_LDLR	0.00153169	-2.80589	bystander	G2M	B	-6.23453	5.30212
CTGGTCTCATGCCTAA-1	CASP9_+_15850704.23-P1P2_CR3-cs1;CASP9_-_15850541.23-P1P2_CR1-cs1	2	4276;138	3125;100	1.36832;1.38	1	CRISPRi_030_CASP9	0.00235043	-2.61912	bystander	G2M	E	-5.31897	2.11525
CTGGTCTGTCATATCG-1	HDAC2_-_114292382.23-P1P2_CR3-cs1;HDAC2_-_114292259.23-P1P2_CR1-cs1	2	97;215	75;154	1.2933333333333332;1.396103896103896	1	CRISPRi_063_HDAC2	0.496478	-0.304041	infected	G2M	P	9.62688	1.18734
CTGGTCTGTTGAACTC-1	TMEM97_+_26646401.23-P1P2_CR1-cs1;TMEM97_-_26646271.23-P1P2_CR3-cs1	2	128;891	95;656	1.3473684210526315;1.358231707317073	1	CRISPRi_132_TMEM97	0.00311106	-2.499	bystander	G1	D	-2.12689	2.58139
CTGTGCTAGAATGTTG-1	BCKDK_+_31119819.23-P1P2_CR3-cs1;BCKDK_-_31119715.23-P1P2_CR1-cs1	2	623;150	481;112	1.2952182952182951;1.3392857142857142	1	CRISPRi_017_BCKDK	0.721688	-0.141618	infected	G1	S	12.5397	5.99969
CTGTGCTAGTACGACG-1	IFITM2_+_308180.23-P1P2_CR3-cs1;IFITM2_+_308197.23-P1P2_CR1-cs1	2	614;1907	472;1384	1.3008474576271187;1.3778901734104045	1	CRISPRi_066_IFITM2	0.665118	-0.177062	infected	G1	R	11.5676	4.08511
CTGTGCTGTCAATGTC-1	CASP9_+_15850704.23-P1P2_CR3-cs1;CASP9_-_15850541.23-P1P2_CR1-cs1	2	3766;284	2788;212	1.3507890961262554;1.3396226415094339	1	CRISPRi_030_CASP9	0.543789	-0.264538	infected	G2M	Q	8.39162	3.03635
CTGTGCTGTCTGGAGA-1	USO1_-_76649876.23-P1P2_CR3-cs1;USO1_-_76649855.23-P1P2_CR1-cs1	2	598;388	424;292	1.4103773584905661;1.3287671232876712	1	CRISPRi_141_USO1	0.00227219	-2.62887	bystander	S	B	-1.19074	7.34015
CTGTGCTGTTATCGGT-1	ACE2_-_15619013.23-P1P2_CR3-cs1;FURIN_-_91411855.23-P1_CR1-cs1	2	970;84	709;63	1.3681241184767279;1.3333333333333333	1	CRISPRi_173_ACE2_FURIN	0.00293871	-2.5231	bystander	S	A	-0.378738	5.88682
CTGTGCTTCAGCTCTC-1	RNF41_-_56615654.23-P1P2_CR3-cs1;RNF41_+_56615615.23-P1P2_CR1-cs1	2	1721;212	1244;143	1.3834405144694535;1.4825174825174825	1	CRISPRi_105_RNF41	0.00248207	-2.59994	unclassified	G1	T	-3.6641	0.943371
CTGTGCTTCTCAAACG-1	BRD4_-_15391173.23-ENST00000263377.2_ENST00000371835.4_CR3-cs1;BRD4_-_15391126.23-ENST00000263377.2_ENST00000371835.4_CR1-cs1	2	1347;681	987;504	1.364741641337386;1.3511904761904763	1	CRISPRi_023_BRD4	0.00363064	-2.42583	bystander	S	C	0.717401	7.18593
CTGTTTAAGACTGGGT-1	RELB_+_45504764.23-P1P2_CR1-cs1;RELA_-_65430379.23-P1P2_CR3-cs1	2	1413;2398	1053;1732	1.3418803418803418;1.384526558891455	1	CRISPRi_179_RELA_RELB	0.00124417	-2.89441	bystander	G2M	A	-4.59158	10.2997
CTGTTTAAGTCCGGTC-1	EXOC8_-_231473564.23-P1P2_CR1-cs1	1	1058	799	1.32416	1	CRISPRi_222_EXOC8	0.000939723	-3.01478	bystander	G2M	E	-1.39961	0.301692
CTGTTTAAGTTGTAGA-1	MARK3_-_103851740.23-P1_CR3-cs1;MARK3_-_103851762.23-P1_CR1-cs1	2	1294;43	941;32	1.3751328374070138;1.34375	1	CRISPRi_079_MARK3	0.00115313	-2.92342	bystander	G1	A	-0.0824717	6.83307
CTGTTTACACGACTCG-1	CNBP_+_128902721.23-P1P2_CR1-cs1	1	18	13	1.38462	1	CRISPRi_219_CNBP	0.0262626	-1.56996	bystander	G1	K	6.48382	6.05562
CTGTTTATCCGTAGGC-1	PRKCI_-_169940251.23-P1P2_CR3-cs1;PRKCI_-_169940398.23-P1P2_CR1-cs1	2	5790;243	4279;180	1.353119887824258;1.35	1	CRISPRi_097_PRKCI	0.00141786	-2.83615	bystander	S	E	-0.943726	0.915864
CTGTTTATCCTTTCTC-1	BRD4_-_15391173.23-ENST00000263377.2_ENST00000371835.4_CR3-cs1;BRD2_+_32940426.23-P1_CR1-cs1	2	1674;49	1229;33	1.3620829943043125;1.4848484848484849	1	CRISPRi_184_BRD4_BRD2	0.288456	-0.539622	infected	G1	P	10.7969	-1.45011
CTTAACTCAATCTGCA-1	CTSB_+_11725568.23-P1P2_CR1-cs1;CTSL_-_90341061.23-P1_CR3-cs1	2	531;1752	403;1293	1.317617866004963;1.3549883990719258	1	CRISPRi_175_CTSL_CTSB	0.000941767	-3.01183	bystander	G2M	A	-4.91688	11.6842
CTTAACTCACAACTGT-1	BCL2_+_60987184.23-P1P2_CR3-cs1;BCL2_+_60987148.23-P1P2_CR1-cs1	2	1095;195	794;147	1.3790931989924433;1.3265306122448979	1	CRISPRi_018_BCL2	0.00349148	-2.44859	bystander	G2M	F	1.43548	2.91607
CTTAACTCATGTCGAT-1	CWC27_-_64064784.23-P1P2_CR1-cs1;CWC27_+_64064791.23-P1P2_CR3-cs1	2	115;345	87;265	1.3218390804597702;1.3018867924528301	1	CRISPRi_043_CWC27	0.00164557	-2.77493	bystander	G2M	A	-3.35922	5.99835
CTTAACTGTAGCGTGA-1	non-targeting_03431_CR1-cs1;non-targeting_00447_CR3-cs1	2	919;25	700;19	1.312857142857143;1.3157894736842106	1	CRISPRi_214_non_targeting_pair_21	0.00120166	-2.90895	bystander	G2M	B	-3.73684	8.04735
CTTAACTTCAGCAACT-1	IFITM1_-_314087.23-P1P2_CR3-cs1;IFITM1_+_314091.23-P1P2_CR1-cs1	2	831;320	630;235	1.319047619047619;1.3617021276595744	1	CRISPRi_065_IFITM1	0.00162308	-2.78156	bystander	S	A	-1.4406	8.54755
CTTAACTTCATCATTC-1	DPP4_-_162930550.23-P1P2_CR3-cs1;DPP4_+_162930574.23-P1P2_CR1-cs1	2	1877;209	1365;167	1.375091575091575;1.251497005988024	1	CRISPRi_161_DPP4	0.00853485	-2.06169	bystander	S	C	1.4002	6.02306
CTTACCGAGAGCCTAG-1	BST2_+_17516392.23-P1P2_CR3-cs1;BST2_-_17516350.23-P1P2_CR1-cs1	2	3139;2039	2344;1502	1.3391638225255973;1.3575233022636484	1	CRISPRi_024_BST2	0.000759003	-3.10397	bystander	G2M	E	-0.629958	4.33906
CTTACCGAGTAGTGCG-1	VAC14_+_70835011.23-P1P2_CR1-cs1	1	3572	2622	1.36232	1	CRISPRi_239_VAC14	0.001232	-2.89604	bystander	G2M	A	-1.81255	11.6173
CTTACCGAGTGAAGAG-1	SLC35B2_-_44225181.23-P1P2_CR3-cs1;B3GALT6_-_1167684.23-P1P2_CR1-cs1	2	309;614	234;470	1.3205128205128205;1.3063829787234043	1	CRISPRi_188_SLC35B2_B3GALT6	0.00128821	-2.87845	bystander	S	A	-0.682118	10.8841
CTTACCGAGTGTTAGA-1	LY6E_-_144100014.23-P1P2_CR3-cs1;LY6E_-_144099976.23-P1P2_CR1-cs1	2	462;117	341;89	1.3548387096774193;1.3146067415730338	1	CRISPRi_076_LY6E	0.00175018	-2.74471	bystander	S	A	-0.820389	8.79314
CTTACCGGTCGCATAT-1	LDLR_-_11200228.23-P1P2_CR1-cs1	1	723	537	1.34637	1	CRISPRi_226_LDLR	0.00173853	-2.74282	bystander	G2M	F	2.19139	1.76456
CTTACCGTCCCTGACT-1	non-targeting_01196_CR3-cs1;non-targeting_03048_CR1-cs1	2	470;142	346;112	1.3583815028901733;1.2678571428571428	1	CRISPRi_204_non_targeting_pair_11	0.344453	-0.46271	unclassified	G1	T	8.63825	1.40912
CTTAGGAAGAGTAAGG-1	MBTPS2_-_21857766.23-P1P2_CR1-cs1	1	1463	1098	1.33242	1	CRISPRi_229_MBTPS2	0.00699979	-2.15067	unclassified	G1	T	0.601831	0.763998
CTTAGGACACTAAGTC-1	SGTA_+_2783252.23-P1P2_CR1-cs1;SGTA_+_2783218.23-P1P2_CR3-cs1	2	543;611	395;464	1.3746835443037975;1.3168103448275863	1	CRISPRi_109_SGTA	0.0014445	-2.8293	bystander	G2M	G	0.979004	4.42181
CTTAGGAGTCATCCCT-1	PPIA_+_44836735.23-P1P2_CR3-cs1;PPIA_+_44836665.23-P1P2_CR1-cs1	2	1742;403	1206;299	1.4444444444444444;1.3478260869565217	1	CRISPRi_094_PPIA	0.00103354	-2.96451	bystander	S	A	2.82167	9.4469
CTTAGGATCTAACGGT-1	ATG14_+_55878313.23-P1P2_CR3-cs1;ATG14_-_55878158.23-P1P2_CR1-cs1	2	758;345	566;264	1.3392226148409894;1.3068181818181819	1	CRISPRi_008_ATG14	0.00558854	-2.2438	bystander	G2M	J	2.35563	3.83613
CTTAGGATCTGGCGTG-1	TMEM106B_+_12250968.23-P1P2_CR1-cs1	1	510	377	1.35279	1	CRISPRi_235_TMEM106B	0.00186423	-2.7214	bystander	G2M	B	-5.75734	6.26702
CTTCTCTAGCTTATCG-1	CHEK2_-_29138399.23-P1P2_CR3-cs1;CHEK2_+_29138256.23-P1P2_CR1-cs1	2	467;28	355;19	1.315492957746479;1.4736842105263157	1	CRISPRi_033_CHEK2	0.00168801	-2.7633	bystander	S	A	-0.934269	9.05365
CTTCTCTAGTGTCCAT-1	TMEM106B_+_12250990.23-P1P2_CR1-cs1	1	54	35	1.54286	1	CRISPRi_234_TMEM106B	0.64674	-0.189227	infected	G2M	S	9.44908	7.12806
CTTCTCTAGTGTCTCA-1	SIRT1_+_69644549.23-P1P2_CR3-cs1;SIRT1_-_69644482.23-P1P2_CR1-cs1	2	140;252	99;198	1.4141414141414141;1.2727272727272727	1	CRISPRi_111_SIRT1	0.00071114	-3.13427	bystander	G2M	B	-5.74768	8.69415
CTTCTCTCAAGAGGCT-1	BID_-_18257161.23-P1P2_CR1-cs1;BID_+_18257195.23-P1P2_CR3-cs1	2	99;209	72;153	1.375;1.3660130718954249	1	CRISPRi_021_BID	0.0621746	-1.20439	unclassified	G1	T	9.49924	-1.76477
CTTCTCTCAGGTCGTC-1	non-targeting_02865_CR1-cs1;non-targeting_00771_CR3-cs1	2	1204;948	919;667	1.310119695321001;1.421289355322339	1	CRISPRi_215_non_targeting_pair_22	0.00257193	-2.57641	bystander	G2M	A	-4.51935	10.6707
CTTCTCTGTTATGCGT-1	TRMT1_-_13227169.23-P1P2_CR3-cs1;TRMT1_-_13227186.23-P1P2_CR1-cs1	2	594;272	438;197	1.356164383561644;1.380710659898477	1	CRISPRi_136_TRMT1	0.00265054	-2.56334	bystander	G1	D	-0.274472	3.82892
CTTCTCTGTTCGGCAC-1	MYD88_-_38180194.23-P1_CR3-cs1;MYD88_-_38180405.23-P1_CR1-cs1	2	908;412	676;323	1.3431952662721893;1.2755417956656347	1	CRISPRi_085_MYD88	0.0018071	-2.7308	bystander	S	A	-0.626969	6.85573
CTTCTCTTCTTGCAAG-1	FURIN_+_91411839.23-P1_CR1-cs1;FURIN_-_91411855.23-P1_CR3-cs1	2	728;237	531;170	1.3709981167608287;1.3941176470588235	1	CRISPRi_058_FURIN	0.00263904	-2.56786	bystander	G1	F	1.77821	-1.67004
CTTGGCTAGAAGCCCA-1	FURIN_+_91411839.23-P1_CR1-cs1;FURIN_-_91411855.23-P1_CR3-cs1	2	1340;124	963;85	1.3914849428868121;1.4588235294117646	1	CRISPRi_058_FURIN	0.00199961	-2.68861	bystander	S	G	-1.41849	2.69428
CTTGGCTAGCAGGTCA-1	IRF3_+_50168857.23-P1P2_CR1-cs1;IRF9_+_24630967.23-P1P2_CR3-cs1	2	248;2254	187;1633	1.3262032085561497;1.380281690140845	1	CRISPRi_182_IRF9_IRF3	0.00118064	-2.916	bystander	S	A	-0.360703	12.4359
CTTGGCTAGCGATTCT-1	EMC2_+_109455869.23-P1P2_CR3-cs1;EMC2_-_109456069.23-P1P2_CR1-cs1	2	94;153	66;128	1.4242424242424243;1.1953125	1	CRISPRi_053_EMC2	0.0018642	-2.71657	bystander	G2M	D	-2.56579	5.30792
CTTGGCTCACAGTCGC-1	BRD2_+_32940409.23-P1_CR1-cs1;BRD2_+_32940426.23-P1_CR3-cs1	2	837;647	647;495	1.293663060278207;1.307070707070707	1	CRISPRi_022_BRD2	0.00108286	-2.94965	bystander	S	A	2.06005	9.21254
CTTGGCTGTAAGCACG-1	TMEM106B_+_12250990.23-P1P2_CR1-cs1	1	112	77	1.45455	1	CRISPRi_234_TMEM106B	0.00142487	-2.83648	bystander	S	A	-0.611073	9.55774
CTTGGCTGTCCTAGCG-1	BRD4_-_15391173.23-ENST00000263377.2_ENST00000371835.4_CR3-cs1;BRD4_-_15391126.23-ENST00000263377.2_ENST00000371835.4_CR1-cs1	2	1476;1132	1102;840	1.339382940108893;1.3476190476190477	1	CRISPRi_023_BRD4	0.000736354	-3.1152	bystander	G2M	B	-3.4868	8.29888
CTTTGCGAGCGTTTAC-1	LDLR_+_11200273.23-P1P2_CR1-cs1	1	94	70	1.34286	1	CRISPRi_227_LDLR	0.00102955	-2.97664	bystander	G2M	E	-7.04445	5.74592
CTTTGCGAGGCATTGG-1	TMPRSS2_-_42879996.23-P1P2_CR3-cs1;CTSB_-_11725558.23-P1P2_CR1-cs1	2	2593;1046	1924;757	1.3477130977130978;1.3817701453104358	1	CRISPRi_191_TMPRSS2_CTSB	0.0011329	-2.93483	bystander	S	A	0.536921	8.11076
CTTTGCGAGTCGCCGT-1	LDLR_-_11200228.23-P1P2_CR1-cs1	1	783	592	1.32264	1	CRISPRi_226_LDLR	0.00192318	-2.70442	bystander	S	A	2.61071	10.0535
CTTTGCGCATTCTTAC-1	BZW2_+_16685811.23-P1P2_CR3-cs1;BZW2_+_16685808.23-P1P2_CR1-cs1	2	1700;18	1246;14	1.3643659711075442;1.2857142857142858	1	CRISPRi_026_BZW2	0.00168572	-2.75987	bystander	S	A	0.857988	7.97479
CTTTGCGGTATATGAG-1	non-targeting_00792_CR3-cs1;non-targeting_02296_CR1-cs1	2	1087;194	801;134	1.3570536828963795;1.4477611940298507	1	CRISPRi_207_non_targeting_pair_14	0.699651	-0.155096	infected	G1	R	12.9594	1.72929
CTTTGCGGTTCAACCA-1	BAG6_+_31620419.23-P1P2_CR1-cs1;BAG6_+_31620398.23-P1P2_CR3-cs1	2	861;2182	632;1576	1.3623417721518987;1.384517766497462	1	CRISPRi_015_BAG6	0.00470773	-2.31535	bystander	G2M	F	2.59303	-0.426127
CTTTGCGTCTATGTGG-1	CKM_+_45826065.23-P1_CR3-cs1;CKM_-_45826081.23-P1_CR1-cs1	2	2109;171	1573;131	1.340750158931977;1.3053435114503817	1	CRISPRi_035_CKM	0.00341006	-2.45538	bystander	G1	H	-1.64519	1.68881
GAAACTCAGAAACGAG-1	TMEM106B_+_12250968.23-P1P2_CR1-cs1	1	491	368	1.33424	1	CRISPRi_235_TMEM106B	0.00407822	-2.37858	bystander	G2M	F	1.62565	2.57813
GAAACTCAGAGCAATT-1	IFNAR1_-_34697352.23-P1P2_CR3-cs1;IFNAR2_+_34602250.23-P1P2_CR1-cs1	2	288;434	219;301	1.3150684931506849;1.441860465116279	1	CRISPRi_180_IFNAR1_IFNAR2	0.00175506	-2.74526	bystander	G1	B	0.561017	8.09732
GAAACTCAGGAATTAC-1	GOLGA7_-_41348095.23-P1P2_CR3-cs1;ZDHHC5_-_57435631.23-P1P2_CR1-cs1	2	2250;2545	1679;1911	1.3400833829660512;1.3317634746206175	1	CRISPRi_186_GOLGA7_ZDHHC5	0.000890621	-3.03696	bystander	G2M	A	-4.36411	9.61768
GAAACTCAGGCAGGTT-1	VAC14_-_70835027.23-P1P2_CR1-cs1	1	974	705	1.38156	1	CRISPRi_238_VAC14	0.718275	-0.143674	infected	G1	R	13.7787	3.0336
GAAACTCAGTGTGGCA-1	GPR89B_-_147400800.23-P1P2_CR3-cs1;GPR89B_+_147400602.23-P1P2_CR1-cs1	2	5578;636	4117;467	1.3548700510080156;1.3618843683083512	1	CRISPRi_163_GPR89B	0.18536	-0.731886	infected	S	N	1.99108	5.71659
GAAACTCAGTTGAGTA-1	TMEM106B_+_12250990.23-P1P2_CR1-cs1	1	238	175	1.36	1	CRISPRi_234_TMEM106B	0.0014474	-2.82784	bystander	G1	A	-1.82804	6.20339
GAAACTCCAGTCAGCC-1	EXOC2_+_693074.23-P1P2_CR1-cs1	1	425	309	1.3754	1	CRISPRi_220_EXOC2	0.00140832	-2.84155	bystander	G2M	E	-5.76394	2.67286
GAAACTCCATGACATC-1	TMPRSS2_+_42879999.23-P1P2_CR1-cs1;TMPRSS2_-_42879996.23-P1P2_CR3-cs1	2	953;1796	705;1326	1.3517730496453901;1.354449472096531	1	CRISPRi_133_TMPRSS2	0.00294682	-2.52564	unclassified	S	T	-0.993744	11.1966
GAAACTCGTAAGTGGC-1	EMC4_-_34517276.23-P1P2_CR3-cs1;EMC4_-_34517254.23-P1P2_CR1-cs1	2	331;57	245;42	1.3510204081632653;1.3571428571428572	1	CRISPRi_054_EMC4	0.518344	-0.285296	infected	G1	S	11.1914	6.76984
GAAACTCGTCGTGGCT-1	EXOC8_-_231473581.23-P1P2_CR1-cs1	1	449	325	1.38154	1	CRISPRi_223_EXOC8	0.0560911	-1.24898	unclassified	G2M	T	5.75957	1.45675
GAAACTCGTCTCCATC-1	RTN4_-_55237467.23-ENST00000394609.2_CR3-cs1;RTN4_+_55237415.23-ENST00000394609.2_CR1-cs1	2	3320;456	2495;340	1.3306613226452906;1.3411764705882352	1	CRISPRi_168_RTN4	0.000861098	-3.04857	bystander	G2M	A	-3.15217	9.45434
GAAACTCTCGCCAGCA-1	TBCB_-_36606424.23-P1P2_CR1-cs1;TBCB_-_36606452.23-P1P2_CR3-cs1	2	1211;725	880;546	1.3761363636363637;1.3278388278388278	1	CRISPRi_123_TBCB	0.00492989	-2.30159	bystander	G2M	F	1.6199	-1.28131
GAAACTCTCTACTTAC-1	LDLR_-_11200228.23-P1P2_CR1-cs1	1	1001	733	1.36562	1	CRISPRi_226_LDLR	0.00296912	-2.52259	unclassified	S	T	-0.456836	12.0972
GAAATGAAGTGTTTGC-1	CWC27_-_64064784.23-P1P2_CR1-cs1;CWC27_+_64064791.23-P1P2_CR3-cs1	2	19;306	17;225	1.1176470588235294;1.36	1	CRISPRi_043_CWC27	0.00468152	-2.32357	bystander	G1	F	2.07979	1.814
GAAATGACACAGAGGT-1	LDLR_-_11200228.23-P1P2_CR1-cs1	1	1229	915	1.34317	1	CRISPRi_226_LDLR	0.000744225	-3.11128	bystander	G2M	E	-5.5194	2.5613
GAAATGACAGTAGAGC-1	COG5_+_107204337.23-P1P2_CR3-cs1;COG5_+_107204333.23-P1P2_CR1-cs1	2	746;72	536;56	1.3917910447761195;1.2857142857142858	1	CRISPRi_036_COG5	0.0131068	-1.87464	bystander	G1	L	4.57593	-1.74118
GAAATGATCGGACAAG-1	RB1CC1_+_53626966.23-P1_CR3-cs1;RB1CC1_-_53626971.23-P1_CR1-cs1	2	524;38	374;27	1.4010695187165776;1.4074074074074074	1	CRISPRi_100_RB1CC1	0.00235523	-2.61328	bystander	G1	D	-2.71212	3.16075
GAACATCAGACAAGCC-1	LY6E_-_144100014.23-P1P2_CR3-cs1;LY6E_-_144099976.23-P1P2_CR1-cs1	2	144;78	113;55	1.2743362831858407;1.4181818181818182	1	CRISPRi_076_LY6E	0.00416107	-2.37617	unclassified	G1	T	1.25509	3.86175
GAACATCCAGGGCATA-1	EIF2AK3_-_88926935.23-P1P2_CR1-cs1;EIF2AK3_-_88926550.23-P1P2_CR3-cs1	2	581;452	409;346	1.4205378973105134;1.30635838150289	1	CRISPRi_048_EIF2AK3	0.00306134	-2.50584	bystander	S	A	-0.298328	9.03298
GAACCTAAGATATGGT-1	CHD7_-_61591641.23-P1P2_CR3-cs1;CHD7_-_61591622.23-P1P2_CR1-cs1	2	2530;789	1851;586	1.3668287412209617;1.3464163822525597	1	CRISPRi_032_CHD7	0.0015329	-2.80428	bystander	S	A	-1.70788	8.52656
GAACCTAAGGCCCTCA-1	FURIN_+_91411839.23-P1_CR1-cs1;FURIN_-_91411855.23-P1_CR3-cs1	2	1336;112	992;85	1.346774193548387;1.3176470588235294	1	CRISPRi_058_FURIN	0.00141049	-2.83965	bystander	G2M	E	-6.72204	3.72017
GAACCTAAGGCTACGA-1	CASP7_+_115439705.23-P1P2_CR3-cs1;CASP7_+_115439715.23-P1P2_CR1-cs1	2	96;152	71;115	1.352112676056338;1.3217391304347825	1	CRISPRi_028_CASP7	0.00145214	-2.82098	bystander	G1	D	-2.69893	2.01049
GAACCTACATGTAAGA-1	NFKBIA_+_35873778.23-P1_CR3-cs1;NFKBIA_+_35873752.23-P1_CR1-cs1	2	1730;661	1253;484	1.380686352753392;1.365702479338843	1	CRISPRi_088_NFKBIA	0.00126626	-2.88453	bystander	G1	A	1.31457	6.39178
GAACCTAGTAATAGCA-1	TMPRSS2_-_42879996.23-P1P2_CR3-cs1;CTSL_+_90341065.23-P1_CR1-cs1	2	2369;463	1761;327	1.3452583759227712;1.415902140672783	1	CRISPRi_192_TMPRSS2_CTSL	0.00103359	-2.97494	bystander	G2M	A	-2.81807	7.47098
GAACCTAGTCTCATCC-1	STK16_+_220110240.23-P1P2_CR1-cs1;STK16_+_220110286.23-P1P2_CR3-cs1	2	405;2765	302;2008	1.3410596026490067;1.37699203187251	1	CRISPRi_122_STK16	0.014772	-1.82594	unclassified	S	T	4.13276	-1.72791
GAACCTAGTGATAAGT-1	TMEM106B_+_12250968.23-P1P2_CR1-cs1	1	66	57	1.15789	1	CRISPRi_235_TMEM106B	0.00392069	-2.39445	bystander	G1	H	-2.26978	1.41591
GAACCTAGTGGTGTAG-1	MFSD12_+_3557566.23-P1P2_CR1-cs1	1	2653	1918	1.38321	1	CRISPRi_231_MFSD12	0.0011267	-2.93748	bystander	G2M	E	-5.25646	4.68689
GAACCTATCTAACCGA-1	BCL2_+_60987184.23-P1P2_CR3-cs1;BCL2_+_60987148.23-P1P2_CR1-cs1	2	3610;962	2596;701	1.3906009244992297;1.3723252496433667	1	CRISPRi_018_BCL2	0.0463486	-1.33244	unclassified	G2M	T	6.91595	-2.30469
GAACGGAAGTTCGCGC-1	non-targeting_02521_CR3-cs1;non-targeting_01091_CR1-cs1	2	100;203	77;142	1.2987012987012987;1.4295774647887325	1	CRISPRi_194_non_targeting_pair_01	0.00190643	-2.70822	bystander	G1	F	1.8054	1.1114
GAACGGACAGCTCGCA-1	non-targeting_01908_CR3-cs1;non-targeting_03776_CR1-cs1	2	39	31;24	1.2580645161290323;1.625	1	CRISPRi_210_non_targeting_pair_17	0.474973	-0.32307	unclassified	G2M	T	13.5343	4.67388
GAACGGACATTACCTT-1	USO1_-_76649876.23-P1P2_CR3-cs1;USO1_-_76649855.23-P1P2_CR1-cs1	2	638;1141	480;859	1.3291666666666666;1.3282887077997672	1	CRISPRi_141_USO1	0.672336	-0.172391	infected	G1	S	8.85465	6.61422
GAACGGACATTTGCCC-1	BRD4_-_15391173.23-ENST00000263377.2_ENST00000371835.4_CR3-cs1;BRD2_+_32940426.23-P1_CR1-cs1	2	1596;159	1165;115	1.3699570815450643;1.382608695652174	1	CRISPRi_184_BRD4_BRD2	0.00303381	-2.51119	bystander	S	A	2.09558	6.09869
GAACGGAGTCGCATCG-1	LDLR_-_11200228.23-P1P2_CR1-cs1	1	923	675	1.36741	1	CRISPRi_226_LDLR	0.00271222	-2.55756	bystander	G2M	A	-1.53201	11.0642
GAAGCAGCACTTACGA-1	F2RL1_-_76114914.23-P1P2_CR3-cs1;F2RL1_+_76114867.23-P1P2_CR1-cs1	2	906;477	666;360	1.3603603603603605;1.325	1	CRISPRi_057_F2RL1	0.0019307	-2.70303	bystander	G2M	G	1.40787	4.1675
GAAGCAGCATCACGTA-1	GPR89B_-_147400800.23-P1P2_CR3-cs1;GPR89B_+_147400602.23-P1P2_CR1-cs1	2	3390;638	2481;476	1.3663845223700122;1.3403361344537814	1	CRISPRi_163_GPR89B	0.000753872	-3.10975	bystander	S	B	-2.16401	5.45652
GAAGCAGGTGCAACGA-1	EXOC8_-_231473564.23-P1P2_CR1-cs1	1	1602	1192	1.34396	1	CRISPRi_222_EXOC8	0.00156379	-2.79325	bystander	G2M	A	-1.40539	9.59071
GAAGCAGGTGCGGTAA-1	VAC14_+_70835011.23-P1P2_CR1-cs1	1	1996	1472	1.35598	1	CRISPRi_239_VAC14	0.000974327	-3.00058	bystander	S	A	0.174117	8.36331
GAAGCAGGTTCAGACT-1	FURIN_+_91411839.23-P1_CR1-cs1;FURIN_-_91411855.23-P1_CR3-cs1	2	622;123	470;89	1.323404255319149;1.3820224719101124	1	CRISPRi_058_FURIN	0.00185754	-2.72174	bystander	S	B	-3.96324	8.07264
GAAGCAGTCCAAACTG-1	MFSD12_+_3557541.23-P1P2_CR1-cs1	1	1558	1161	1.34195	1	CRISPRi_230_MFSD12	0.478731	-0.319829	infected	G1	Q	8.64289	2.42433
GAATAAGCAGTCGTGC-1	CTSL_+_90341065.23-P1_CR1-cs1;CTSL_-_90341061.23-P1_CR3-cs1	2	578;1192	402;891	1.4378109452736318;1.3378226711560044	1	CRISPRi_041_CTSL	0.00074746	-3.10712	bystander	S	B	-2.8462	7.27519
GAATAAGGTAGAGTGC-1	TTC37_-_94890435.23-P1P2_CR3-cs1;TTC37_+_94890492.23-P1P2_CR1-cs1	2	1533;1322	1119;965	1.3699731903485255;1.3699481865284975	1	CRISPRi_137_TTC37	0.00119178	-2.91486	bystander	G2M	G	1.53404	5.17894
GAATAAGGTTAGGGTG-1	TMEM97_+_26646401.23-P1P2_CR1-cs1;TMEM97_-_26646271.23-P1P2_CR3-cs1	2	349;3492	246;2554	1.41869918699187;1.3672670321064997	1	CRISPRi_132_TMEM97	0.00125758	-2.88975	bystander	G2M	B	-5.51914	6.48926
GAATAAGTCAGTGTTG-1	TOM1_-_35695895.23-P1P2_CR1-cs1	1	303	239	1.26778	1	CRISPRi_237_TOM1	0.00781837	-2.10276	unclassified	G1	T	0.273186	1.98286
GAATGAAAGAAAGTGG-1	STK16_+_220110240.23-P1P2_CR1-cs1;STK16_+_220110286.23-P1P2_CR3-cs1	2	397;1825	292;1298	1.3595890410958904;1.4060092449922958	1	CRISPRi_122_STK16	0.00212442	-2.66344	bystander	S	G	2.31569	3.40857
GAATGAAAGAATGTTG-1	KPNA2_+_66031880.23-P1P2_CR1-cs1;KPNA2_-_66031874.23-P1P2_CR3-cs1	2	833;1517	635;1115	1.3118110236220473;1.3605381165919284	1	CRISPRi_074_KPNA2	0.0019794	-2.69373	bystander	G1	D	-3.1851	3.72065
GAATGAACAAGTTGTC-1	SIGMAR1_+_34637739.23-P1P2_CR3-cs1;SIGMAR1_-_34637726.23-P1P2_CR1-cs1	2	1058;637	785;456	1.3477707006369426;1.3969298245614035	1	CRISPRi_110_SIGMAR1	0.00427546	-2.35384	bystander	S	B	-1.13613	6.76212
GAATGAACAGATAATG-1	non-targeting_02865_CR1-cs1;non-targeting_00771_CR3-cs1	2	82;33	54;23	1.5185185185185186;1.434782608695652	1	CRISPRi_215_non_targeting_pair_22	0.0248602	-1.59404	bystander	G1	K	6.82203	7.07007
GAATGAAGTATCTGCA-1	BAX_-_49458157.23-P1P2_CR3-cs1;BAX_-_49458192.23-P1P2_CR1-cs1	2	400;196	267;149	1.4981273408239701;1.3154362416107384	1	CRISPRi_016_BAX	0.00193102	-2.70234	bystander	S	B	-2.53452	3.44534
GAATGAAGTGACGGTA-1	G3BP2_+_76598272.23-P1P2_CR1-cs1;G3BP2_+_76598520.23-P1P2_CR3-cs1	2	497;980	371;735	1.3396226415094339;1.3333333333333333	1	CRISPRi_060_G3BP2	0.00287638	-2.53142	bystander	S	G	-0.707728	4.35159
GAATGAAGTGCGGTAA-1	TMEM106B_+_12250990.23-P1P2_CR1-cs1	1	98	79	1.24051	1	CRISPRi_234_TMEM106B	0.350333	-0.455203	infected	G1	P	10.8959	-0.110959
GAATGAATCCTCGCAT-1	STAT2_+_56753865.23-P1P2_CR1-cs1;STAT1_-_191878853.23-P1P2_CR3-cs1	2	282;626	211;445	1.3364928909952607;1.4067415730337078	1	CRISPRi_181_STAT1_STAT2	0.00338304	-2.46195	bystander	G2M	A	-4.41481	11.4421
GACACGCAGACTCGGA-1	NLRX1_-_119039431.23-P1P2_CR3-cs1;NLRX1_-_119039457.23-P1P2_CR1-cs1	2	915;990	697;722	1.3127690100430416;1.371191135734072	1	CRISPRi_089_NLRX1	0.0022735	-2.63614	bystander	G2M	A	-6.60919	5.84421
GACACGCTCTCACATT-1	IFNAR2_+_34602250.23-P1P2_CR3-cs1;IFNAR2_+_34602240.23-P1P2_CR1-cs1	2	1186;262	830;194	1.4289156626506023;1.3505154639175259	1	CRISPRi_069_IFNAR2	0.672886	-0.172038	infected	G1	Q	10.7605	4.25686
GACACGCTCTTAGCCC-1	MAPK8_-_49514791.23-P1P2_CR3-cs1;MAPK8_-_49514766.23-P1P2_CR1-cs1	2	1115;145	758;109	1.470976253298153;1.3302752293577982	1	CRISPRi_077_MAPK8	0.00469346	-2.30231	bystander	G1	L	6.02293	-2.61256
GACAGAGAGCTGGAAC-1	MARK3_-_103851740.23-P1_CR3-cs1;MARK3_-_103851762.23-P1_CR1-cs1	2	3441;52	2494;38	1.3797113071371292;1.368421052631579	1	CRISPRi_079_MARK3	0.0604318	-1.2185	infected	G2M	N	-3.99569	5.92096
GACAGAGAGGTCATCT-1	GPR89A_-_145826754.23-ENST00000313835.9_CR3-cs1;GPR89A_+_145826745.23-ENST00000313835.9_CR1-cs1	2	1948;390	1409;294	1.382540809084457;1.3265306122448979	1	CRISPRi_162_GPR89A	0.00128951	-2.87859	bystander	S	A	1.83879	10.4705
GACAGAGCAAGCGATG-1	MFSD12_+_3557566.23-P1P2_CR1-cs1	1	1574	1156	1.36159	1	CRISPRi_231_MFSD12	0.00111387	-2.94095	bystander	S	G	-1.3189	7.21141
GACAGAGCACGGATAG-1	VAC14_-_70835027.23-P1P2_CR1-cs1	1	413	303	1.36304	1	CRISPRi_238_VAC14	0.00181581	-2.73161	bystander	G2M	E	-4.42933	3.34423
GACAGAGCATGCTGGC-1	BCKDK_+_31119819.23-P1P2_CR3-cs1;BCKDK_-_31119715.23-P1P2_CR1-cs1	2	962;161	694;119	1.3861671469740633;1.3529411764705883	1	CRISPRi_017_BCKDK	0.0017115	-2.75565	bystander	S	A	1.6285	9.3523
GACAGAGGTCGTGGCT-1	CCZ1_-_5938597.23-P1P2_CR3-cs1;CCZ1B_+_6865923.23-ENST00000316731.8_CR1-cs1	2	1073;1058	771;799	1.391699092088197;1.3241551939924907	1	CRISPRi_190_CCZ1_CCZ1B	0.558452	-0.252874	unclassified	G2M	T	10.2374	7.53831
GACAGAGGTTCATGGT-1	non-targeting_00535_CR1-cs1;non-targeting_02294_CR3-cs1	2	1188;647	892;474	1.3318385650224216;1.3649789029535866	1	CRISPRi_211_non_targeting_pair_18	0.821069	-0.0856061	infected	G1	S	13.3538	7.88764
GACAGAGTCTTACCGC-1	LY6E_-_144100014.23-P1P2_CR3-cs1;LY6E_-_144099976.23-P1P2_CR1-cs1	2	120;48	96;36	1.25;1.3333333333333333	1	CRISPRi_076_LY6E	0.00153416	-2.78935	bystander	G2M	A	1.08789	10.6121
GACCAATAGACCACGA-1	CNBP_+_128902721.23-P1P2_CR1-cs1	1	468	350	1.33714	1	CRISPRi_219_CNBP	0.00179636	-2.73702	bystander	S	A	1.4497	11.9726
GACCAATAGACTAGAT-1	non-targeting_03240_CR3-cs1;non-targeting_03788_CR1-cs1	2	2692;1418	1990;1045	1.3527638190954774;1.3569377990430622	1	CRISPRi_205_non_targeting_pair_12	0.00402073	-2.39051	unclassified	G2M	T	-3.98322	10.943
GACCAATAGTCCTCCT-1	STAT1_-_191878853.23-P1P2_CR3-cs1;STAT1_+_191878864.23-P1P2_CR1-cs1	2	898;330	680;244	1.3205882352941176;1.3524590163934427	1	CRISPRi_120_STAT1	0.00483772	-2.30992	bystander	S	G	1.46093	5.97784
GACCAATAGTGAATTG-1	TRMT1_-_13227169.23-P1P2_CR3-cs1;TRMT1_-_13227186.23-P1P2_CR1-cs1	2	679;202	518;148	1.3108108108108107;1.364864864864865	1	CRISPRi_136_TRMT1	0.00154364	-2.80171	bystander	G2M	E	-4.36537	1.2276
GACCAATCACATGTGT-1	BST2_+_17516392.23-P1P2_CR3-cs1;BST2_-_17516350.23-P1P2_CR1-cs1	2	2810;1530	2054;1090	1.368062317429406;1.4036697247706422	1	CRISPRi_024_BST2	0.00235179	-2.61967	bystander	G1	B	-3.95089	4.29977
GACCAATCATAGTAAG-1	KPNA2_+_66031880.23-P1P2_CR1-cs1;KPNA2_-_66031874.23-P1P2_CR3-cs1	2	64;133	43;94	1.4883720930232558;1.4148936170212767	1	CRISPRi_074_KPNA2	0.017673	-1.74389	bystander	G1	K	6.57848	7.26866
GACCAATCATCAGTAC-1	ATG9A_+_220094211.23-P1P2_CR1-cs1;ATG9A_-_220093869.23-P1P2_CR3-cs1	2	377;73	269;56	1.4014869888475836;1.3035714285714286	1	CRISPRi_009_ATG9A	0.457839	-0.339209	infected	G1	Q	8.92434	1.62009
GACCAATGTGCCTTGG-1	non-targeting_01908_CR3-cs1;non-targeting_03776_CR1-cs1	2	3863;796	2845;578	1.3578207381370826;1.3771626297577855	1	CRISPRi_210_non_targeting_pair_17	0.000857132	-3.04766	bystander	G2M	E	-5.01928	2.90029
GACCAATGTTCGTCTC-1	TMPRSS2_+_42879999.23-P1P2_CR1-cs1;TMPRSS2_-_42879996.23-P1P2_CR3-cs1	2	580;1118	449;828	1.2917594654788418;1.3502415458937198	1	CRISPRi_133_TMPRSS2	0.00247688	-2.57814	bystander	G2M	J	-5.55871	3.76735
GACCTGGAGACCCACC-1	RIPK1_-_3068799.23-P1_CR3-cs1;RIPK1_+_3068801.23-P1_CR1-cs1	2	965;817	711;594	1.3572433192686357;1.3754208754208754	1	CRISPRi_104_RIPK1	0.0409058	-1.38085	bystander	G2M	J	6.74826	1.2679
GACCTGGAGCTAGTCT-1	C19orf66_+_10197572.23-P1P2_CR1-cs1	1	161	116	1.38793	1	CRISPRi_217_C19orf66	0.491086	-0.308741	infected	G2M	Q	8.72357	2.69727
GACCTGGAGGCGTACA-1	CDK6_+_92465903.23-P1_CR1-cs1;CDK6_-_92465893.23-P1_CR3-cs1	2	1573;4008	1139;2936	1.3810359964881476;1.3651226158038148	1	CRISPRi_031_CDK6	0.0159964	-1.79447	infected	G2M	N	-5.07	6.88145
GACCTGGCAAGCCGCT-1	LDLR_+_11200273.23-P1P2_CR1-cs1	1	73	59	1.23729	1	CRISPRi_227_LDLR	0.0003805	-3.39483	bystander	S	A	0.724058	9.72716
GACCTGGCAGCGAACA-1	EXOC8_-_231473564.23-P1P2_CR1-cs1	1	652	486	1.34156	1	CRISPRi_222_EXOC8	0.00409808	-2.38039	bystander	G1	H	-3.2153	0.90659
GACCTGGTCTCTTGAT-1	EMC2_+_109455869.23-P1P2_CR3-cs1;EMC4_-_34517276.23-P1P2_CR1-cs1	2	487;289	355;213	1.371830985915493;1.3568075117370892	1	CRISPRi_183_EMC2_EMC4	0.00122377	-2.89653	bystander	G1	G	0.722079	3.58331
GACGCGTAGTACATGA-1	CNBP_+_128902721.23-P1P2_CR1-cs1	1	341	257	1.32685	1	CRISPRi_219_CNBP	0.00156407	-2.79621	bystander	S	A	1.22486	8.17844
GACGCGTCAGTTAACC-1	IFITM3_-_320890.23-P1P2_CR3-cs1;IFITM3_+_320534.23-P1P2_CR1-cs1	2	1547;3102	1123;2228	1.377560106856634;1.3922800718132855	1	CRISPRi_067_IFITM3	0.00068356	-3.14999	bystander	G2M	A	-2.85677	5.60409
GACGCGTGTCACACGC-1	SCAP_-_47517316.23-P1P2_CR1-cs1	1	1005	722	1.39197	1	CRISPRi_232_SCAP	0.00107133	-2.95881	bystander	G2M	A	-2.88244	11.8769
GACGCGTGTCTCCACT-1	TMEM106B_+_12250990.23-P1P2_CR1-cs1	1	217	171	1.26901	1	CRISPRi_234_TMEM106B	0.00277173	-2.54205	bystander	S	F	1.9104	1.17801
GACGCGTGTTTGGGCC-1	ISG15_+_948906.23-P1P2_CR1-cs1;ISG15_-_948888.23-P1P2_CR3-cs1	2	1450;390	1063;294	1.3640639698965193;1.3265306122448979	1	CRISPRi_072_ISG15	0.00332766	-2.46791	bystander	G2M	J	4.31178	3.5042
GACGCGTTCCTATTCA-1	LARP1_-_154092432.23-ENST00000336314.4_CR3-cs1;LARP1_-_154092586.23-ENST00000336314.4_CR1-cs1	2	396;33	302;23	1.3112582781456954;1.434782608695652	1	CRISPRi_075_LARP1	0.00217533	-2.64133	bystander	S	C	-0.579529	8.40695
GACGCGTTCGCCTGAG-1	SEC62_-_169684596.23-P1P2_CR3-cs1;SEC62_-_169684666.23-P1P2_CR1-cs1	2	200;220	153;170	1.3071895424836601;1.2941176470588236	1	CRISPRi_108_SEC62	0.00296551	-2.50569	bystander	G2M	C	0.137473	6.35616
GACGGCTAGACATAAC-1	BCKDK_+_31119819.23-P1P2_CR3-cs1;BCKDK_-_31119715.23-P1P2_CR1-cs1	2	1235;164	871;118	1.4179104477611941;1.3898305084745763	1	CRISPRi_017_BCKDK	0.00159116	-2.78641	bystander	G1	A	-2.06385	6.72748
GACGGCTAGCACACAG-1	CCZ1_-_5938597.23-P1P2_CR3-cs1;CCZ1_-_5938613.23-P1P2_CR1-cs1	2	1249;431	907;322	1.3770672546857774;1.3385093167701863	1	CRISPRi_157_CCZ1	0.00108656	-2.95099	bystander	G2M	F	-0.490533	0.431664
GACGGCTCAATAGCGG-1	CHD7_-_61591641.23-P1P2_CR3-cs1;CHD7_-_61591622.23-P1P2_CR1-cs1	2	1836;478	1335;353	1.3752808988764045;1.3541076487252124	1	CRISPRi_032_CHD7	0.00614922	-2.20169	bystander	G1	F	0.669344	-0.224918
GACGGCTCACGTTGGC-1	C19orf66_-_10197533.23-P1P2_CR1-cs1	1	93	67	1.38806	1	CRISPRi_216_C19orf66	0.00138345	-2.84858	bystander	G1	H	-3.72659	0.65253
GACGGCTGTAAATGAC-1	BRD4_-_15391173.23-ENST00000263377.2_ENST00000371835.4_CR3-cs1;BRD2_+_32940426.23-P1_CR1-cs1	2	3882;634	2819;452	1.3770840723660873;1.4026548672566372	1	CRISPRi_184_BRD4_BRD2	0.00103391	-2.97453	bystander	G2M	E	-5.73519	6.08338
GACGGCTGTTCTGGTA-1	SIGMAR1_+_34637739.23-P1P2_CR3-cs1;SIGMAR1_-_34637726.23-P1P2_CR1-cs1	2	5134;2151	3724;1603	1.378625134264232;1.3418590143480973	1	CRISPRi_110_SIGMAR1	0.00158569	-2.7879	bystander	S	A	-0.624313	7.58473
GACGGCTGTTGTTTGG-1	non-targeting_01952_CR1-cs1;non-targeting_03129_CR3-cs1	2	2416;62	1783;45	1.3550196298373527;1.3777777777777778	1	CRISPRi_208_non_targeting_pair_15	0.469084	-0.328676	infected	G1	Q	7.99263	3.93266
GACGGCTTCAGCTTAG-1	non-targeting_02465_CR3-cs1;non-targeting_01624_CR1-cs1	2	4017;384	2889;281	1.3904465212876427;1.3665480427046264	1	CRISPRi_195_non_targeting_pair_02	0.00282055	-2.53812	bystander	S	F	2.6638	1.98369
GACGGCTTCTCGAGTA-1	TOM1_-_35695895.23-P1P2_CR1-cs1	1	518	396	1.30808	1	CRISPRi_237_TOM1	0.00154956	-2.79343	bystander	G2M	F	0.240653	-0.843525
GACGTGCAGGAACTGC-1	DDX58_+_32526165.23-P1P2_CR3-cs1;DDX58_+_32526193.23-P1P2_CR1-cs1	2	1513;319	1150;230	1.3156521739130436;1.3869565217391304	1	CRISPRi_045_DDX58	0.00159203	-2.78707	bystander	G2M	D	-3.29487	4.86526
GACGTGCGTAACGACG-1	CTSB_-_11725558.23-P1P2_CR1-cs1;CTSB_+_11725568.23-P1P2_CR3-cs1	2	81;276	60;200	1.35;1.38	1	CRISPRi_040_CTSB	0.00524453	-2.26963	bystander	G1	K	3.9848	6.58624
GACGTGCGTCATGCAT-1	CHD7_-_61591641.23-P1P2_CR3-cs1;CHD7_-_61591622.23-P1P2_CR1-cs1	2	1328;118	987;90	1.3454913880445796;1.3111111111111111	1	CRISPRi_032_CHD7	0.00168119	-2.76144	bystander	G1	D	-2.54685	4.91547
GACGTGCGTTAGATGA-1	ATF4_-_39916548.23-P1P2_CR3-cs1;ATF4_-_39917038.23-P1P2_CR1-cs1	2	2042;1582	1499;1174	1.362241494329553;1.3475298126064736	1	CRISPRi_006_ATF4	0.778698	-0.108619	infected	G2M	S	10.85	8.8143
GACGTGCTCAATCACG-1	B3GALT6_-_1167684.23-P1P2_CR3-cs1;B3GALT6_+_1167824.23-P1P2_CR1-cs1	2	1973;845	1440;621	1.3701388888888888;1.3607085346215781	1	CRISPRi_014_B3GALT6	0.0017935	-2.73656	bystander	S	B	-4.3773	7.63756
GACGTTAAGATGCCTT-1	ACE2_-_15619013.23-P1P2_CR3-cs1;ACE2_-_15618975.23-P1P2_CR1-cs1	2	2433;939	1764;702	1.379251700680272;1.3376068376068375	1	CRISPRi_001_ACE2	0.00118774	-2.91151	bystander	G1	A	-0.728012	6.12428
GACGTTAAGTTGAGAT-1	CNBP_-_128902692.23-P1P2_CR1-cs1	1	1137	852	1.33451	1	CRISPRi_218_CNBP	0.00303286	-2.5102	bystander	G1	D	-0.195061	5.11946
GACGTTACAAGAAGAG-1	IFNAR1_-_34697352.23-P1P2_CR3-cs1;IFNAR2_+_34602250.23-P1P2_CR1-cs1	2	345;551	252;384	1.369047619047619;1.4348958333333333	1	CRISPRi_180_IFNAR1_IFNAR2	0.00188285	-2.71566	bystander	S	A	1.78437	11.1935
GACGTTAGTACAGTTC-1	non-targeting_00977_CR3-cs1;non-targeting_01748_CR1-cs1	2	251;375	193;281	1.3005181347150259;1.3345195729537367	1	CRISPRi_213_non_targeting_pair_20	0.00104571	-2.96536	bystander	G2M	A	-4.11944	9.06948
GACGTTAGTCATCCCT-1	CNBP_-_128902692.23-P1P2_CR1-cs1	1	1618	1238	1.30695	1	CRISPRi_218_CNBP	0.001054	-2.96458	bystander	G1	D	-0.0971795	5.26618
GACGTTAGTCGCATCG-1	SPNS1_+_28986129.23-P1P2_CR3-cs1;SPNS1_-_28986147.23-P1P2_CR1-cs1	2	1028;63	736;52	1.3967391304347827;1.2115384615384615	1	CRISPRi_116_SPNS1	0.00390313	-2.39887	bystander	G1	F	2.79687	1.09395
GACGTTAGTCGGCTCA-1	EXOC2_+_693074.23-P1P2_CR1-cs1	1	327	254	1.2874	1	CRISPRi_220_EXOC2	0.447862	-0.348599	infected	G1	Q	9.39202	5.7462
GACGTTAGTCTTGTCC-1	G3BP2_+_76598272.23-P1P2_CR1-cs1;G3BP2_+_76598520.23-P1P2_CR3-cs1	2	506;952	373;697	1.35656836461126;1.3658536585365855	1	CRISPRi_060_G3BP2	0.0311773	-1.49993	bystander	G1	L	9.45153	-2.07045
GACGTTAGTGTTGAGG-1	non-targeting_01726_CR1-cs1;non-targeting_00186_CR3-cs1	2	947;83	697;60	1.3586800573888091;1.3833333333333333	1	CRISPRi_197_non_targeting_pair_04	0.00179056	-2.73407	bystander	S	A	1.65953	10.7644
GACGTTATCCTACAGA-1	IRF3_+_50168821.23-P1P2_CR1-cs1;IRF3_+_50168857.23-P1P2_CR3-cs1	2	510;206	373;151	1.3672922252010724;1.3642384105960266	1	CRISPRi_070_IRF3	0.00175446	-2.74515	bystander	S	A	-0.372899	12.0156
GACGTTATCTGTCCGT-1	TMEM97_+_26646401.23-P1P2_CR1-cs1;TMEM97_-_26646271.23-P1P2_CR3-cs1	2	229;1429	172;1060	1.3313953488372092;1.3481132075471698	1	CRISPRi_132_TMEM97	0.00187108	-2.70676	bystander	S	A	2.84659	8.41601
GACTAACAGAGCTATA-1	MBTPS2_-_21857794.23-P1P2_CR1-cs1	1	569	411	1.38443	1	CRISPRi_228_MBTPS2	0.00204137	-2.68055	bystander	G2M	E	0.154336	-0.76423
GACTAACCACACCGAC-1	MFSD12_+_3557566.23-P1P2_CR1-cs1	1	1237	917	1.34896	1	CRISPRi_231_MFSD12	0.509362	-0.292917	infected	G1	Q	9.39955	2.5862
GACTAACCAGGGCATA-1	EIF2AK2_+_37384076.23-P1P2_CR3-cs1;EIF2AK2_+_37384079.23-P1P2_CR1-cs1	2	269;353	175;259	1.5371428571428571;1.3629343629343629	1	CRISPRi_047_EIF2AK2	0.00186439	-2.72071	bystander	S	A	-0.762824	8.25682
GACTAACCAGGTGGAT-1	GPR89A_-_145826754.23-ENST00000313835.9_CR3-cs1;GPR89B_+_147400602.23-P1P2_CR1-cs1	2	2029;583	1536;422	1.3209635416666667;1.3815165876777251	1	CRISPRi_193_GPR89A_GPR89B	0.587567	-0.230886	infected	G1	S	9.87375	6.62134
GACTAACGTTACCGAT-1	SGTA_+_2783252.23-P1P2_CR1-cs1;SGTA_+_2783218.23-P1P2_CR3-cs1	2	1828;1819	1362;1353	1.342143906020558;1.344419807834442	1	CRISPRi_109_SGTA	0.00156483	-2.79533	bystander	G2M	E	-5.67512	2.7191
GACTAACTCTGCTTGC-1	EXOC8_-_231473564.23-P1P2_CR1-cs1	1	1033	771	1.33982	1	CRISPRi_222_EXOC8	0.0540047	-1.26658	unclassified	G1	T	4.65139	-1.22358
GACTAACTCTTCGAGA-1	GPR89B_-_147400800.23-P1P2_CR3-cs1;GPR89B_+_147400602.23-P1P2_CR1-cs1	2	2121;606	1549;428	1.3692704970949;1.4158878504672898	1	CRISPRi_163_GPR89B	0.00157706	-2.79241	bystander	S	B	-3.33934	8.29213
GACTACAAGATCGGGT-1	LDLR_+_11200273.23-P1P2_CR1-cs1	1	24	16	1.5	1	CRISPRi_227_LDLR	0.700476	-0.154587	infected	G2M	Q	8.89719	5.76082
GACTACAAGATGAGAG-1	IRF3_+_50168821.23-P1P2_CR1-cs1;IRF3_+_50168857.23-P1P2_CR3-cs1	2	1106;274	815;186	1.3570552147239263;1.4731182795698925	1	CRISPRi_070_IRF3	0.0570974	-1.24235	unclassified	S	T	5.40753	0.212517
GACTACAAGTTCGCAT-1	CNBP_-_128902692.23-P1P2_CR1-cs1	1	636	488	1.30328	1	CRISPRi_218_CNBP	0.734611	-0.133903	infected	G1	S	12.3145	8.4745
GACTACACAAGCGATG-1	GPR89A_-_145826754.23-ENST00000313835.9_CR3-cs1;GPR89A_+_145826745.23-ENST00000313835.9_CR1-cs1	2	996;279	747;206	1.3333333333333333;1.354368932038835	1	CRISPRi_162_GPR89A	0.0261597	-1.57677	bystander	G2M	L	8.78749	-2.13167
GACTACAGTGCAGTAG-1	SIGMAR1_+_34637739.23-P1P2_CR3-cs1;SIGMAR1_-_34637726.23-P1P2_CR1-cs1	2	1145;850	833;614	1.374549819927971;1.3843648208469055	1	CRISPRi_110_SIGMAR1	0.700399	-0.154617	infected	G1	S	12.8063	8.42499
GACTACATCATCATTC-1	MFSD12_+_3557566.23-P1P2_CR1-cs1	1	804	605	1.32893	1	CRISPRi_231_MFSD12	0.662935	-0.178483	infected	G1	S	11.686	5.31535
GACTGCGAGGATGGAA-1	BAX_-_49458157.23-P1P2_CR3-cs1;BAX_-_49458192.23-P1P2_CR1-cs1	2	785;332	558;248	1.406810035842294;1.3387096774193548	1	CRISPRi_016_BAX	0.000599739	-3.20681	bystander	G2M	E	-4.0987	2.19306
GACTGCGCATCACGAT-1	TMPRSS2_-_42879996.23-P1P2_CR3-cs1;CTSB_-_11725558.23-P1P2_CR1-cs1	2	1317;545	966;385	1.3633540372670807;1.4155844155844155	1	CRISPRi_191_TMPRSS2_CTSB	0.00160638	-2.77838	bystander	S	A	2.44338	7.84248
GACTGCGGTTATTCTC-1	non-targeting_00024_CR3-cs1;non-targeting_03061_CR1-cs1	2	892;217	634;162	1.4069400630914826;1.3395061728395061	1	CRISPRi_202_non_targeting_pair_09	0.00861632	-2.0522	bystander	G1	L	7.25515	-2.41297
GAGCAGAAGGCCCTCA-1	FYCO1_-_46037113.23-P1P2_CR1-cs1	1	165	127	1.29921	1	CRISPRi_225_FYCO1	0.000827792	-3.06785	bystander	G2M	B	-2.08452	9.73415
GAGCAGAAGGGAGTAA-1	MAPK8_-_49514791.23-P1P2_CR3-cs1;MAPK8_-_49514766.23-P1P2_CR1-cs1	2	3578;429	2564;323	1.3954758190327614;1.328173374613003	1	CRISPRi_077_MAPK8	0.00162352	-2.77828	bystander	G2M	D	-3.46678	6.39737
GAGCAGAGTCTAACGT-1	TMPRSS2_-_42879996.23-P1P2_CR3-cs1;CTSL_+_90341065.23-P1_CR1-cs1	2	297;31	231;24	1.2857142857142858;1.2916666666666667	1	CRISPRi_192_TMPRSS2_CTSL	0.0188883	-1.71181	bystander	G2M	K	5.14218	5.54964
GAGCAGAGTGGTAACG-1	SMAD3_+_67358180.23-P1P2_CR3-cs1;SMAD3_+_67358262.23-P1P2_CR1-cs1	2	2020;874	1497;644	1.3493653974615898;1.3571428571428572	1	CRISPRi_114_SMAD3	0.00152119	-2.80761	bystander	S	B	-2.76488	6.58842
GAGCAGAGTTCTGAAC-1	NFKBIA_+_35873778.23-P1_CR3-cs1;NFKBIA_+_35873752.23-P1_CR1-cs1	2	2269;1257	1639;920	1.3843807199511897;1.366304347826087	1	CRISPRi_088_NFKBIA	0.000694802	-3.14436	bystander	G1	A	2.71953	9.16373
GAGCAGATCTAACTCT-1	non-targeting_00024_CR3-cs1;non-targeting_03061_CR1-cs1	2	1459;478	1090;348	1.338532110091743;1.3735632183908046	1	CRISPRi_202_non_targeting_pair_09	0.000885399	-3.03439	bystander	G2M	B	-5.371	5.80511
GAGCAGATCTGGGCCA-1	EXOC2_+_693074.23-P1P2_CR1-cs1	1	197	142	1.38732	1	CRISPRi_220_EXOC2	0.00146073	-2.82445	bystander	G2M	A	-1.13752	10.0466
GAGGTGAAGGGCACTA-1	CASP3_+_185570557.23-P1P2_CR1-cs1;CASP3_+_185570612.23-P1P2_CR3-cs1	2	1389;1255	1019;900	1.3631010794896958;1.3944444444444444	1	CRISPRi_027_CASP3	0.0738633	-1.13126	infected	G2M	N	-1.32353	6.91282
GAGGTGAAGTTAACGA-1	VAC14_+_70835011.23-P1P2_CR1-cs1	1	2581	1901	1.35771	1	CRISPRi_239_VAC14	0.000876504	-3.04254	bystander	G1	B	-4.19835	4.97677
GAGGTGATCATGGTCA-1	PRKCI_-_169940251.23-P1P2_CR3-cs1;PRKCI_-_169940398.23-P1P2_CR1-cs1	2	2388;200	1751;152	1.3637921187892632;1.3157894736842106	1	CRISPRi_097_PRKCI	0.0015014	-2.80505	bystander	G1	D	-1.49791	2.49797
GAGGTGATCGGTGTTA-1	BRD4_-_15391173.23-ENST00000263377.2_ENST00000371835.4_CR3-cs1;BRD2_+_32940426.23-P1_CR1-cs1	2	1323;125	977;92	1.354145342886387;1.358695652173913	1	CRISPRi_184_BRD4_BRD2	0.00241063	-2.60566	bystander	G2M	D	-1.3234	4.34077
GAGTCCGAGAGACTAT-1	NLRX1_-_119039431.23-P1P2_CR3-cs1;NLRX1_-_119039457.23-P1P2_CR1-cs1	2	85;450	63;349	1.3492063492063493;1.2893982808022924	1	CRISPRi_089_NLRX1	0.200779	-0.697159	infected	G1	O	5.05915	-0.505423
GAGTCCGAGGAGTACC-1	CNBP_-_128902692.23-P1P2_CR1-cs1	1	2442	1845	1.32358	1	CRISPRi_218_CNBP	0.000588648	-3.21376	bystander	S	B	-4.68134	5.27334
GAGTCCGAGGGTCTCC-1	non-targeting_00481_CR1-cs1;non-targeting_03114_CR3-cs1	2	71;600	51;440	1.392156862745098;1.3636363636363635	1	CRISPRi_196_non_targeting_pair_03	0.00138818	-2.84629	bystander	G2M	B	-5.30834	7.95867
GAGTCCGCACGGACAA-1	IFNAR1_-_34697352.23-P1P2_CR3-cs1;IFNAR2_+_34602250.23-P1P2_CR1-cs1	2	469;891	341;593	1.3753665689149561;1.5025295109612142	1	CRISPRi_180_IFNAR1_IFNAR2	0.000948111	-3.01419	bystander	G2M	A	-2.43117	12.6868
GAGTCCGCACTGTCGG-1	non-targeting_02521_CR3-cs1;non-targeting_01091_CR1-cs1	2	57;154	46;115	1.2391304347826086;1.3391304347826087	1	CRISPRi_194_non_targeting_pair_01	0.00165797	-2.76466	bystander	G1	D	0.0976126	3.5434
GAGTCCGGTCAAGCGA-1	TRMT1_-_13227169.23-P1P2_CR3-cs1;TRMT1_-_13227186.23-P1P2_CR1-cs1	2	504;720	358;526	1.4078212290502794;1.3688212927756653	1	CRISPRi_136_TRMT1	0.0014074	-2.83824	bystander	G2M	E	-1.3591	0.954218
GAGTCCGGTGCACCAC-1	SPNS1_+_28986129.23-P1P2_CR3-cs1;SPNS1_-_28986147.23-P1P2_CR1-cs1	2	1918;81	1403;57	1.3670705630791162;1.4210526315789473	1	CRISPRi_116_SPNS1	0.00150778	-2.80945	bystander	S	A	2.82827	11.7225
GAGTCCGTCAGAAATG-1	IFNAR2_+_34602250.23-P1P2_CR3-cs1;IFNAR2_+_34602240.23-P1P2_CR1-cs1	2	889;174	617;122	1.440842787682334;1.4262295081967213	1	CRISPRi_069_IFNAR2	0.691415	-0.160229	infected	G1	S	10.86	6.75128
GAGTCCGTCTACTTAC-1	ATF4_-_39916548.23-P1P2_CR3-cs1;ATF4_-_39917038.23-P1P2_CR1-cs1	2	4212;3489	3112;2519	1.3534704370179949;1.3850734418420008	1	CRISPRi_006_ATF4	0.000695428	-3.14252	bystander	G2M	B	-5.17929	6.00894
GAGTCCGTCTCTGAGA-1	MBTPS2_-_21857794.23-P1P2_CR1-cs1	1	449	326	1.3773	1	CRISPRi_228_MBTPS2	0.735218	-0.133553	infected	G1	S	12.3343	5.32831
GATCAGTCAAGTTCTG-1	SPNS1_+_28986129.23-P1P2_CR3-cs1;SPNS1_-_28986147.23-P1P2_CR1-cs1	2	720;35	531;24	1.3559322033898304;1.4583333333333333	1	CRISPRi_116_SPNS1	0.654684	-0.183939	infected	G1	R	11.4106	5.12538
GATCAGTCATAGACTC-1	TMPRSS2_-_42879996.23-P1P2_CR3-cs1;CTSB_-_11725558.23-P1P2_CR1-cs1	2	976;407	701;296	1.3922967189728959;1.375	1	CRISPRi_191_TMPRSS2_CTSB	0.00100759	-2.98626	bystander	G2M	D	-4.36723	8.52214
GATCAGTCATATACCG-1	G3BP2_+_76598272.23-P1P2_CR1-cs1;G3BP2_+_76598520.23-P1P2_CR3-cs1	2	3010;3242	2215;2342	1.3589164785553047;1.3842869342442357	1	CRISPRi_060_G3BP2	0.00456511	-2.33303	bystander	G2M	I	-2.82825	-2.29631
GATCAGTGTCGTGGCT-1	TMEM41B_+_9336110.23-P1P2_CR1-cs1;TMEM41B_+_9336156.23-P1P2_CR3-cs1	2	192;289	144;226	1.3333333333333333;1.2787610619469028	1	CRISPRi_170_TMEM41B	0.00809062	-2.0779	bystander	G2M	L	6.57619	-2.02886
GATCAGTGTTAAGACA-1	CNBP_+_128902721.23-P1P2_CR1-cs1	1	383	284	1.34859	1	CRISPRi_219_CNBP	0.634295	-0.197656	infected	G1	S	11.4178	6.36721
GATCAGTGTTGGTGGA-1	CNBP_+_128902721.23-P1P2_CR1-cs1	1	919	684	1.34357	1	CRISPRi_219_CNBP	0.00155119	-2.79357	bystander	S	A	-0.15679	8.33393
GATCAGTGTTTAGGAA-1	CASP9_+_15850704.23-P1P2_CR3-cs1;CASP9_-_15850541.23-P1P2_CR1-cs1	2	4426;248	3237;188	1.3673154155081866;1.3191489361702127	1	CRISPRi_030_CASP9	0.000894481	-3.0342	bystander	G2M	A	-5.76435	9.94694
GATCAGTTCAGGCAAG-1	ZYG11B_-_53192205.23-P1P2_CR3-cs1;ZYG11B_+_53192439.23-P1P2_CR1-cs1	2	808;441	603;324	1.3399668325041458;1.3611111111111112	1	CRISPRi_153_ZYG11B	0.00230157	-2.62642	bystander	G1	B	0.355439	4.97782
GATCGATAGGTGCACA-1	BST2_+_17516392.23-P1P2_CR3-cs1;BST2_-_17516350.23-P1P2_CR1-cs1	2	1534;742	1137;551	1.349164467897977;1.3466424682395643	1	CRISPRi_024_BST2	0.00198054	-2.69568	bystander	G2M	A	-3.94223	11.9381
GATCGATCAGACTCGC-1	RTN4_-_55237467.23-ENST00000394609.2_CR3-cs1;RTN4_+_55237415.23-ENST00000394609.2_CR1-cs1	2	911;27	676;19	1.3476331360946745;1.4210526315789473	1	CRISPRi_168_RTN4	0.00251076	-2.57031	bystander	G1	K	3.20834	6.4354
GATCGATCATAGGATA-1	non-targeting_01952_CR1-cs1;non-targeting_03129_CR3-cs1	2	4151;50	3058;39	1.3574231523871811;1.2820512820512822	1	CRISPRi_208_non_targeting_pair_15	0.289976	-0.537409	infected	G1	P	8.00315	-0.35504
GATCGCGAGAGACTTA-1	BCKDK_+_31119819.23-P1P2_CR3-cs1;BCKDK_-_31119715.23-P1P2_CR1-cs1	2	4041;814	2952;585	1.3689024390243902;1.3914529914529914	1	CRISPRi_017_BCKDK	0.00120822	-2.90363	bystander	G2M	A	-2.63384	9.39619
GATCGCGCATGGGAAC-1	non-targeting_03758_CR3-cs1;non-targeting_00493_CR1-cs1	2	1802;2108	1322;1551	1.3630862329803328;1.359123146357189	1	CRISPRi_201_non_targeting_pair_08	0.0811173	-1.09076	infected	G2M	N	2.69885	8.26976
GATCGCGCATTCTTAC-1	XBP1_+_29196499.23-P1P2_CR1-cs1;XBP1_+_29196516.23-P1P2_CR3-cs1	2	259;290	183;204	1.4153005464480874;1.4215686274509804	1	CRISPRi_149_XBP1	0.00175533	-2.74466	bystander	S	A	0.667627	10.7515
GATCGCGGTCCCTTGT-1	USO1_-_76649876.23-P1P2_CR3-cs1;USO1_-_76649855.23-P1P2_CR1-cs1	2	335;222	247;171	1.3562753036437247;1.2982456140350878	1	CRISPRi_141_USO1	0.00497172	-2.29813	bystander	G2M	D	-0.829686	5.19707
GATCGCGGTTAGATGA-1	BCKDK_+_31119819.23-P1P2_CR3-cs1;BCKDK_-_31119715.23-P1P2_CR1-cs1	2	743;88	567;63	1.310405643738977;1.3968253968253967	1	CRISPRi_017_BCKDK	0.00219768	-2.64678	bystander	G1	A	1.18938	5.94619
GATCGCGTCCTTGACC-1	non-targeting_00792_CR3-cs1;non-targeting_02296_CR1-cs1	2	760;111	555;82	1.3693693693693694;1.353658536585366	1	CRISPRi_207_non_targeting_pair_14	0.00131485	-2.86342	bystander	G1	D	-0.874285	2.45621
GATCGTAAGCGATATA-1	CCZ1_-_5938597.23-P1P2_CR3-cs1;CCZ1_-_5938613.23-P1P2_CR1-cs1	2	418;243	316;184	1.3227848101265822;1.3206521739130435	1	CRISPRi_157_CCZ1	0.00419671	-2.36614	bystander	G2M	F	0.610325	0.596874
GATCGTAAGCTAGCCC-1	non-targeting_02191_CR3-cs1;non-targeting_03218_CR1-cs1	2	845;566	635;390	1.330708661417323;1.4512820512820512	1	CRISPRi_206_non_targeting_pair_13	0.000926526	-3.01197	bystander	G2M	A	-1.85593	8.33701
GATCGTAAGGCTCAGA-1	SIGMAR1_+_34637739.23-P1P2_CR3-cs1;SIGMAR1_-_34637726.23-P1P2_CR1-cs1	2	4733;3066	3500;2266	1.3522857142857143;1.353045013239188	1	CRISPRi_110_SIGMAR1	0.00121237	-2.90591	bystander	G1	A	1.55299	7.45748
GATCGTAAGTTACCCA-1	ZYG11B_-_53192205.23-P1P2_CR3-cs1;ZYG11B_+_53192439.23-P1P2_CR1-cs1	2	1441;798	1064;589	1.3543233082706767;1.3548387096774193	1	CRISPRi_153_ZYG11B	0.00165147	-2.76512	bystander	G2M	B	-5.67496	5.43838
GATCGTACAGTATAAG-1	SPNS1_+_28986129.23-P1P2_CR3-cs1;SPNS1_-_28986147.23-P1P2_CR1-cs1	2	766;122	555;88	1.38018018018018;1.3863636363636365	1	CRISPRi_116_SPNS1	0.00103082	-2.97259	bystander	S	A	2.54743	10.6047
GATCGTAGTGGGTCAA-1	MBTPS2_-_21857794.23-P1P2_CR1-cs1	1	631	473	1.33404	1	CRISPRi_228_MBTPS2	0.00199018	-2.69158	bystander	G2M	B	-4.73312	6.10535
GATCGTAGTTGATTCG-1	non-targeting_00024_CR3-cs1;non-targeting_03061_CR1-cs1	2	1791;1246	1292;937	1.3862229102167183;1.3297758804695838	1	CRISPRi_202_non_targeting_pair_09	0.00125322	-2.89071	bystander	G2M	B	-4.66687	5.34178
GATCGTATCCGCTGTT-1	KEAP1_-_10613538.23-P1P2_CR1-cs1;KEAP1_-_10613269.23-P1P2_CR3-cs1	2	1454;260	1060;202	1.3716981132075472;1.2871287128712872	1	CRISPRi_164_KEAP1	0.00112613	-2.93204	bystander	S	A	2.52592	9.91126
GATCGTATCGAATGGG-1	IFITM1_-_314087.23-P1P2_CR3-cs1;IFITM1_+_314091.23-P1P2_CR1-cs1	2	687;175	498;132	1.3795180722891567;1.3257575757575757	1	CRISPRi_065_IFITM1	0.106103	-0.974111	infected	S	N	2.77938	5.16162
GATCTAGAGACTAGAT-1	BCL2_+_60987184.23-P1P2_CR3-cs1;BCL2_+_60987148.23-P1P2_CR1-cs1	2	1487;377	1078;269	1.3794063079777366;1.4014869888475836	1	CRISPRi_018_BCL2	0.00270475	-2.5593	bystander	S	F	-2.44272	3.91361
GATCTAGAGAGTGACC-1	RELB_+_45504764.23-P1P2_CR1-cs1;RELA_-_65430379.23-P1P2_CR3-cs1	2	493;1093	387;801	1.2739018087855296;1.3645443196004994	1	CRISPRi_179_RELA_RELB	0.00200869	-2.68712	bystander	G2M	B	-4.84918	4.95735
GATCTAGCAGTCTTCC-1	CNBP_+_128902721.23-P1P2_CR1-cs1	1	630	477	1.32075	1	CRISPRi_219_CNBP	0.00122576	-2.89637	bystander	G2M	B	-4.57003	6.28992
GATGAAAAGATGTGGC-1	MBTPS2_-_21857766.23-P1P2_CR1-cs1	1	1248	926	1.34773	1	CRISPRi_229_MBTPS2	0.332051	-0.478515	unclassified	G1	T	7.9613	1.73784
GATGAAACAAAGTCAA-1	FYCO1_-_46037275.23-P1P2_CR1-cs1	1	416	322	1.29193	1	CRISPRi_224_FYCO1	0.00231372	-2.62472	bystander	G1	B	-0.278679	5.86188
GATGAAACACGAGGTA-1	ISG15_+_948906.23-P1P2_CR1-cs1;ISG15_-_948888.23-P1P2_CR3-cs1	2	2153;2883	1595;2089	1.3498432601880879;1.3800861656294878	1	CRISPRi_072_ISG15	0.642182	-0.192285	infected	G1	R	13.2874	2.12938
[truncated: 23,836 more rows]
