# Supplementary material for: Systematic functional interrogation of SARS-CoV-2 host factors using Perturb-seq
Source: Nat Commun. 2023 Oct 6;14:6245. doi: 10.1038/s41467-023-41788-4 (PMC10558542; doi:10.1038/s41467-023-41788-4)
Supplement: Supplementary file 7 — Source data [file 41467_2023_41788_MOESM7_ESM.xlsx]

## Sheet: Fig3c
Knockout Cell Line	Rep	Percent Infection
Non-targeting Control	1	0.423597
Non-targeting Control	2	0.564422
ACE2	1	0.00763359
ACE2	2	0.00727802
NFKBIA	1	0.348788
NFKBIA	2	0.325365
EIF4E2	1	0.0752717
EIF4E2	2	0.0676771
EIF4H	1	0.338283
EIF4H	2	0.285192

## Sheet: Fig3e
Knockout Cell Line	Rep	TCID50/mL
NON-TARGETING	1	25000
NON-TARGETING	2	32700
ACE2	1	not detectable
NFKBIA	1	6900
NFKBIA	2	6900
EIF4E2	1	1710
EIF4E2	2	1500
EIF4H	1	13100
EIF4H	2	14600
